# Supplementary material for: The Molecular Mechanism of the TEAD1 Gene and miR-410-5p Affect Embryonic Skeletal Muscle Development: A miRNA-Mediated ceRNA Network Analysis
Source: Cells. 2023 Mar 20;12(6):943. doi: 10.3390/cells12060943 (PMC10047409; doi:10.3390/cells12060943)
Supplement: Supplementary file 1 [file cells-12-00943-s001.zip]

Archive with 7 entries (7 files):
- Figure S1 (A).tif
- Figure S1 (B).tif
- Figure S2.tif
- Figure S3 (A).tif
- Figure S3 (B).tif
- Figure S4.tif
- Table S1-S6 20230221.xlsx
