# Supplementary material for: The Molecular Mechanism of the TEAD1 Gene and miR-410-5p Affect Embryonic Skeletal Muscle Development: A miRNA-Mediated ceRNA Network Analysis
Source: Cells. 2023 Mar 20;12(6):943. doi: 10.3390/cells12060943 (PMC10047409; doi:10.3390/cells12060943)
Supplement: Supplementary file 1 [file cells-12-00943-s001.zip › Table S1-S6 20230221.xlsx]

## Sheet: Table S1 
Table S1. Primers
Primer	Upstream primer sequence(5'to3')	Downstream primer sequence(5'to3')
U6	CTCGCTTCGGCAGCACA	AACGCTTCACGAATTTGCGT
bta-miR-378c_R-1_1ss20GA	CGCGGACTGGACTTGGAG	GTCGTATCCAGTGCAGGGTCCGAGGTATTCGCACTGGATACGACTTTCTG
bta-mir-2284z-2-p3_1ss22GT	CCGCGAAAAACCCAGATG	GTCGTATCCAGTGCAGGGTCCGAGGTATTCGCACTGGATACGACAAAAAA
miR-3959-3p	TGGCCGGTGTATGTCAACTG	GTCGTATCCAGTGCAGGGTCCGAGGTATTCGCACTGGATACGACACTGTG
bta-miR-450a	CGGCGGAGGTTGTCTGTG	GTCGTATCCAGTGCAGGGTCCGAGGTATTCGCACTGGATACGACCGAACT
oar-miR-410-4p	GGACGGTAGCAAGCAAAGAGTGTG	GGACGGTAGCAAGCAAAGAGTGTGCTCCTCAAGTA
has-miR-410-5p	GGACGGTAGCAAGCAAAGAGTGTG	GGACGGTAGCAAGCAAAGAGTGTGCGAACTCATCA
miR-493-3p	GCCGAGTGAAGGTCTACTGTG	CTCAACTGGTGTCGTGGA
bta-miR-615	GCCGAGGGGGGTCCCCGGT	CTCAACTGGTGTCGTGGA
β-actin	CGTGCGTGACATCAAAGAGAA	AACCGCTCGTTGCCAATAGT
TEAD1	GCCCTCAAAATGCCTTCTTC	TCAAACCTTGCGTATTCCGT
SLC1A5	ATCCACGGGCTCCTGATACT	ACACTTCATCATCAGCGGCA
FOXO3	CAACCAGACACTCCAGGACC	TGACGGAATTCGACAAGGCA
MRPL21	GGTCCGCTTCTCAGAGGTTC	CTTCTGGCCAAGGTGGTGAA
NDUFA6	CCCCAGGGTGGTTGATCTTC	GGGTCGTGCCCAACATAGAA
Myf5	GGGGCCGTTCATCAAAGGTA	GCCCCACCTTTAGGCATCAT
Pxa7	ACCGTGCCCTCAGGTTTAGT	TCGGGTGTAGATGTCTGGGT
MyoD	GGAACTGTTGTGTTTCCGCC	TACAAAGTCCCTGTCGCACC
MyoG	CCATAGTGCCTCCTGCAGTC	CAGATGATCCCCTGGGTTGG
psiCHECK2 Vector sequencing primer	gactcatttagatcctcacac	cctccacttcagccaggagg
primers for sheep TEAD1 3UTR with XhoI or NotI to psiCHECK2	aattctaggcgatcgctcgagGCAAATTCTCACATATGTTT	attttattgcggccagcggccgcTGACCCACACTTTCATTTTC
sheep TEAD1 3'UTR aaagtgg (7889-7895) mutant to GGCACTT	gatgccttcttgatGGCACTTtagacattttgtagctttatagaaac	acaaaatgtctaAAGTGCCatcaagaaggcatcaaaatgtgtcac
	·

## Sheet: Table S2 siRNA
Table S2. Sequence of TEAD1 siRNAs
Name	Sequence
	sense（5'-3'）	antisense（5'-3'）
siRNA1	CCACUGCCAUUCACAACAATT	UUGUUGUGAAUGGCAGUGGTT
siRNA2	GGAAUUCUCAGCUUUCCUUTT	AAGGAAAGCUGAGAAUUCCTT
siRNA3	GCUGGCCUUGAGCGUUUAUTT	AUAAACGCUCAAGGCCAGCTT

## Sheet: Table S3
Item	Description
Pre-miRNA Index	Pre-miRNA Cluster Index
miRNA_Index	mature miRNA
miR_name	The miR_name is composed of the 1st known miR name in a cluster, a underscore, and a matching annotation: such as
	L-n means the miRNA_seq (detected) is n base less than known rep_miRSeq in the left side;
	R-n means the miRNA_seq (detected) is n base less than known rep_miRSeq in the right side;
	L+n means the miRNA_seq (detected) is n base more than known rep_miRSeq in the left side;
	R+n means the miRNA_seq (detected) is n base more than known rep_miRSeq in the right side;
	2ss5TC13TA means 2 substitution (ss), which are T->C at position 5 and T->A at position 13
	if there is no matching annotation, the miRNA_seq (detected) is exactly same as known rep_miRSeq.
	New discovered 5p/3p sequence has been annotated as p3/p5: which is directly differentiate with the reported sequences,
miR_seq	is a read at 5' or 3' of maximum mapped score in each cluster.
len	miR_seq length
genome ID	Reference Genome Information
strand	strand "+" or "-"
start	pre-miRNA start position
end	Pre-miRNA end position
pre-miRNA_seq	pre-miRNA sequence
#mir/MIR	mapped mir numbers in miRbase, the number in this item eaquals to the sum of mirIDs
mirIDs	is all mirID in a cluster, seprated by ,
rep_mirID	is the representative known mirID
rep_mirSeq	is the representative known mir sequence
rep_miRID	is the representative known miRID
rep_miRSeq	is the representative known miR sequence
type	is 5' or 3', which means the cluster appears at 5' or 3' end
Sequence in miRbase	New, miRNA identified in this study and not reported in miRBase,mainly for new reported 5p or 3p sequence; Diff, confirming miRNA sequences in miRBase, but different sequences are reported in our study; and Yes, confirming miRNA sequences in miRBase.
group	gp1a:Reads were mapped to miRNAs/pre-miRNAs of specific species in miRbase and the pre-miRNAs were further mapped to genome & EST.
	gp1b:Reads were mapped to (except for specific species) miRNAs/pre-miRNAs of selected species in miRbase and the pre-miRNAs were further mapped to genome & EST.
	gp2a:Reads were mapped to miRNAs/pre-miRNAs of selected species in miRbase and the mapped pre-miRNAs were not further mapped to genome, but the reads (and of course the miRNAs of the pre-miRNAs) were mapped to genome. The extended genome sequences from the genome loci may form hairpins.
	gp2b:Reads were mapped to miRNAs/pre-miRNAs of selected species in miRbase and the mapped pre-miRNAs were not further mapped to genome, but the reads (and of course the miRNAs of the pre-miRNAs) were mapped to genome. The extended genome sequences from the genome loci may not form hairpins.
	gp3:Reads were mapped to miRNAs/pre-miRNAs of selected species in miRbase and the mapped pre-miRNAs were not further mapped to genome, and the reads were not mapped to genome, either. but the reads were mapped to the miRNAS(Matures)
	gp4:Reads were not mapped to pre-miRNAs of selected species in miRbase. But the reads were mapped to genome & the extended genome sequences from genome may form hairpins.
SS	Secondary Structure
	Criteria:
	1.number of nucleotides in one bulge in stem : <= 12
	2.number of base pairs in the stem region of the predicted hairpin : >= 16
	3.cutoff of free energy : kCal/mol <= -15
	4.length of hairpin : up and down stems + terminal loop >= 50
	5.length of hairpin loop : <= 20
	6.number of nucleotides in one bulge in mature region : <= 8
	7.number of biased errors in one bulge in mature region : <= 4
	8.number of biased bulges in mature region : <= 2
	9.number of errors in mature region : <= 7
	10.number of base pairs in the mature region of the predicted hairpin : >= 12
	11.percent of mature in stem : >= 80
hairpinLen	pre-miRNA length
CG%	GC Content
dG	Free energy
raw	Raw data; from #reads(all),is the number of reads for isoform at 5' or 3' end.
norm	Normalized data
Expression Level	High:The number of reads in the following reported miRNAs is higher than the average copy of the data set.Medium:The number of reads in the following reported miRNAs is higher than 10 and less than average copy of the data set.Low:The number of reads in the following reported miRNAs is less than 10
Summary of known and predicted miRNA in this study.
Pre-miRNA Index	miRNA_Index	miR_name	miR_seq	len	genomeID	strand	start	end	pre-miRNA_seq	#mir/MIR	mirIDs,	rep_mirID	rep_mirSeq	rep_miRID	rep_miRSeq	type	Sequence in miRbase	group	SS	hairpinLen	CG%	dG	D85N1(raw)	D85N2(raw)	D85N3(raw)	D85T1(raw)	D85T2(raw)	D85T3(raw)	D105N1(raw)	D105N2(raw)	D105N3(raw)	D105T1(raw)	D105T2(raw)	D105T3(raw)	D135N1(raw)	D135N2(raw)	D135N3(raw)	D135T1(raw)	D135T2(raw)	D135T3(raw)	D85N1(norm)	D85N2(norm)	D85N3(norm)	D85T1(norm)	D85T2(norm)	D85T3(norm)	D105N1(norm)	D105N2(norm)	D105N3(norm)
1	1	oar-let-7d_R+2	AGAGGTAGTAGGTTGCATAGTT	22	NC_019459.2	-	27327376	27327493	aaatgggttcctaggaAGAGGTAGTAGGTTGCATAGTTttagggcagggattttgcccacaaggaggtaaCTATACGACCTGCTGCCTTTCTtagggccttactataccacggtaacc	19	oar-let-7d,hsa-let-7d,ppy-let-7d,mml-let-7d,chi-let-7d,bta-let-7d,mmu-let-7d,eca-let-7d,ptr-let-7d,mdo-let-7d,cja-let-7d,cfa-let-7d,efu-let-7d,rno-let-7d,ssc-let-7d,cpo-let-7d,ocu-let-7d,dno-let-7d,cgr-let-7d,	oar-let-7d	cctaggaAGAGGTAGTAGGTTGCATAGttttagggcagggattttgcccacaaggaggtaactatacgacctgctgcctttcttagg	oar-let-7d	AGAGGTAGTAGGTTGCATAG	5'	Diff	gp1a	....(((.(((((((.(((((((((((((((.((((((...((((((.....))))))..........)))))).))))))))))))))))))))))))).....(((....)))...	96	47.5	-49.2	30960	33327.5	19793.5	33304.8	13109.8	17919.3	18296.5	23906.3	20023	24065	4754	15786.2	27594.7	20253.3	10473	25474.3	11385.3	12631	26426.6	26296.5	19823.5	25377.1	18569.1	16688.6	17578.9	17138.3	20161.8
1	2	chi-let-7d-3p_R+1	CTATACGACCTGCTGCCTTTCT	22	NC_019459.2	-	27327376	27327493	aaatgggttcctaggaAGAGGTAGTAGGTTGCATAGTTttagggcagggattttgcccacaaggaggtaaCTATACGACCTGCTGCCTTTCTtagggccttactataccacggtaacc	19	oar-let-7d,hsa-let-7d,ppy-let-7d,mml-let-7d,chi-let-7d,bta-let-7d,mmu-let-7d,eca-let-7d,ptr-let-7d,mdo-let-7d,cja-let-7d,cfa-let-7d,efu-let-7d,rno-let-7d,ssc-let-7d,cpo-let-7d,ocu-let-7d,dno-let-7d,cgr-let-7d,	chi-let-7d	aatgggttcctaggaAGAGGTAGTAGGTTGCATAGTTttagggcagggattttgcccacaaggaggtaaCTATACGACCTGCTGCCTTTCttagggccttattat	chi-let-7d-3p	CTATACGACCTGCTGCCTTTC	3'	Diff	gp1a	....(((.(((((((.(((((((((((((((.((((((...((((((.....))))))..........)))))).))))))))))))))))))))))))).....(((....)))...	96	47.5	-49.2	7460	10504	8127	5592	5110	7091	8011	6115.5	6784.5	9769	3391	9261	10234	5861	4333	6663	4109	6491	6367.64	8288	8139.32	4260.91	7237.93	6603.99	7696.8	4384.17	6831.53
2	3	oar-let-7i	TGAGGTAGTAGTTTGTGCTGTT	22	NC_019460.2	-	156661926	156662033	cccgacaccatggccctggcTGAGGTAGTAGTTTGTGCTGTTggtcgggttgtgacattgcccgctgtggagataaCTGCGCAAGCTACTGCCTTGCTagtgctggtg	24	oar-let-7i,bta-let-7i,hsa-let-7i,mdo-let-7i,ppy-let-7i,chi-let-7i,ggo-let-7i,mmu-let-7i,mml-let-7i,rno-let-7i,ssc-let-7i,aja-let-7i,ptr-let-7i,cja-let-7i,cpo-let-7i,dno-let-7i,ocu-let-7i,tch-let-7i,ppa-let-7i,nle-let-7i,pha-let-7i,pal-let-7i,cgr-let-7i,oga-let-7i,	oar-let-7i	ctggcTGAGGTAGTAGTTTGTGCTGTTggtcgggttgtgacattgcccgctgtggagataactgcgcaagctactgccttgcta	oar-let-7i	TGAGGTAGTAGTTTGTGCTGTT	5'	Yes	gp1a	.....((((..(((.(((((.(((((((((((((((((.(((((.(((((.........)))))))........))).)))))))))))))))))))))).)))))))	103	57.4	-51.9	260992	197606	196777	353944	120894	152971	143665	292321	152932	199320	12793.5	50463.5	154953	144632	106258	217406	114486	69860.5	222776	155918	197075	269693	171238	142465	138030	209563	153993
2	4	chi-let-7i-3p	CTGCGCAAGCTACTGCCTTGCT	22	NC_019460.2	-	156661926	156662033	cccgacaccatggccctggcTGAGGTAGTAGTTTGTGCTGTTggtcgggttgtgacattgcccgctgtggagataaCTGCGCAAGCTACTGCCTTGCTagtgctggtg	24	oar-let-7i,bta-let-7i,hsa-let-7i,mdo-let-7i,ppy-let-7i,chi-let-7i,ggo-let-7i,mmu-let-7i,mml-let-7i,rno-let-7i,ssc-let-7i,aja-let-7i,ptr-let-7i,cja-let-7i,cpo-let-7i,dno-let-7i,ocu-let-7i,tch-let-7i,ppa-let-7i,nle-let-7i,pha-let-7i,pal-let-7i,cgr-let-7i,oga-let-7i,	chi-let-7i	cccgacaccatggccctggcTGAGGTAGTAGTTTGTGCTGTTggtcgggttgtgacattgcccgctgtggagataaCTGCGCAAGCTACTGCCTTGCTagtgctggtg	chi-let-7i-3p	CTGCGCAAGCTACTGCCTTGCT	3'	Yes	gp1a	.....((((..(((.(((((.(((((((((((((((((.(((((.(((((.........)))))))........))).)))))))))))))))))))))).)))))))	103	57.4	-51.9	697	711	921	1638	413	658	980	1829	878	1024	121	504	791	1216	943	1932	877	582	594.939	561.002	922.396	1248.1	584.983	612.808	941.563	1311.2	884.086
3	5	oar-let-7c	TGAGGTAGTAGGTTGTATGGTT	22	NC_019458.2	-	138651608	138651715	gaagctgtgtgcatccgggtTGAGGTAGTAGGTTGTATGGTTtagagttacaccctgggagttaaCTGTACAACCTTCTAGCTTTCCttggagcacacttgagccatc	28	oar-let-7c,bta-let-7c,hsa-let-7c,ppy-let-7c,mml-let-7c,chi-let-7c,ggo-let-7c,mmu-let-7c-1,rno-let-7c-1,eca-let-7c,ptr-let-7c,cja-let-7c,cfa-let-7c,cpo-let-7c,pal-let-7c,dno-let-7c-1,ocu-let-7c,ppa-let-7c,nle-let-7c,oga-let-7c,mmr-let-7c,pha-let-7c,dma-let-7c,efu-let-7c,ssc-let-7c,cgr-let-7c-1,oan-let-7c-1,oan-let-7c-2,	oar-let-7c	gcatccgggtTGAGGTAGTAGGTTGTATGGTTtagagttacaccctgggagttaactgtacaaccttctagctttccttggagc	oar-let-7c	TGAGGTAGTAGGTTGTATGGTT	5'	Yes	gp1a	...(((((((((.(((..(..(((.(((.((((((((..(((..((.(..(.....)..).)))))..)))))))).))).)))..)..)))))))))...)))....	101	48.1	-43.4	20963.4	26969	15618.3	17164.5	11399.8	18848.5	15337.6	25647.5	13779.5	27707.1	2725.25	10496.2	19385.5	13665.1	10008.4	17915.2	8294	11833.8	17893.8	21279.4	15642	13078.8	16147	17554	14736	18386.6	13875
3	6	chi-let-7c-3p	CTGTACAACCTTCTAGCTTTCC	22	NC_019458.2	-	138651608	138651715	gaagctgtgtgcatccgggtTGAGGTAGTAGGTTGTATGGTTtagagttacaccctgggagttaaCTGTACAACCTTCTAGCTTTCCttggagcacacttgagccatc	28	oar-let-7c,bta-let-7c,hsa-let-7c,ppy-let-7c,mml-let-7c,chi-let-7c,ggo-let-7c,mmu-let-7c-1,rno-let-7c-1,eca-let-7c,ptr-let-7c,cja-let-7c,cfa-let-7c,cpo-let-7c,pal-let-7c,dno-let-7c-1,ocu-let-7c,ppa-let-7c,nle-let-7c,oga-let-7c,mmr-let-7c,pha-let-7c,dma-let-7c,efu-let-7c,ssc-let-7c,cgr-let-7c-1,oan-let-7c-1,oan-let-7c-2,	chi-let-7c	gaagctgtgtgcatccgggtTGAGGTAGTAGGTTGTATGGTTtagagttacaccctgggagttaaCTGTACAACCTTCTAGCTTTCCttggagcacacttgagccatc	chi-let-7c-3p	CTGTACAACCTTCTAGCTTTCC	3'	Yes	gp1a	...(((((((((.(((..(..(((.(((.((((((((..(((..((.(..(.....)..).)))))..)))))))).))).)))..)..)))))))))...)))....	101	48.1	-43.4	41	54	18	52	27	18	26	88	25	44	4	7	15	12	9	22	13	15	34.9964	42.6078	18.0273	39.6222	38.2435	16.7638	24.9802	63.0867	25.1733
4	7	oar-let-7b_R+1	TGAGGTAGTAGGTTGTGTGGTT	22	NC_019460.2	+	220323532	220323628	ggcggggTGAGGTAGTAGGTTGTGTGGTTtcagggtagtgatgttgccccctcggaagataaCTATACAACCTACTGCCTTCCTtgaggggcccagt	23	oar-let-7b,chi-let-7b,bta-let-7b,hsa-let-7b,mmu-let-7b,ptr-let-7b,mdo-let-7b,ppy-let-7b,mml-let-7b,cfa-let-7b,rno-let-7b,ggo-let-7b,cpo-let-7b,dno-let-7b,ocu-let-7b,cgr-let-7b,ppa-let-7b,oga-let-7b,mmr-let-7b,pha-let-7b,dma-let-7b,sbo-let-7b,oan-let-7b,	oar-let-7b	cggggTGAGGTAGTAGGTTGTGTGGTttcagggtagtgatgttgccccctcggaagataactatacaacctactgccttccttg	oar-let-7b	TGAGGTAGTAGGTTGTGTGGT	5'	Diff	gp1a	.((.((((.((((((((((((((((((((...((((((.....))))))..((....)).)))))))))))))))))))).((....)).)))).))	96	54.6	-47.3	45433	74526.3	42509.2	38065.8	32948.8	57253.3	49849.7	67765.7	39536.3	83303.5	24723.2	96521	87627.8	60612.8	49619.3	70552.7	35254.3	54442.3	38780.3	58803.7	42573.6	29004.9	46669.5	53321.2	47894.5	48580.9	39810.4
4	8	chi-let-7b-3p	CTATACAACCTACTGCCTTCCT	22	NC_019460.2	+	220323532	220323628	ggcggggTGAGGTAGTAGGTTGTGTGGTTtcagggtagtgatgttgccccctcggaagataaCTATACAACCTACTGCCTTCCTtgaggggcccagt	23	oar-let-7b,chi-let-7b,bta-let-7b,hsa-let-7b,mmu-let-7b,ptr-let-7b,mdo-let-7b,ppy-let-7b,mml-let-7b,cfa-let-7b,rno-let-7b,ggo-let-7b,cpo-let-7b,dno-let-7b,ocu-let-7b,cgr-let-7b,ppa-let-7b,oga-let-7b,mmr-let-7b,pha-let-7b,dma-let-7b,sbo-let-7b,oan-let-7b,	chi-let-7b	ggcggggTGAGGTAGTAGGTTGTGTGGTTtcagggtagtgatgttgccccctcggaagataaCTATACAACCTACTGCCTTCCTtgaggggcccagt	chi-let-7b-3p	CTATACAACCTACTGCCTTCCT	3'	Yes	gp1a	.((.((((.((((((((((((((((((((...((((((.....))))))..((....)).)))))))))))))))))))).((....)).)))).))	96	54.6	-47.3	408	388	271	449	204	246	389	791.5	346.5	501	137	490	433	497	412	724	465	308	348.257	306.145	271.411	342.123	288.951	229.105	373.743	567.422	348.902
5	9	oar-let-7g_R+1	TGAGGTAGTAGTTTGTACAGTT	22	NC_019476.2	+	48614041	48614170	tccttttgcctgattccaggcTGAGGTAGTAGTTTGTACAGTTtgagggtctatgataccacccggtacaggagataaCTGTACAGGCCACTGCCTTGCCgggaacagtgcgccggctaccaagtggggc	28	oar-let-7g,bta-let-7g,ptr-let-7g,mdo-let-7g,chi-let-7g,hsa-let-7g,ppy-let-7g,mml-let-7g,mmu-let-7g,eca-let-7g,rno-let-7g,cja-let-7g,cfa-let-7g,pal-let-7g,dno-let-7g,ocu-let-7g,tch-let-7g,ppa-let-7g,nle-let-7g,pha-let-7g,dma-let-7g,ssc-let-7g,ggo-let-7g,cpo-let-7g,mmr-let-7g,cgr-let-7g,oga-let-7g,oan-let-7g,	oar-let-7g	aggcTGAGGTAGTAGTTTGTACAGTttgagggtctatgataccacccggtacaggagataactgtacaggccactgccttgcc	oar-let-7g	TGAGGTAGTAGTTTGTACAGT	5'	Diff	gp1a	.......(((((.((((.(((.((((((((.(..(((((((((.....((((.((.((((....))))))..)))))))))))))..).))))))))))).))))))).))....(((.((....)))))	104	54.6	-53.6	156938	119166	139703	234103	71360.3	86741	102018	174401	114990	136355	48182.4	90475.2	128084	138808	87766.1	206885	110294	61112.9	133958	94025.6	139915	178378	101077	80783.6	98016.3	125027	115787
5	10	chi-let-7g-3p_1ss22CT	CTGTACAGGCCACTGCCTTGCT	22	NC_019476.2	+	48614041	48614170	tccttttgcctgattccaggcTGAGGTAGTAGTTTGTACAGTTtgagggtctatgataccacccggtacaggagataaCTGTACAGGCCACTGCCTTGCCgggaacagtgcgccggctaccaagtggggc	28	oar-let-7g,bta-let-7g,ptr-let-7g,mdo-let-7g,chi-let-7g,hsa-let-7g,ppy-let-7g,mml-let-7g,mmu-let-7g,eca-let-7g,rno-let-7g,cja-let-7g,cfa-let-7g,pal-let-7g,dno-let-7g,ocu-let-7g,tch-let-7g,ppa-let-7g,nle-let-7g,pha-let-7g,dma-let-7g,ssc-let-7g,ggo-let-7g,cpo-let-7g,mmr-let-7g,cgr-let-7g,oga-let-7g,oan-let-7g,	chi-let-7g	ccttttgcctgattccaggcTGAGGTAGTAGTTTGTACAGTTtgagggtctatgataccacccggtacaggagataaCTGTACAGGCCACTGCCTTGCCgggaacag	chi-let-7g-3p	CTGTACAGGCCACTGCCTTGCC	3'	Diff	gp1a	.......(((((.((((.(((.((((((((.(..(((((((((.....((((.((.((((....))))))..)))))))))))))..).))))))))))).))))))).))....(((.((....)))))	104	54.6	-53.6	40	56	58	63	18	40	40	69	46	55	21	38	41	62	58	83	30	33	34.1429	44.1858	58.0879	48.0038	25.4956	37.2528	38.4311	49.4657	46.3189
6	11	oar-let-7f_R+1	TGAGGTAGTAGATTGTATAGTT	22	NC_019484.2	+	49406222	49406304	tgtgggaTGAGGTAGTAGATTGTATAGTTttagggtcataccccatcttggagataaCTATACAGTCTACTGTCTTTCCcacg	13	oar-let-7f,bta-let-7f-2,hsa-let-7f-2,mmu-let-7f-2,ppy-let-7f-2,mml-let-7f-2,rno-let-7f-2,ssc-let-7f-1,ptr-let-7f-2,mdo-let-7f-2,cpo-let-7f-2,dno-let-7f-2,ocu-let-7f-2,	oar-let-7f	tgtgggaTGAGGTAGTAGATTGTATAGTtttagggtcataccccatcttggagataactatacagtctactgtctttcccacg	oar-let-7f	TGAGGTAGTAGATTGTATAGT	5'	Diff	gp1a	.((((((.(((..((((((((((((((((...(((.....))).(((.....)))))))))))))))))))..))))))))).	81	42.2	-40.7	197955	158440	159486	275946	85526.5	111930	126284	217063	128530	165198	40815.2	77157.9	142488	161293	104658	225171	103420	73008.2	168969	125014	159727	210261	121142	104243	121331	155611	129420
6	12	mdo-let-7f-2-3p_1ss22CT	CTATACAGTCTACTGTCTTTCT	22	NC_019484.2	+	49406222	49406304	tgtgggaTGAGGTAGTAGATTGTATAGTTttagggtcataccccatcttggagataaCTATACAGTCTACTGTCTTTCCcacg	13	oar-let-7f,bta-let-7f-2,hsa-let-7f-2,mmu-let-7f-2,ppy-let-7f-2,mml-let-7f-2,rno-let-7f-2,ssc-let-7f-1,ptr-let-7f-2,mdo-let-7f-2,cpo-let-7f-2,dno-let-7f-2,ocu-let-7f-2,	mdo-let-7f-2	gggaTGAGGTAGTAGATTGTATAGTTttagggtcacacccgatctcggagataaCTATACAGTCTACTGTCTTTCCcacg	mdo-let-7f-2-3p	CTATACAGTCTACTGTCTTTCC	3'	Diff	gp1a	.((((((.(((..((((((((((((((((...(((.....))).(((.....)))))))))))))))))))..))))))))).	81	42.2	-40.7	124	78	64	175.5	51	63.5	63.5	150	57	109.5	51.5	46.5	52	104.5	79	200.5	89	32.5	105.843	61.5445	64.097	133.725	72.2377	59.1388	61.0094	107.534	57.3951
7	13	oar-let-7a	TGAGGTAGTAGGTTGTATAGTT	22	NC_019459.2	-	27329957	27330050	ttcactgtgggaTGAGGTAGTAGGTTGTATAGTTttagggtcacacccaccgctgggagataaCTATACAATCTACTGTCTTTCCtaaggtgat	27	oar-let-7a,bta-let-7a-1,hsa-let-7a-1,ppy-let-7a-1,mml-let-7a-1,bta-let-7a-3,hsa-let-7a-3,ppy-let-7a-3,mml-let-7a-3,mmu-let-7a-1,rno-let-7a-1,ptr-let-7a-1,ptr-let-7a-3,mdo-let-7a-1,ssc-let-7a-2,cpo-let-7a-1,dno-let-7a,ocu-let-7a-1,pal-let-7a-1,ppa-let-7a-1,nle-let-7a-1,pha-let-7a-1,dma-let-7a-1,ocu-let-7a-3,cgr-let-7a-1,cgr-let-7c-2,mmr-let-7a-1,	oar-let-7a	tgggaTGAGGTAGTAGGTTGTATAGTTttagggtcacacccaccgctgggagataactatacaatctactgtctttccta	oar-let-7a	TGAGGTAGTAGGTTGTATAGTT	5'	Yes	gp1a	.((((..(((((.(((..((((((((((((((((...(((.....))).((....))....))))))))))))))))..))))))))..)))).	92	43.6	-43.4	238870	271973	190450	215454	126172	180325	177233	259178	166903	270252	42323.4	161915	236779	187422	126311	241961	95349.8	128081	203892	214595	190738	164169	178713	167940	170281	185803	168060
7	14	bta-let-7a-3p_R+1	CTATACAATCTACTGTCTTTCT	22	NC_019459.2	-	27329957	27330050	ttcactgtgggaTGAGGTAGTAGGTTGTATAGTTttagggtcacacccaccgctgggagataaCTATACAATCTACTGTCTTTCCtaaggtgat	27	oar-let-7a,bta-let-7a-1,hsa-let-7a-1,ppy-let-7a-1,mml-let-7a-1,bta-let-7a-3,hsa-let-7a-3,ppy-let-7a-3,mml-let-7a-3,mmu-let-7a-1,rno-let-7a-1,ptr-let-7a-1,ptr-let-7a-3,mdo-let-7a-1,ssc-let-7a-2,cpo-let-7a-1,dno-let-7a,ocu-let-7a-1,pal-let-7a-1,ppa-let-7a-1,nle-let-7a-1,pha-let-7a-1,dma-let-7a-1,ocu-let-7a-3,cgr-let-7a-1,cgr-let-7c-2,mmr-let-7a-1,	bta-let-7a-3	gggTGAGGTAGTAGGTTGTATAGTTtggggctctgccctgctatgggataaCTATACAATCTACTGTCTTTCct	bta-let-7a-3p	CTATACAATCTACTGTCTTTC	3'	Diff	gp1a	.((((..(((((.(((..((((((((((((((((...(((.....))).((....))....))))))))))))))))..))))))))..)))).	92	43.6	-43.4	788	541	555	1570.5	358	460.5	544.5	1339	638	821.5	327.5	366.5	563	905.5	639	1738.5	813	321.5	672.614	426.867	555.841	1196.67	507.08	428.873	523.144	959.922	642.423
8	15	oar-miR-10a_R+1	TACCCTGTAGATCCGAATTTGT	22	NC_019468.2	+	37411548	37411668	aagaagatctgtctgtcttctgtataTACCCTGTAGATCCGAATTTGTgtaaggaattttgtgatcaCAAATTCGTATCTAGGGGAATatgtagttgacataaacactccgctcatttttt	30	oar-mir-10a,bta-mir-10a,chi-mir-10a,hsa-mir-10a,ggo-mir-10a,ppa-mir-10a,mmu-mir-10a,rno-mir-10a,eca-mir-10a,ptr-mir-10a,mdo-mir-10a,ppy-mir-10a,mml-mir-10a,cja-mir-10a,cfa-mir-10a,pal-mir-10a,dno-mir-10a,ocu-mir-10a,pha-mir-10a,sbo-mir-10a,ssc-mir-10a,cpo-mir-10a,cgr-mir-10a,nle-mir-10a,oga-mir-10a,mmr-mir-10a,dma-mir-10a,age-mir-10a,sla-mir-10a,oan-mir-10a,	oar-mir-10a	gatctgtctgtcttctgtataTACCCTGTAGATCCGAATTTGtgtaaggaattttgtgatcacaaattcgtatctaggggaatatgtagttgacataaacactccgctc	oar-miR-10a	TACCCTGTAGATCCGAATTTG	5'	Diff	gp1a	.((..((..(((.((((..((..((((.((((.(((((.((((((((((................)))))))))).))))))))).))))..))..))))...))).))..))........	112	35.5	-32.5	14801.5	11386	10678	15276.5	7263.5	9617	12134.5	21586.5	15107.5	11484.5	2387	6165	14675.5	12006.5	8438.5	15673	11400.5	7444	12634.1	8983.92	10694.2	11640.2	10288.2	8956.5	11658.6	15475.2	15212.2
8	16	chi-miR-10a-3p	CAAATTCGTATCTAGGGGAAT	21	NC_019468.2	+	37411548	37411668	aagaagatctgtctgtcttctgtataTACCCTGTAGATCCGAATTTGTgtaaggaattttgtgatcaCAAATTCGTATCTAGGGGAATatgtagttgacataaacactccgctcatttttt	30	oar-mir-10a,bta-mir-10a,chi-mir-10a,hsa-mir-10a,ggo-mir-10a,ppa-mir-10a,mmu-mir-10a,rno-mir-10a,eca-mir-10a,ptr-mir-10a,mdo-mir-10a,ppy-mir-10a,mml-mir-10a,cja-mir-10a,cfa-mir-10a,pal-mir-10a,dno-mir-10a,ocu-mir-10a,pha-mir-10a,sbo-mir-10a,ssc-mir-10a,cpo-mir-10a,cgr-mir-10a,nle-mir-10a,oga-mir-10a,mmr-mir-10a,dma-mir-10a,age-mir-10a,sla-mir-10a,oan-mir-10a,	chi-mir-10a	aagaagatctgtctgtcttctgtataTACCCTGTAGATCCGAATTTGTgtaaggaattttgtgatcaCAAATTCGTATCTAGGGGAATatgtagttgacataaacactccgctcatttttt	chi-miR-10a-3p	CAAATTCGTATCTAGGGGAAT	3'	Yes	gp1a	.((..((..(((.((((..((..((((.((((.(((((.((((((((((................)))))))))).))))))))).))))..))..))))...))).))..))........	112	35.5	-32.5	128	138	129	161	61	84	119	204	121	111	15	56	137	112	82	181	72	45	109.257	108.886	129.196	122.676	86.4019	78.2309	114.333	146.247	121.839
9	17	oar-miR-10b_L+1R-1	TACCCTGTAGAACCGAATTTGT	22	NC_019459.2	-	132868977	132869080	cagtaacgttgtctatataTACCCTGTAGAACCGAATTTGTgtggtatccatgtagtcACAGATTCGATTCTAGGGGAATatatggtcgatgcaaaaacttcac	32	oar-mir-10b,chi-mir-10b,bta-mir-10b,hsa-mir-10b,ppa-mir-10b,mmu-mir-10b,eca-mir-10b,ptr-mir-10b,mdo-mir-10b,ppy-mir-10b,mml-mir-10b,cja-mir-10b,cfa-mir-10b,efu-mir-10,ssc-mir-10b,rno-mir-10b,ggo-mir-10b,cpo-mir-10b,dma-mir-10,pal-mir-10b,dno-mir-10b,ocu-mir-10b,cgr-mir-10b,tch-mir-10b-2,tch-mir-10b-1,nle-mir-10b,oga-mir-10,mmr-mir-10,pha-mir-10b,sbo-mir-10b,mne-mir-10b,oan-mir-10b,	oar-mir-10b	cagtaacgttgtctatatatACCCTGTAGAACCGAATTTGTGtggtatccatgtagtcacagattcgattctaggggaatatatggtcgatgcaaaaac	oar-miR-10b	ACCCTGTAGAACCGAATTTGTG	5'	Diff	gp1a	......(((((.((((((((.((((.(((((.((((((((((...(((....)))..)))))))))).))))))))).)))))))).)))))............	86	39.4	-36.2	188636	196772	164962	290464	115840	154929	179226	241040	191210	211872	86645	143768	134282	182890	120558	246990	202642	139727	161015	155260	165212	221323	164079	144288	172197	172800	192536
9	18	chi-miR-10b-3p	ACAGATTCGATTCTAGGGGAAT	22	NC_019459.2	-	132868977	132869080	cagtaacgttgtctatataTACCCTGTAGAACCGAATTTGTgtggtatccatgtagtcACAGATTCGATTCTAGGGGAATatatggtcgatgcaaaaacttcac	32	oar-mir-10b,chi-mir-10b,bta-mir-10b,hsa-mir-10b,ppa-mir-10b,mmu-mir-10b,eca-mir-10b,ptr-mir-10b,mdo-mir-10b,ppy-mir-10b,mml-mir-10b,cja-mir-10b,cfa-mir-10b,efu-mir-10,ssc-mir-10b,rno-mir-10b,ggo-mir-10b,cpo-mir-10b,dma-mir-10,pal-mir-10b,dno-mir-10b,ocu-mir-10b,cgr-mir-10b,tch-mir-10b-2,tch-mir-10b-1,nle-mir-10b,oga-mir-10,mmr-mir-10,pha-mir-10b,sbo-mir-10b,mne-mir-10b,oan-mir-10b,	chi-mir-10b	cagtaacgttgtctatataTACCCTGTAGAACCGAATTTGTgtggtatcctcgtagtcACAGATTCGATTCTAGGGGAATatatggtcgatgcaaaaacttcac	chi-miR-10b-3p	ACAGATTCGATTCTAGGGGAAT	3'	Yes	gp1a	......(((((.((((((((.((((.(((((.((((((((((...(((....)))..)))))))))).))))))))).)))))))).)))))............	86	39.4	-36.2	1592	2280	1355	2009	686	1036	1224	1710	1002	1567	612	1038	952	1156	794	1875	860	679	1358.89	1798.99	1357.05	1530.79	971.667	964.847	1175.99	1225.89	1008.95
10	19	oar-miR-16b_R+3	TAGCAGCACGTAAATATTGGGGT	23	NC_019458.2	-	224971191	224971287	ctgacatacttgttccgctcTAGCAGCACGTAAATATTGGGGTagtaaaataaatattaaacACCAATATTATTGTGCTGCTTTagcgtgacaggga	16	oar-mir-16b,chi-mir-16b,bta-mir-16b,mmu-mir-16-2,eca-mir-16-1,cfa-mir-16-2,efu-mir-16-2,rno-mir-16,ssc-mir-16-1,cpo-mir-16b,pal-mir-16-2,ocu-mir-16b,oga-mir-16-2,dno-mir-16b,cgr-mir-16-2,oan-mir-16b,	oar-mir-16b	catacttgttccgctcTAGCAGCACGTAAATATTGGggtagtaaaataaatattaaacaccaatattattgtgctgctttagcgtgacaggga	oar-miR-16b	TAGCAGCACGTAAATATTGG	5'	Diff	gp1a	........(((((..((((..(((((((((..((((((((..(((((.......)))))....))))))))..)))))))))..))))..)))))..	87	38.1	-40.1	5414	7558	4370	5553	4351	5523	7138	13801	7006	8978	2776	10379	7776	6778	5177	9438	4698	5341	4621.23	5963.51	4376.62	4231.19	6162.86	5143.68	6858.04	9893.86	7054.56
10	20	chi-miR-16b-3p	ACCAATATTATTGTGCTGCTTT	22	NC_019458.2	-	224971191	224971287	ctgacatacttgttccgctcTAGCAGCACGTAAATATTGGGGTagtaaaataaatattaaacACCAATATTATTGTGCTGCTTTagcgtgacaggga	16	oar-mir-16b,chi-mir-16b,bta-mir-16b,mmu-mir-16-2,eca-mir-16-1,cfa-mir-16-2,efu-mir-16-2,rno-mir-16,ssc-mir-16-1,cpo-mir-16b,pal-mir-16-2,ocu-mir-16b,oga-mir-16-2,dno-mir-16b,cgr-mir-16-2,oan-mir-16b,	chi-mir-16b	ctgacatacttgttccgctcTAGCAGCACGTAAATATTGGGGtagtaaaataaatattaaacACCAATATTATTGTGCTGCTTTagcgtgacaggga	chi-miR-16b-3p	ACCAATATTATTGTGCTGCTTT	3'	Yes	gp1a	........(((((..((((..(((((((((..((((((((..(((((.......)))))....))))))))..)))))))))..))))..)))))..	87	38.1	-40.1	64	86	67	179	51	54	99	154	80	94	20	36	62	114	62	159	48	35	54.6286	67.8568	67.1015	136.392	72.2377	50.2913	95.1171	110.402	80.5545
11	21	oar-miR-17-5p_R+1	CAAAGTGCTTACAGTGCAGGTAG	23	NC_019467.2	+	66141653	66141737	gtcagaataatgtCAAAGTGCTTACAGTGCAGGTAGtgatttgtgcatctaCTGCAGTGAAGGCACTTGTAGCattatggtgaca	32	oar-mir-17,chi-mir-17,bta-mir-17,hsa-mir-17,ptr-mir-17,mml-mir-17,ggo-mir-17,ppa-mir-17,mne-mir-17,age-mir-17,lla-mir-17,sla-mir-17,lca-mir-17,mmu-mir-17,eca-mir-17,mdo-mir-17,ppy-mir-17,cja-mir-17,cfa-mir-17,cpo-mir-17,dno-mir-17,ocu-mir-17,efu-mir-17,rno-mir-17-1,ssc-mir-17,pal-mir-17,tch-mir-17,oga-mir-17,cgr-mir-17,nle-mir-17,mmr-mir-17,oan-mir-17,	oar-mir-17	gtcagaataatgtCAAAGTGCTTACAGTGCAGGTAgtgatttgtgcatctactgcagtgaaggcacttgtagcattatggtgac	oar-miR-17-5p	CAAAGTGCTTACAGTGCAGGTA	5'	Diff	gp1a	((((..(((((((..((((((((.((.(((((.(((((.......)).)))))))).)).))))))))...)))))))..)))).	84	42.4	-36	3955	2931	3912.5	7065	2827	4602	5101	6581	5872	4996	952.5	3708	4368.5	3930	2776.5	7019	3604.5	2929	3375.87	2312.65	3918.43	5383.29	4004.23	4285.93	4900.93	4717.88	5912.7
11	22	bta-miR-17-3p_L-1R+3	CTGCAGTGAAGGCACTTGTAGC	22	NC_019467.2	+	66141653	66141737	gtcagaataatgtCAAAGTGCTTACAGTGCAGGTAGtgatttgtgcatctaCTGCAGTGAAGGCACTTGTAGCattatggtgaca	32	oar-mir-17,chi-mir-17,bta-mir-17,hsa-mir-17,ptr-mir-17,mml-mir-17,ggo-mir-17,ppa-mir-17,mne-mir-17,age-mir-17,lla-mir-17,sla-mir-17,lca-mir-17,mmu-mir-17,eca-mir-17,mdo-mir-17,ppy-mir-17,cja-mir-17,cfa-mir-17,cpo-mir-17,dno-mir-17,ocu-mir-17,efu-mir-17,rno-mir-17-1,ssc-mir-17,pal-mir-17,tch-mir-17,oga-mir-17,cgr-mir-17,nle-mir-17,mmr-mir-17,oan-mir-17,	bta-mir-17	gtcagaataatgtCAAAGTGCTTACAGTGCAGGTAGTgatatgtgcatctACTGCAGTGAAGGCACTTGTagcattatggtgac	bta-miR-17-3p	ACTGCAGTGAAGGCACTTGT	3'	Diff	gp1a	((((..(((((((..((((((((.((.(((((.(((((.......)).)))))))).)).))))))))...)))))))..)))).	84	42.4	-36	327	334	249	407	189	310	386	457	364	397	66	219	305	385	244	544	247	214	279.118	263.537	249.377	310.12	267.704	288.709	370.86	327.621	366.523
12	23	mmu-miR-19b-1-5p	AGTTTTGCAGGTTTGCATCCAGC	23	NC_019467.2	+	66142226	66142324	actgaacactgttctatggttAGTTTTGCAGGTTTGCATCCAGCtgtgtgatattctgcTGTGCAAATCCATGCAAAACTGActgtggtagtgaaaagt	32	oar-mir-19b,chi-mir-19b,bta-mir-19b,hsa-mir-19b-1,ptr-mir-19b-1,ppy-mir-19b-1,mml-mir-19b-1,ggo-mir-19b-1,ppa-mir-19b-1,mne-mir-19b-1,age-mir-19b-1,lla-mir-19b-1,sla-mir-19b-1,mmu-mir-19b-1,rno-mir-19b-1,eca-mir-19b,mdo-mir-19b-1,cja-mir-19b-1,cfa-mir-19b-1,oga-mir-19b-1,mmr-mir-19b-1,pha-mir-19b-1,dma-mir-19b-1,ssc-mir-19b-1,cpo-mir-19b-1,pal-mir-19-2,dno-mir-19b-1,ocu-mir-19b-1,tch-mir-19b-1,cg…	mmu-mir-19b-1	cactggtctatggttAGTTTTGCAGGTTTGCATCCAGCtgtataatattctgcTGTGCAAATCCATGCAAAACTGActgtggtggtg	mmu-miR-19b-1-5p	AGTTTTGCAGGTTTGCATCCAGC	5'	Yes	gp1a	(((...(((((..(((..((((((((((((((((((((..((((.............)))))))))).)).))))))))))))..))))))))...)))	99	41.4	-40.5	17	12	12	19	5	13	6	21	13	16	9	5	23	29	17	22	2	5	14.5107	9.46839	12.0182	14.4773	7.08212	12.1072	5.76467	15.0548	13.0901
12	24	oar-miR-19b	TGTGCAAATCCATGCAAAACTGA	23	NC_019467.2	+	66142226	66142324	actgaacactgttctatggttAGTTTTGCAGGTTTGCATCCAGCtgtgtgatattctgcTGTGCAAATCCATGCAAAACTGActgtggtagtgaaaagt	32	oar-mir-19b,chi-mir-19b,bta-mir-19b,hsa-mir-19b-1,ptr-mir-19b-1,ppy-mir-19b-1,mml-mir-19b-1,ggo-mir-19b-1,ppa-mir-19b-1,mne-mir-19b-1,age-mir-19b-1,lla-mir-19b-1,sla-mir-19b-1,mmu-mir-19b-1,rno-mir-19b-1,eca-mir-19b,mdo-mir-19b-1,cja-mir-19b-1,cfa-mir-19b-1,oga-mir-19b-1,mmr-mir-19b-1,pha-mir-19b-1,dma-mir-19b-1,ssc-mir-19b-1,cpo-mir-19b-1,pal-mir-19-2,dno-mir-19b-1,ocu-mir-19b-1,tch-mir-19b-1,cg…	oar-mir-19b	cactgttctatggttagttttgcaggtttgcatccagctgtgtgatattctgcTGTGCAAATCCATGCAAAACTGActgtggtagtg	oar-miR-19b	TGTGCAAATCCATGCAAAACTGA	3'	Yes	gp1a	(((...(((((..(((..((((((((((((((((((((..((((.............)))))))))).)).))))))))))))..))))))))...)))	99	41.4	-40.5	3813	2701	3750	18740	5835	8256	8385	18245	10946	9215	1611	4879	7297	17421	10560	24292	13662	10506	3254.67	2131.18	3755.68	14279.2	8264.84	7688.98	8056.13	13079.7	11021.9
13	25	oar-miR-21	TAGCTTATCAGACTGATGTTGAC	23	NC_019468.2	+	10336488	10336578	tgtaccaccttgtcgggTAGCTTATCAGACTGATGTTGACtgttgaatctcatggCAACAGCAGTCGATGGGCTGTCtgacattttggtat	32	oar-mir-21,bta-mir-21,eca-mir-21,chi-mir-21,rno-mir-21,ssc-mir-21,cgr-mir-21,hsa-mir-21,ptr-mir-21,ppy-mir-21,mml-mir-21,ggo-mir-21,ppa-mir-21,mne-mir-21,age-mir-21,mmu-mir-21a,mdo-mir-21,cja-mir-21,cfa-mir-21,cpo-mir-21,dno-mir-21,ocu-mir-21,tch-mir-21,sbo-mir-21,efu-mir-21,pal-mir-21,nle-mir-21,pha-mir-21,oga-mir-21,mmr-mir-21,dma-mir-21,aja-mir-21,	oar-mir-21	tgtcgggTAGCTTATCAGACTGATGTTGACtgttgaatctcatggcaacagcagtcgatgggctgtctgaca	oar-miR-21	TAGCTTATCAGACTGATGTTGAC	5'	Yes	gp1a	.((((((...((((((..(((..(((.(((((.(((((.(..(.(.....))..)))))).))))))))..)))..))))))...))))))	90	46.2	-42	77673	36828	89557	207280	55537	61866	80648	152962	85787	92901	93353	236011	52424	77603	59273	145216	72881	27499	66299.4	29058.5	89692.7	157940	78664	57617	77484.9	109658	86381.7
13	26	chi-miR-21-3p_R+1	CAACAGCAGTCGATGGGCTGTC	22	NC_019468.2	+	10336488	10336578	tgtaccaccttgtcgggTAGCTTATCAGACTGATGTTGACtgttgaatctcatggCAACAGCAGTCGATGGGCTGTCtgacattttggtat	32	oar-mir-21,bta-mir-21,eca-mir-21,chi-mir-21,rno-mir-21,ssc-mir-21,cgr-mir-21,hsa-mir-21,ptr-mir-21,ppy-mir-21,mml-mir-21,ggo-mir-21,ppa-mir-21,mne-mir-21,age-mir-21,mmu-mir-21a,mdo-mir-21,cja-mir-21,cfa-mir-21,cpo-mir-21,dno-mir-21,ocu-mir-21,tch-mir-21,sbo-mir-21,efu-mir-21,pal-mir-21,nle-mir-21,pha-mir-21,oga-mir-21,mmr-mir-21,dma-mir-21,aja-mir-21,	chi-mir-21	tgtaccaccttgtcgggTAGCTTATCAGACTGATGTTGACtgttgaatctcatggCAACAGCAGTCGATGGGCTGTctgacattttggtatc	chi-miR-21-3p	CAACAGCAGTCGATGGGCTGT	3'	Diff	gp1a	.((((((...((((((..(((..(((.(((((.(((((.(..(.(.....))..)))))).))))))))..)))..))))))...))))))	90	46.2	-42	63	30	26	62	30	42	50	60	24	64	37	122	21	19	24	40	21	22	53.775	23.671	26.0394	47.2419	42.4927	39.1154	48.0389	43.0137	24.1664
14	27	chi-miR-22-5p	AGTTCTTCAGTGGCAAGCTTT	21	NC_019468.2	-	22392923	22393023	cctcacctggctgagccgcagtAGTTCTTCAGTGGCAAGCTTTatgtcctgacccagctaAAGCTGCCAGTTGAAGAACTGTtgccctctgcccctggctt	34	oar-mir-22,bta-mir-22,hsa-mir-22,eca-mir-22,ptr-mir-22,ppy-mir-22,mml-mir-22,ppa-mir-22,mne-mir-22,age-mir-22,lla-mir-22,lca-mir-22,chi-mir-22,mmu-mir-22,aja-mir-22,cja-mir-22,sbo-mir-22,cfa-mir-22,cpo-mir-22,pal-mir-22,dno-mir-22,ocu-mir-22,tch-mir-22,nle-mir-22,oga-mir-22,mmr-mir-22,pha-mir-22,dma-mir-22,efu-mir-22,rno-mir-22,ssc-mir-22,ggo-mir-22,cgr-mir-22,sla-mir-22,	chi-mir-22	cctcacctggctgagccgcagtAGTTCTTCAGTGGCAAGCTTTatgtcctgacccagctaAAGCTGCCAGTTGAAGAACtgttgccctctgcccctggctt	chi-miR-22-5p	AGTTCTTCAGTGGCAAGCTTT	5'	Yes	gp1a	.....((.(((.(((..(((..(((((((((((((((.((((((.((.........))))))))))))).))))))))))..))).))).)))...))...	93	55.4	-41.4	531	536	466	860	273	442	607	1222	575	832	2458	5242	1076	1491	1051	1929	595	440	453.246	422.921	466.706	655.29	386.684	411.643	583.192	876.045	578.986
14	28	oar-miR-22-3p_R+1	AAGCTGCCAGTTGAAGAACTGT	22	NC_019468.2	-	22392923	22393023	cctcacctggctgagccgcagtAGTTCTTCAGTGGCAAGCTTTatgtcctgacccagctaAAGCTGCCAGTTGAAGAACTGTtgccctctgcccctggctt	34	oar-mir-22,bta-mir-22,hsa-mir-22,eca-mir-22,ptr-mir-22,ppy-mir-22,mml-mir-22,ppa-mir-22,mne-mir-22,age-mir-22,lla-mir-22,lca-mir-22,chi-mir-22,mmu-mir-22,aja-mir-22,cja-mir-22,sbo-mir-22,cfa-mir-22,cpo-mir-22,pal-mir-22,dno-mir-22,ocu-mir-22,tch-mir-22,nle-mir-22,oga-mir-22,mmr-mir-22,pha-mir-22,dma-mir-22,efu-mir-22,rno-mir-22,ssc-mir-22,ggo-mir-22,cgr-mir-22,sla-mir-22,	oar-mir-22	ggctgagccgcagtagttcttcagtggcaagctttatgtcctgacccagctaAAGCTGCCAGTTGAAGAACTGttgccctctgcc	oar-miR-22-3p	AAGCTGCCAGTTGAAGAACTG	3'	Diff	gp1a	.....((.(((.(((..(((..(((((((((((((((.((((((.((.........))))))))))))).))))))))))..))).))).)))...))...	93	55.4	-41.4	33657	58930	23725	35778	15940	23572	33934	53503	31878	42759	92923	239521	40600	46225	27975	57269	29466	23153	28728.6	46497.7	23761	27261.6	22577.8	21953.1	32603.1	38356	32099
15	29	hsa-miR-23a-5p	GGGGTTCCTGGGGATGGGATTT	22	NC_019462.2	+	9882121	9882201	catggccggctGGGGTTCCTGGGGATGGGATTTgctgcctgtcacaaATCACATTGCCAGGGATTTCCAaccgaccctgag	27	oar-mir-23a,bta-mir-23a,chi-mir-23a,hsa-mir-23a,ptr-mir-23a,ppy-mir-23a,mml-mir-23a,ggo-mir-23a,ppa-mir-23a,mne-mir-23a,mmu-mir-23a,eca-mir-23a,mdo-mir-23a,cja-mir-23a,oga-mir-23a,cfa-mir-23a,efu-mir-23a,rno-mir-23a,ssc-mir-23a,cpo-mir-23a,pal-mir-23a,dno-mir-23a,cgr-mir-23a,pha-mir-23a,age-mir-23a,sla-mir-23a,lca-mir-23a,	hsa-mir-23a	ggccggctGGGGTTCCTGGGGATGGGATTTgcttcctgtcacaaATCACATTGCCAGGGATTTCCaaccgacc	hsa-miR-23a-5p	GGGGTTCCTGGGGATGGGATTT	5'	Yes	gp1a	((.((.(((..(..((((((((..(((.((((((.((.....)))))))).)))..))))))))..)...))).)).))..	79	58	-32.5	9	6	1	4	3	3	7	4	1	5	2	33	7	5	6	3	9	2	7.68214	4.7342	1.00152	3.04786	4.24927	2.79396	6.72545	2.86758	1.00693
15	30	oar-miR-23b_R+4	ATCACATTGCCAGGGATTTCCA	22	NC_019462.2	+	9882121	9882201	catggccggctGGGGTTCCTGGGGATGGGATTTgctgcctgtcacaaATCACATTGCCAGGGATTTCCAaccgaccctgag	27	oar-mir-23a,bta-mir-23a,chi-mir-23a,hsa-mir-23a,ptr-mir-23a,ppy-mir-23a,mml-mir-23a,ggo-mir-23a,ppa-mir-23a,mne-mir-23a,mmu-mir-23a,eca-mir-23a,mdo-mir-23a,cja-mir-23a,oga-mir-23a,cfa-mir-23a,efu-mir-23a,rno-mir-23a,ssc-mir-23a,cpo-mir-23a,pal-mir-23a,dno-mir-23a,cgr-mir-23a,pha-mir-23a,age-mir-23a,sla-mir-23a,lca-mir-23a,	oar-mir-23a	ggccggctggggttcctggggatgggatttgctgcctgtcacaaATCACATTGCCAGGGATTtccaaccgacc	oar-miR-23b	ATCACATTGCCAGGGATT	3'	Diff	gp1a	((.((.(((..(..((((((((..(((.((((((.((.....)))))))).)))..))))))))..)...))).)).))..	79	58	-32.5	15316.5	20849	11303	14293	9988.5	11943	17205	36095.5	15242.5	28935	8696.5	54450.5	30991.5	31697.5	22246.5	27940.5	15234.5	13790	13073.7	16450.5	11320.1	10890.8	14148	11122.8	16530.2	25876.7	15348.2
16	31	chi-miR-23b-5p_L-1	GGGTTCCTGGCATGCTGATTT	21	NC_019459.2	-	31171410	31171496	gtgctctggctgcttGGGTTCCTGGCATGCTGATTTgtgacttaagattaaaATCACATTGCCAGGGATTACCACGcaaccacgacc	29	oar-mir-23b,bta-mir-23b,cpo-mir-23b,dno-mir-23b,ocu-mir-23b,chi-mir-23b,bta-mir-10174,hsa-mir-23b,ptr-mir-23b,ppy-mir-23b,mml-mir-23b,ppa-mir-23b,mmu-mir-23b,eca-mir-23b,mdo-mir-23b,cja-mir-23b,cfa-mir-23b,efu-mir-23b,rno-mir-23b,ssc-mir-23b,ggo-mir-23b,pal-mir-23b,cgr-mir-23b,tch-mir-23b,nle-mir-23b,pha-mir-23b,dma-mir-23b,oga-mir-23b,mmr-mir-23b,	chi-mir-23b	gtgctctggctgctTGGGTTCCTGGCATGCTGATTTgtgacttaagattaaaATCACATTGCCAGGGATTACCacgcaaccacgacc	chi-miR-23b-5p	TGGGTTCCTGGCATGCTGATTT	5'	Diff	gp1a	....(((((.(((.(((((((((((((((.((((((..............)))))))).))))))))))..))).))).))).))..	81	49.4	-31.9	157	173	116	77	57	88	131	101	91	193	106	214	151	100	39	66	48	46	134.011	136.503	116.176	58.6713	80.7362	81.9561	125.862	72.4064	91.6308
16	32	oar-miR-23b_R+6	ATCACATTGCCAGGGATTACCACT	24	NC_019459.2	-	31171410	31171496	gtgctctggctgcttGGGTTCCTGGCATGCTGATTTgtgacttaagattaaaATCACATTGCCAGGGATTACCACGcaaccacgacc	29	oar-mir-23b,bta-mir-23b,cpo-mir-23b,dno-mir-23b,ocu-mir-23b,chi-mir-23b,bta-mir-10174,hsa-mir-23b,ptr-mir-23b,ppy-mir-23b,mml-mir-23b,ppa-mir-23b,mmu-mir-23b,eca-mir-23b,mdo-mir-23b,cja-mir-23b,cfa-mir-23b,efu-mir-23b,rno-mir-23b,ssc-mir-23b,ggo-mir-23b,pal-mir-23b,cgr-mir-23b,tch-mir-23b,nle-mir-23b,pha-mir-23b,dma-mir-23b,oga-mir-23b,mmr-mir-23b,	oar-mir-23b	gggttcctggcatgctgatttgtgacttaagattaaaATCACATTGCCAGGGATTaccac	oar-miR-23b	ATCACATTGCCAGGGATT	3'	Diff	gp1a	....(((((.(((.(((((((((((((((.((((((..............)))))))).))))))))))..))).))).))).))..	81	49.4	-31.9	19042.5	22727	13893	16224	11532.5	15798	22724	29859.5	19980.5	29372	17419.5	59553.5	41866.5	32023.5	22127.5	35453.5	18668.5	20235	16254.1	17932.3	13914.1	12362.1	16334.9	14713	21832.7	21406.1	20119
17	33	chi-miR-25-5p	AGGCGGAGACTTGGGCAATTGCT	23	NC_019481.2	+	36244523	36244621	cgggactggccagtgttgagAGGCGGAGACTTGGGCAATTGCTggacgctgccccgggCATTGCACTTGTCTCGGTCTGAcagtgccggccccacactg	29	oar-mir-25,bta-mir-25,chi-mir-25,hsa-mir-25,mmu-mir-25,eca-mir-25,ptr-mir-25,ppy-mir-25,mml-mir-25,ggo-mir-25,ppa-mir-25,mne-mir-25,lla-mir-25,aja-mir-25,mdo-mir-25,cja-mir-25,cpo-mir-25,pal-mir-25,dno-mir-25,ocu-mir-25,tch-mir-25,nle-mir-25,oga-mir-25,pha-mir-25,dma-mir-25,cfa-mir-25,efu-mir-25,rno-mir-25,cgr-mir-25,	chi-mir-25	cgggactggccagtgttgagAGGCGGAGACTTGGGCAATTGCTggacgctgccccgggCATTGCACTTGTCTCGGTCTGAcagtgccggccccacactg	chi-miR-25-5p	AGGCGGAGACTTGGGCAATTGCT	5'	Yes	gp1a	.(((.((((.((.((((...((((.(((((..(((((((.(((((........)).)))))))).)).))))).)))))))).)))))).)))......	92	64.6	-42.5	143	238	173	161	98	145	116	84	119	239	72	142	147	70	29	81	59	73	122.061	187.79	173.262	122.676	138.81	135.041	111.45	60.2192	119.825
17	34	oar-miR-25_L+1	CATTGCACTTGTCTCGGTCTGA	22	NC_019481.2	+	36244523	36244621	cgggactggccagtgttgagAGGCGGAGACTTGGGCAATTGCTggacgctgccccgggCATTGCACTTGTCTCGGTCTGAcagtgccggccccacactg	29	oar-mir-25,bta-mir-25,chi-mir-25,hsa-mir-25,mmu-mir-25,eca-mir-25,ptr-mir-25,ppy-mir-25,mml-mir-25,ggo-mir-25,ppa-mir-25,mne-mir-25,lla-mir-25,aja-mir-25,mdo-mir-25,cja-mir-25,cpo-mir-25,pal-mir-25,dno-mir-25,ocu-mir-25,tch-mir-25,nle-mir-25,oga-mir-25,pha-mir-25,dma-mir-25,cfa-mir-25,efu-mir-25,rno-mir-25,cgr-mir-25,	oar-mir-25	ggccagtgttgagaggcggagacttgggcaattgctggacgctgccccgggcATTGCACTTGTCTCGGTCTGAcagtgccggcc	oar-miR-25	ATTGCACTTGTCTCGGTCTGA	3'	Diff	gp1a	.(((.((((.((.((((...((((.(((((..(((((((.(((((........)).)))))))).)).))))).)))))))).)))))).)))......	92	64.6	-42.5	34398	22726	31083	42612	17591	24515	24474	28140	23152	28522	7258	18241	23450	25452	14030	32245	19011	13613	29361.1	17931.6	31130.1	32468.9	24916.3	22831.3	23514.1	20173.4	23312.5
18	35	oar-miR-26b_R+1	TTCAAGTAATTCAGGATAGGTT	22	NC_019459.2	+	219394267	219394391	gccccctcgccccctaccctgcccgggacccagTTCAAGTAATTCAGGATAGGTTgtgtgctgtccagCCTGTTCTCCATTACTTGGCTCgggggccggtgccctgcagccttggggtgaggggg	25	oar-mir-26b,bta-mir-26b,chi-mir-26b,hsa-mir-26b,ppy-mir-26b,mml-mir-26b,mmu-mir-26b,ptr-mir-26b,cja-mir-26b,cfa-mir-26b,tch-mir-26b,ppa-mir-26b,mmr-mir-26b,dma-mir-26b,efu-mir-26b,rno-mir-26b,ssc-mir-26b,ggo-mir-26b,cpo-mir-26b,ocu-mir-26b,pal-mir-26b,dno-mir-26b,cgr-mir-26b,oga-mir-26b,pha-mir-26b,	oar-mir-26b	tgcccgggacccagTTCAAGTAATTCAGGATAGGTtgtgtgctgtccagcctgttctccattacttggctcgggggccggtgccc	oar-miR-26b	TTCAAGTAATTCAGGATAGGT	5'	Diff	gp1a	.((((((((((((.....((((((((..((((((.((((((((..(((((((((((.........)))))))))))..))))))))))).)))..))))......))))....))))))))))))	124	64.8	-69.4	47160.5	51304	39038.5	78435.5	22806.5	32229.5	44874	89177	45548	58267.5	25867	59931.5	52665	70211	43370	120470	52740	32161	40254.8	40480.5	39097.7	59765.1	32303.7	30016	43114	63930.5	45863.7
18	36	chi-miR-26b-3p	CCTGTTCTCCATTACTTGGCTC	22	NC_019459.2	+	219394267	219394391	gccccctcgccccctaccctgcccgggacccagTTCAAGTAATTCAGGATAGGTTgtgtgctgtccagCCTGTTCTCCATTACTTGGCTCgggggccggtgccctgcagccttggggtgaggggg	25	oar-mir-26b,bta-mir-26b,chi-mir-26b,hsa-mir-26b,ppy-mir-26b,mml-mir-26b,mmu-mir-26b,ptr-mir-26b,cja-mir-26b,cfa-mir-26b,tch-mir-26b,ppa-mir-26b,mmr-mir-26b,dma-mir-26b,efu-mir-26b,rno-mir-26b,ssc-mir-26b,ggo-mir-26b,cpo-mir-26b,ocu-mir-26b,pal-mir-26b,dno-mir-26b,cgr-mir-26b,oga-mir-26b,pha-mir-26b,	chi-mir-26b	accctgcccgggacccagTTCAAGTAATTCAGGATAGGTTgtgtgctgtccagCCTGTTCTCCATTACTTGGCTCgggggccggtgccctgcagccttggggtgaggg	chi-miR-26b-3p	CCTGTTCTCCATTACTTGGCTC	3'	Yes	gp1a	.((((((((((((.....((((((((..((((((.((((((((..(((((((((((.........)))))))))))..))))))))))).)))..))))......))))....))))))))))))	124	64.8	-69.4	132	112	81	139	60	75	78	132	99	119	41	97	102	94	40	120	67	40	112.671	88.3716	81.1228	105.913	84.9855	69.849	74.9407	94.6301	99.6863
19	37	oar-miR-26a	TTCAAGTAATCCAGGATAGGCT	22	NC_019460.2	+	161359064	161359147	ggctgtggctggaTTCAAGTAATCCAGGATAGGCTgtttccatccgtgaggCCTATTCTTGATTACTTGTTTCtggaggcagct	25	oar-mir-26a,bta-mir-26a-2,hsa-mir-26a-2,eca-mir-26a,ppy-mir-26a-2,mml-mir-26a-2,cja-mir-26a-2,ssc-mir-26a,mmu-mir-26a-2,ptr-mir-26a-2,mdo-mir-26-1,cfa-mir-26a-2,efu-mir-26c,cpo-mir-26a-2,pal-mir-26a-2,nle-mir-26a-2,oga-mir-26a-2,pha-mir-26a-2,dma-mir-26a-2,sbo-mir-26a-2,dno-mir-26a-2,ocu-mir-26a,cgr-mir-26a-2,tch-mir-26a-1,mmr-mir-26a-2,	oar-mir-26a	ggctgtggctggaTTCAAGTAATCCAGGATAGGCTgtttccatccgtgaggcctattcttgattacttgtttctggaggcagct	oar-miR-26a	TTCAAGTAATCCAGGATAGGCT	5'	Yes	gp1a	((((((..(..((..(((((((((.((((((((((..............)))))))))).)))))))))..))..)..))))))	84	48.8	-42.2	396676	482931	378324	512810	222814	300660	396794	550938	355431	530158	296533	773572	564087	509120	295756	736814	416674	377734	338591	381048	378897	390743	315599	280010	381231	394965	357895
19	38	mmu-miR-26a-2-3p_1ss4GA	CCTATTCTTGATTACTTGTTTC	22	NC_019460.2	+	161359064	161359147	ggctgtggctggaTTCAAGTAATCCAGGATAGGCTgtttccatccgtgaggCCTATTCTTGATTACTTGTTTCtggaggcagct	25	oar-mir-26a,bta-mir-26a-2,hsa-mir-26a-2,eca-mir-26a,ppy-mir-26a-2,mml-mir-26a-2,cja-mir-26a-2,ssc-mir-26a,mmu-mir-26a-2,ptr-mir-26a-2,mdo-mir-26-1,cfa-mir-26a-2,efu-mir-26c,cpo-mir-26a-2,pal-mir-26a-2,nle-mir-26a-2,oga-mir-26a-2,pha-mir-26a-2,dma-mir-26a-2,sbo-mir-26a-2,dno-mir-26a-2,ocu-mir-26a,cgr-mir-26a-2,tch-mir-26a-1,mmr-mir-26a-2,	mmu-mir-26a-2	ggctgcggctggaTTCAAGTAATCCAGGATAGGCTgtgtccgtccatgaggCCTGTTCTTGATTACTTGTTTCtggaggcagcg	mmu-miR-26a-2-3p	CCTGTTCTTGATTACTTGTTTC	3'	Diff	gp1a	((((((..(..((..(((((((((.((((((((((..............)))))))))).)))))))))..))..)..))))))	84	48.8	-42.2	27	30	13	64	7	29	27	57	31	37	28	38	45	39	25	88	50	26	23.0464	23.671	13.0197	48.7658	9.91497	27.0083	25.941	40.863	31.2149
20	39	chi-miR-27a-5p	AGGGCTTAGCTGCTTGTGAGCA	22	NC_019462.2	+	9882298	9882379	tggcctggggagcAGGGCTTAGCTGCTTGTGAGCAggtccacatcaagtcgtgTTCACAGTGGCTAAGTTCCGCccccccag	23	oar-mir-27a,chi-mir-27a,bta-mir-27a,hsa-mir-27a,ptr-mir-27a,mml-mir-27a,ggo-mir-27a,ppa-mir-27a,mmu-mir-27a,eca-mir-27a,cfa-mir-27a,efu-mir-27a,rno-mir-27a,ssc-mir-27a,pal-mir-27a,dno-mir-27a,cgr-mir-27a,tch-mir-27a,pha-mir-27a,mne-mir-27a,age-mir-27a,sla-mir-27a,lca-mir-27a,	chi-mir-27a	tggcctggggagcAGGGCTTAGCTGCTTGTGAGCAggtccacatcaagtcgtgTTCACAGTGGCTAAGTTCCGcccccccggg	chi-miR-27a-5p	AGGGCTTAGCTGCTTGTGAGCA	5'	Yes	gp1a	....((((((.((.(..((((((..(.((((((((((...........)).)))))))))..))))))..).))..))))))	78	61	-40.3	126	87	101	110	62	76	103	180	53	223	72	351	110	52	56	31	80	44	107.55	68.6458	101.153	83.8162	87.8183	70.7803	98.9602	129.041	53.3674
20	40	oar-miR-27a	TTCACAGTGGCTAAGTTCCGC	21	NC_019462.2	+	9882298	9882379	tggcctggggagcAGGGCTTAGCTGCTTGTGAGCAggtccacatcaagtcgtgTTCACAGTGGCTAAGTTCCGCccccccag	23	oar-mir-27a,chi-mir-27a,bta-mir-27a,hsa-mir-27a,ptr-mir-27a,mml-mir-27a,ggo-mir-27a,ppa-mir-27a,mmu-mir-27a,eca-mir-27a,cfa-mir-27a,efu-mir-27a,rno-mir-27a,ssc-mir-27a,pal-mir-27a,dno-mir-27a,cgr-mir-27a,tch-mir-27a,pha-mir-27a,mne-mir-27a,age-mir-27a,sla-mir-27a,lca-mir-27a,	oar-mir-27a	tggcctggggagcagggcttagctgcttgtgagcaggtccacatcaagtcgtgTTCACAGTGGCTAAGTTCCGCcccc	oar-miR-27a	TTCACAGTGGCTAAGTTCCGC	3'	Yes	gp1a	....((((((.((.(..((((((..(.((((((((((...........)).)))))))))..))))))..).))..))))))	78	61	-40.3	13641	16297	7815	14520	5541	7819	14062	26888	12397	22461	15006	48792	26477	36875	24260	36743	22232	10681	11643.6	12858.9	7826.84	11063.7	7848.41	7281.99	13510.5	19275.9	12482.9
21	41	chi-miR-29a-5p	ACTGATTTCTTTTGGTGTTCA	21	NC_019461.2	-	94606473	94606559	ccccttagaggatgACTGATTTCTTTTGGTGTTCAgagtcaatataattttcTAGCACCATCTGAAATCGGTTAtaatgattgggga	33	oar-mir-29a,bta-mir-29a,hsa-mir-29a,ptr-mir-29a,ppy-mir-29a,mml-mir-29a,ggo-mir-29a,ppa-mir-29a,mne-mir-29a,age-mir-29a,lla-mir-29a,sla-mir-29a,chi-mir-29a,mmu-mir-29a,rno-mir-29a,eca-mir-29a,mdo-mir-29a-1,cja-mir-29a,cfa-mir-29a,cpo-mir-29a,dno-mir-29a,nle-mir-29a,oga-mir-29a,mmr-mir-29a,pha-mir-29a,dma-mir-29a,efu-mir-29a,ssc-mir-29a,pal-mir-29a,ocu-mir-29a,cgr-mir-29a,tch-mir-29a,sbo-mir-29a,	chi-mir-29a	ccccttagaggatgACTGATTTCTTTTGGTGTTCAgagtcaatataattttcTAGCACCATCTGAAATCGGTTataatgattgggga	chi-miR-29a-5p	ACTGATTTCTTTTGGTGTTCA	5'	Yes	gp1a	((((.......((((((((((((...(((((((.((((...........)))))))))))...)))))))))))).......)))).	64	37.9	-34.6	1	1	0	1	0	1	1	4	0	0	34	63	6	4	18	8	0	2	0.853571	0.789033	0	0.761965	0	0.93132	0.960778	2.86758	0
21	42	oar-miR-29a_R+1	TAGCACCATCTGAAATCGGTTA	22	NC_019461.2	-	94606473	94606559	ccccttagaggatgACTGATTTCTTTTGGTGTTCAgagtcaatataattttcTAGCACCATCTGAAATCGGTTAtaatgattgggga	33	oar-mir-29a,bta-mir-29a,hsa-mir-29a,ptr-mir-29a,ppy-mir-29a,mml-mir-29a,ggo-mir-29a,ppa-mir-29a,mne-mir-29a,age-mir-29a,lla-mir-29a,sla-mir-29a,chi-mir-29a,mmu-mir-29a,rno-mir-29a,eca-mir-29a,mdo-mir-29a-1,cja-mir-29a,cfa-mir-29a,cpo-mir-29a,dno-mir-29a,nle-mir-29a,oga-mir-29a,mmr-mir-29a,pha-mir-29a,dma-mir-29a,efu-mir-29a,ssc-mir-29a,pal-mir-29a,ocu-mir-29a,cgr-mir-29a,tch-mir-29a,sbo-mir-29a,	oar-mir-29a	atgactgatttcttttggtgttcagagtcaatataattttcTAGCACCATCTGAAATCGGTTat	oar-miR-29a	TAGCACCATCTGAAATCGGTT	3'	Diff	gp1a	((((.......((((((((((((...(((((((.((((...........)))))))))))...)))))))))))).......)))).	64	37.9	-34.6	605	629	319	573	298	376	701	2243	633	1410	34210	102150	2025.5	2121	1394	2350	1084.5	1441	516.411	496.301	319.483	436.606	422.095	350.176	673.506	1607.99	637.388
22	43	chi-miR-29b-5p	CTGGTTTCACATGGTGGCTTAGA	23	NC_019469.2	+	73615794	73615883	tcttcttctggaagCTGGTTTCACATGGTGGCTTAGAtttttccatctttgtatcTAGCACCATTTGAAATCAGTGTTttaggagtaaga	32	oar-mir-29b-1,oar-mir-29b-2,bta-mir-29b-2,hsa-mir-29b-2,mmu-mir-29b-2,eca-mir-29b-2,ptr-mir-29b-2,ppy-mir-29b-2,mml-mir-29b-2,rno-mir-29b-3,rno-mir-29b-2,ggo-mir-29b-2,ppa-mir-29b-2,mne-mir-29b,sla-mir-29b,aja-mir-29b,chi-mir-29b,ssc-mir-29b-2,bta-mir-29e,mdo-mir-29b-2,cja-mir-29b-1,cfa-mir-29b-2,nle-mir-29b-2,oga-mir-29b-2,mmr-mir-29b-2,cpo-mir-29b-2,pal-mir-29b-2,dno-mir-29b-2,ocu-mir-29b-2,tch…	chi-mir-29b	cttctggaagCTGGTTTCACATGGTGGCTTAGAtttttccatctttgtatcTAGCACCATTTGAAATCAGTgttttaggagtaa	chi-miR-29b-5p	CTGGTTTCACATGGTGGCTTAGA	5'	Yes	gp1a	(((((((((..((((((((((((.((((((.((.((((..............)))))))))))).)))))))))).))..))))).))))	90	37.8	-33.5	9	5	4	15	3	7	7	21	14	16	53	192	19	16	11	18	9	10	7.68214	3.94516	4.00606	11.4295	4.24927	6.51924	6.72545	15.0548	14.097
22	44	oar-miR-29b_R+1	TAGCACCATTTGAAATCAGTGTT	23	NC_019469.2	+	73615794	73615883	tcttcttctggaagCTGGTTTCACATGGTGGCTTAGAtttttccatctttgtatcTAGCACCATTTGAAATCAGTGTTttaggagtaaga	32	oar-mir-29b-1,oar-mir-29b-2,bta-mir-29b-2,hsa-mir-29b-2,mmu-mir-29b-2,eca-mir-29b-2,ptr-mir-29b-2,ppy-mir-29b-2,mml-mir-29b-2,rno-mir-29b-3,rno-mir-29b-2,ggo-mir-29b-2,ppa-mir-29b-2,mne-mir-29b,sla-mir-29b,aja-mir-29b,chi-mir-29b,ssc-mir-29b-2,bta-mir-29e,mdo-mir-29b-2,cja-mir-29b-1,cfa-mir-29b-2,nle-mir-29b-2,oga-mir-29b-2,mmr-mir-29b-2,cpo-mir-29b-2,pal-mir-29b-2,dno-mir-29b-2,ocu-mir-29b-2,tch…	oar-mir-29b-1	cttctggaagctggtttcacatggtggcttagatttttccatctttgtatcTAGCACCATTTGAAATCAGTGTtttaggag	oar-miR-29b	TAGCACCATTTGAAATCAGTGT	3'	Diff	gp1a	(((((((((..((((((((((((.((((((.((.((((..............)))))))))))).)))))))))).))..))))).))))	90	37.8	-33.5	21	17	5	8	4	9	24	46	16	23	626	1184	50.5	83	32	48	17.5	29	17.925	13.4136	5.00758	6.09572	5.6657	8.38188	23.0587	32.9772	16.1109
23	45	oar-miR-30b_R+1	TGTAAACATCCTACACTCAGCT	22	NC_019466.2	+	19941547	19941635	accaagtttccagttcaTGTAAACATCCTACACTCAGCTgtaacacttgagtcggCTGGGAGGTGGATGTTTACTTCagctgacttgga	26	oar-mir-30b,chi-mir-30b,bta-mir-30b,hsa-mir-30b,ptr-mir-30b,ppy-mir-30b,mml-mir-30b,ppa-mir-30b,mne-mir-30b,mmu-mir-30b,eca-mir-30b,mdo-mir-30b,cja-mir-30b,cfa-mir-30b,rno-mir-30b,ssc-mir-30b,ggo-mir-30b,cpo-mir-30b,pal-mir-30b,ocu-mir-30b,cgr-mir-30b,tch-mir-30b,nle-mir-30b,oga-mir-30b,age-mir-30b,lla-mir-30b,	oar-mir-30b	ccaagtttccagttcaTGTAAACATCCTACACTCAGCtgtaacacttgagtcggctgggaggtggatgtttacttcagctgacttgga	oar-miR-30b	TGTAAACATCCTACACTCAGC	5'	Diff	gp1a	.((((((...(((((...((((((((((.((.((((((((..((......))))))))))..))))))))))))...))))))))))).	87	46.1	-38.8	11228	15353.5	11665.5	24194.5	6322	10187.5	16084.5	24325.5	15004	16386.5	11376	20824.5	17104	33073.5	20717.5	47546	23389	12123.5	9583.9	12114.4	11683.2	18435.4	8954.64	9487.82	15453.6	17438.8	15108
23	46	chi-miR-30b-3p	CTGGGAGGTGGATGTTTACTTC	22	NC_019466.2	+	19941547	19941635	accaagtttccagttcaTGTAAACATCCTACACTCAGCTgtaacacttgagtcggCTGGGAGGTGGATGTTTACTTCagctgacttgga	26	oar-mir-30b,chi-mir-30b,bta-mir-30b,hsa-mir-30b,ptr-mir-30b,ppy-mir-30b,mml-mir-30b,ppa-mir-30b,mne-mir-30b,mmu-mir-30b,eca-mir-30b,mdo-mir-30b,cja-mir-30b,cfa-mir-30b,rno-mir-30b,ssc-mir-30b,ggo-mir-30b,cpo-mir-30b,pal-mir-30b,ocu-mir-30b,cgr-mir-30b,tch-mir-30b,nle-mir-30b,oga-mir-30b,age-mir-30b,lla-mir-30b,	chi-mir-30b	accaagtttccagttcaTGTAAACATCCTACACTCAGCTgtaacacttgagtcggCTGGGAGGTGGATGTTTACTTCagctgacttgga	chi-miR-30b-3p	CTGGGAGGTGGATGTTTACTTC	3'	Yes	gp1a	.((((((...(((((...((((((((((.((.((((((((..((......))))))))))..))))))))))))...))))))))))).	87	46.1	-38.8	193	223	111	118	102	196	159	167	187	201	153	509	324	134	98	192	141	206	164.739	175.954	111.168	89.9119	144.475	182.539	152.764	119.721	188.296
24	47	oar-miR-30c_R+3	TGTAAACATCCTACACTCTCAGCT	24	NC_019458.2	+	15038299	15038403	cagactgtaaccatgccgtagtgtgTGTAAACATCCTACACTCTCAGCTgtgagctcgaggtggCTGGGAGAGGGTTGTTTACTCCttctgccatggaaaacgtc	19	oar-mir-30c,chi-mir-30c,bta-mir-30c,hsa-mir-30c-1,eca-mir-30c,ppy-mir-30c-1,mml-mir-30c-1,mmu-mir-30c-1,rno-mir-30c-1,cgr-mir-30c-1,ptr-mir-30c-1,mdo-mir-30c-2,cfa-mir-30c-1,dno-mir-30c-1,ocu-mir-30c-1,efu-mir-30c,ssc-mir-30c-1,cpo-mir-30c-1,oan-mir-30c-1,	oar-mir-30c	cagactgtaaccatgccgtagtgtgTGTAAACATCCTACACTCTCAgctgtgagctcgaggtggctgggagagggttgtttactccttctgccatggaaaacgtc	oar-miR-30c	TGTAAACATCCTACACTCTCA	5'	Diff	gp1a	..(((.((..(((((..((((.....(((((((.(((...((((((((..(.........)..)))))))).))).))))))).....)))))))))...)))))	103	51.4	-36.2	41069	35302.5	33224.5	71405.5	25780	33185.5	44419.5	52495.5	50405	46120.5	35437	52354.5	56301	60536.5	36232.5	83980	62928	41216.5	35055.3	27854.8	33274.9	54408.5	36515.4	30906.3	42677.3	37633.7	50754.4
24	48	hsa-miR-30c-1-3p	CTGGGAGAGGGTTGTTTACTCC	22	NC_019458.2	+	15038299	15038403	cagactgtaaccatgccgtagtgtgTGTAAACATCCTACACTCTCAGCTgtgagctcgaggtggCTGGGAGAGGGTTGTTTACTCCttctgccatggaaaacgtc	19	oar-mir-30c,chi-mir-30c,bta-mir-30c,hsa-mir-30c-1,eca-mir-30c,ppy-mir-30c-1,mml-mir-30c-1,mmu-mir-30c-1,rno-mir-30c-1,cgr-mir-30c-1,ptr-mir-30c-1,mdo-mir-30c-2,cfa-mir-30c-1,dno-mir-30c-1,ocu-mir-30c-1,efu-mir-30c,ssc-mir-30c-1,cpo-mir-30c-1,oan-mir-30c-1,	hsa-mir-30c-1	accatgctgtagtgtgTGTAAACATCCTACACTCTCAGCtgtgagctcaaggtggCTGGGAGAGGGTTGTTTACTCCttctgccatgga	hsa-miR-30c-1-3p	CTGGGAGAGGGTTGTTTACTCC	3'	Yes	gp1a	..(((.((..(((((..((((.....(((((((.(((...((((((((..(.........)..)))))))).))).))))))).....)))))))))...)))))	103	51.4	-36.2	166	126	95	107	92	176	113	132	146	147	132	238	243	133	64	143	115	113	141.693	99.4181	95.144	81.5303	130.311	163.912	108.568	94.6301	147.012
25	49	oar-miR-30d_R+5	TGTAAACATCCCCGACTGGAAGCT	24	NC_019466.2	+	19937101	19937187	gaaagtctgttgtTGTAAACATCCCCGACTGGAAGCTgtaccacacagctaagCTTTCAGTCAGATGTTTGCTGCtaccggctattc	25	oar-mir-30d,bta-mir-30d,chi-mir-30d,hsa-mir-30d,ptr-mir-30d,ppy-mir-30d,ggo-mir-30d,ppa-mir-30d,mne-mir-30d,mmu-mir-30d,rno-mir-30d,eca-mir-30d,mdo-mir-30e,mml-mir-30d,cja-mir-30d,efu-mir-30d,ssc-mir-30d,cpo-mir-30d,pal-mir-30d,dno-mir-30d,ocu-mir-30d,cgr-mir-30d,nle-mir-30d,oga-mir-30d,pha-mir-30d,	oar-mir-30d	gttgtTGTAAACATCCCCGACTGGaagctgtaccacacagctaagctttcagtcagatgtttgctgctac	oar-miR-30d	TGTAAACATCCCCGACTGG	5'	Diff	gp1a	...((((.((.(..(((((((((...(((((((((((..............))))))))))).)))))))))..).)).))))....	80	47.1	-33.3	134009	156436	159554	126160	94298	144924	142364	115304	127004	167173	91436.5	243748	247444	141864	90262.5	168754	121364	172148	114386	123433	159796	96129.6	133566	134971	136780	82660.8	127884
25	50	chi-miR-30d-3p_L+1	CTTTCAGTCAGATGTTTGCTGC	22	NC_019466.2	+	19937101	19937187	gaaagtctgttgtTGTAAACATCCCCGACTGGAAGCTgtaccacacagctaagCTTTCAGTCAGATGTTTGCTGCtaccggctattc	25	oar-mir-30d,bta-mir-30d,chi-mir-30d,hsa-mir-30d,ptr-mir-30d,ppy-mir-30d,ggo-mir-30d,ppa-mir-30d,mne-mir-30d,mmu-mir-30d,rno-mir-30d,eca-mir-30d,mdo-mir-30e,mml-mir-30d,cja-mir-30d,efu-mir-30d,ssc-mir-30d,cpo-mir-30d,pal-mir-30d,dno-mir-30d,ocu-mir-30d,cgr-mir-30d,nle-mir-30d,oga-mir-30d,pha-mir-30d,	chi-mir-30d	aagtctgttgttgtaaacatccccgactggaagctgttccacacagctaagcTTTCAGTCAGATGTTTGCTGCtaccggct	chi-miR-30d-3p	TTTCAGTCAGATGTTTGCTGC	3'	Diff	gp1a	...((((.((.(..(((((((((...(((((((((((..............))))))))))).)))))))))..).)).))))....	80	47.1	-33.3	174	140.5	72.5	147	69	93	127	171	124	157	128	130	150	183.5	137	232	183	61	148.521	110.859	72.6099	112.009	97.7333	86.6127	122.019	122.589	124.86
26	51	oar-miR-30a-5p_R+1	TGTAAACATCCTCGACTGGAAGCT	24	NC_019466.2	+	2731871	2731977	tccctgtgacagtgagcggcTGTAAACATCCTCGACTGGAAGCTgtgaggctgcagaaaggCTTTCAGTCGGATGTTTGCAGCtgctgactgccgcccacgtcagga	26	oar-mir-30a,bta-mir-30a,chi-mir-30a,hsa-mir-30a,ptr-mir-30a,ppy-mir-30a,ggo-mir-30a,ppa-mir-30a,mmu-mir-30a,mdo-mir-30a,mml-mir-30a,cja-mir-30a,cfa-mir-30a,tch-mir-30a,nle-mir-30a,efu-mir-30a,rno-mir-30a,ssc-mir-30a,pal-mir-30a,dno-mir-30a,ocu-mir-30a,cgr-mir-30a,oga-mir-30a,mmr-mir-30a,pha-mir-30a,dma-mir-30a,	oar-mir-30a	cTGTAAACATCCTCGACTGGAAGCtgtgaggctgcagaaaggCTTTCAGTCGGATGTTTGCAGctgc	oar-miR-30a-5p	TGTAAACATCCTCGACTGGAAGC	5'	Diff	gp1a	..((((((.((((.(((((((((((((((((..(((((((((((...............)))))))))))))))))))))))))))).)))).))).......))).	104	57	-56.3	98263	100682	94473	139006	42264	100948	101114	107443	70409	87439	18293.5	45233.5	73319	65559.5	46549.5	97220.5	68718.5	50326	83874.5	79441	94616.2	105918	59863.8	94014.4	97148.6	77025.3	70897.1
26	52	oar-miR-30a-3p_R+1	CTTTCAGTCGGATGTTTGCAGC	22	NC_019466.2	+	2731871	2731977	tccctgtgacagtgagcggcTGTAAACATCCTCGACTGGAAGCTgtgaggctgcagaaaggCTTTCAGTCGGATGTTTGCAGCtgctgactgccgcccacgtcagga	26	oar-mir-30a,bta-mir-30a,chi-mir-30a,hsa-mir-30a,ptr-mir-30a,ppy-mir-30a,ggo-mir-30a,ppa-mir-30a,mmu-mir-30a,mdo-mir-30a,mml-mir-30a,cja-mir-30a,cfa-mir-30a,tch-mir-30a,nle-mir-30a,efu-mir-30a,rno-mir-30a,ssc-mir-30a,pal-mir-30a,dno-mir-30a,ocu-mir-30a,cgr-mir-30a,oga-mir-30a,mmr-mir-30a,pha-mir-30a,dma-mir-30a,	oar-mir-30a	cTGTAAACATCCTCGACTGGAAGCtgtgaggctgcagaaaggCTTTCAGTCGGATGTTTGCAGctgc	oar-miR-30a-3p	CTTTCAGTCGGATGTTTGCAG	3'	Diff	gp1a	..((((((.((((.(((((((((((((((((..(((((((((((...............)))))))))))))))))))))))))))).)))).))).......))).	104	57	-56.3	2297	1917.5	1533.5	2632	696	1776	1679	1949	1233	1505	531	1194	1547	1307.5	858	1825	1037	804	1960.65	1512.97	1535.82	2005.49	985.832	1654.02	1613.15	1397.23	1241.55
27	53	oar-miR-99a_R+1	AACCCGTAGATCCGATCTTGT	21	NC_019458.2	-	138652378	138652467	gttgcccattggcataAACCCGTAGATCCGATCTTGTggtgaagtggaccgcaCAAGCTCGCTTCTATGGGTCTGTgtcagtgtggtaat	29	oar-mir-99a,chi-mir-99a,bta-mir-99a,hsa-mir-99a,ptr-mir-99a,mml-mir-99a,ggo-mir-99a,ppa-mir-99a,mne-mir-99a,lla-mir-99a,mmu-mir-99a,eca-mir-99a-2,ppy-mir-99a,cja-mir-99,cfa-mir-99a-1,efu-mir-99a,rno-mir-99a,ssc-mir-99a,cpo-mir-99a,pal-mir-99a,dno-mir-99a,ocu-mir-99a,nle-mir-99a,oga-mir-99a,pha-mir-99a,sbo-mir-99a,cgr-mir-99a,tch-mir-99a,mmr-mir-99a,	oar-mir-99a	cccattggcataAACCCGTAGATCCGATCTTGtggtgaagtggaccgcacaagctcgcttctatgggtctgtgtcagtgtg	oar-miR-99a	AACCCGTAGATCCGATCTTG	5'	Diff	gp1a	((((((((((((((((.(((((((((..(((.((((((.((........)))))))).)))..))))))))).)))))))))).))))))	90	51.1	-46.8	252564	294364	197691	260516	105710	155915	193620	388943	191099	265952	48794	109503	195624	170318	115691	259815	161366	121294	215581	232263	197991	198504	149730	145207	186026	278831	192424
27	54	mmu-miR-99a-3p_R+2_1ss9TC	CAAGCTCGCTTCTATGGGTCTGT	23	NC_019458.2	-	138652378	138652467	gttgcccattggcataAACCCGTAGATCCGATCTTGTggtgaagtggaccgcaCAAGCTCGCTTCTATGGGTCTGTgtcagtgtggtaat	29	oar-mir-99a,chi-mir-99a,bta-mir-99a,hsa-mir-99a,ptr-mir-99a,mml-mir-99a,ggo-mir-99a,ppa-mir-99a,mne-mir-99a,lla-mir-99a,mmu-mir-99a,eca-mir-99a-2,ppy-mir-99a,cja-mir-99,cfa-mir-99a-1,efu-mir-99a,rno-mir-99a,ssc-mir-99a,cpo-mir-99a,pal-mir-99a,dno-mir-99a,ocu-mir-99a,nle-mir-99a,oga-mir-99a,pha-mir-99a,sbo-mir-99a,cgr-mir-99a,tch-mir-99a,mmr-mir-99a,	mmu-mir-99a	cataAACCCGTAGATCCGATCTTGTGgtgaagtggaccgcgCAAGCTCGTTTCTATGGGTCTgtg	mmu-miR-99a-3p	CAAGCTCGTTTCTATGGGTCT	3'	Diff	gp1a	((((((((((((((((.(((((((((..(((.((((((.((........)))))))).)))..))))))))).)))))))))).))))))	90	51.1	-46.8	560	866	515	723	521	784	886	1471	737	1208	462	1808	916	863	657	1226	597	811	478	683.302	515.78	550.901	737.957	730.155	851.25	1054.55	742.109
28	55	hsa-miR-103a-1-5p_R+1_1ss8TC	GGCTTCTCTACAGTGCTGCCTTGT	24	NC_019473.2	-	335461	335543	tcttgctgccctcGGCTTCTCTACAGTGCTGCCTTGTcgcatggggatcaAGCAGCATTGTACAGGGCTATGAaggcactgag	27	oar-mir-103,bta-mir-103-1,hsa-mir-103a-1,ptr-mir-103-1,ppy-mir-103-1,mml-mir-103-1,ggo-mir-103,ppa-mir-103,mne-mir-103,age-mir-103,lla-mir-103,mmu-mir-103-1,rno-mir-103-1,eca-mir-107a,cja-mir-103a-2,cfa-mir-103-1,pal-mir-103a,tch-mir-103a-1,nle-mir-103a,oga-mir-103a,mmr-mir-103a,pha-mir-103a,efu-mir-103a,ssc-mir-103-1,cpo-mir-103-1,dno-mir-103a-1,ocu-mir-103a-1,	hsa-mir-103a-1	tactgccctcGGCTTCTTTACAGTGCTGCCTTGttgcatatggatcaAGCAGCATTGTACAGGGCTATGAaggcattg	hsa-miR-103a-1-5p	GGCTTCTTTACAGTGCTGCCTTG	5'	Diff	gp1a	.(((..((((.(((((.(((.(((((((((((.(((((.......)).)))))))))))))).))))))..)).))))..)))	82	55.4	-32.6	3	9	6	7	0	2	6	1	2	8	0	2	1	5	5	0	1	2	2.56071	7.10129	6.00909	5.33376	0	1.86264	5.76467	0.716895	2.01386
28	56	oar-miR-103_R+1	AGCAGCATTGTACAGGGCTATGA	23	NC_019473.2	-	335461	335543	tcttgctgccctcGGCTTCTCTACAGTGCTGCCTTGTcgcatggggatcaAGCAGCATTGTACAGGGCTATGAaggcactgag	27	oar-mir-103,bta-mir-103-1,hsa-mir-103a-1,ptr-mir-103-1,ppy-mir-103-1,mml-mir-103-1,ggo-mir-103,ppa-mir-103,mne-mir-103,age-mir-103,lla-mir-103,mmu-mir-103-1,rno-mir-103-1,eca-mir-107a,cja-mir-103a-2,cfa-mir-103-1,pal-mir-103a,tch-mir-103a-1,nle-mir-103a,oga-mir-103a,mmr-mir-103a,pha-mir-103a,efu-mir-103a,ssc-mir-103-1,cpo-mir-103-1,dno-mir-103a-1,ocu-mir-103a-1,	oar-mir-103	ctgccctcggcttctctacagtgctgccttgtcgcatggggatcaAGCAGCATTGTACAGGGCTATGaaggc	oar-miR-103	AGCAGCATTGTACAGGGCTATG	3'	Diff	gp1a	.(((..((((.(((((.(((.(((((((((((.(((((.......)).)))))))))))))).))))))..)).))))..)))	82	55.4	-32.6	14993	9136.5	9891.5	14727.5	8635.5	10491	11587	24502	11031.5	17378	4140.5	15324.5	16283.5	12353	9017	17215.5	9163.5	8367.5	12797.6	7209	9906.49	11221.8	12231.5	9770.48	11132.5	17565.4	11108
29	57	oar-miR-106b	TAAAGTGCTGACAGTGCAGAT	21	NC_019481.2	+	36244122	36244203	cctgccggggcTAAAGTGCTGACAGTGCAGATagtggtcctgtgtgctaCCGCACTGTGGGTACTTGCTGCtccagcagggc	28	oar-mir-106b,chi-mir-106b,bta-mir-106b,hsa-mir-106b,ptr-mir-106b,ppy-mir-106b,ggo-mir-106b,ppa-mir-106b,age-mir-106b,sla-mir-106b,mmu-mir-106b,rno-mir-106b,eca-mir-106b,mml-mir-106b,mne-mir-106b,cja-mir-106b,dno-mir-106b,cfa-mir-106b,efu-mir-106,cpo-mir-106b,pal-mir-106b,ocu-mir-106b,cgr-mir-106b,nle-mir-106b,oga-mir-106b,pha-mir-106b,dma-mir-106b,lla-mir-106b,	oar-mir-106b	cctgccggggcTAAAGTGCTGACAGTGCAGATagtggtcctgtgtgctaccgcactgtgggtacttgctgctccagcagg	oar-miR-106b	TAAAGTGCTGACAGTGCAGAT	5'	Yes	gp1a	(((((.(((((..((((((..(((((((.....(((((.......))))).)))))))..))))))...))))).)))))..	80	61	-41.9	4272	3744	4163	7558	2084	3853	4407	6474	4483	4832	1382	3942	4230	5339	3307	8293	3551	2752	3646.46	2954.14	4169.31	5758.94	2951.83	3588.37	4234.15	4641.18	4514.08
29	58	hsa-miR-106b-3p	CCGCACTGTGGGTACTTGCTGC	22	NC_019481.2	+	36244122	36244203	cctgccggggcTAAAGTGCTGACAGTGCAGATagtggtcctgtgtgctaCCGCACTGTGGGTACTTGCTGCtccagcagggc	28	oar-mir-106b,chi-mir-106b,bta-mir-106b,hsa-mir-106b,ptr-mir-106b,ppy-mir-106b,ggo-mir-106b,ppa-mir-106b,age-mir-106b,sla-mir-106b,mmu-mir-106b,rno-mir-106b,eca-mir-106b,mml-mir-106b,mne-mir-106b,cja-mir-106b,dno-mir-106b,cfa-mir-106b,efu-mir-106,cpo-mir-106b,pal-mir-106b,ocu-mir-106b,cgr-mir-106b,nle-mir-106b,oga-mir-106b,pha-mir-106b,dma-mir-106b,lla-mir-106b,	hsa-mir-106b	cctgccggggcTAAAGTGCTGACAGTGCAGATagtggtcctctccgtgctaCCGCACTGTGGGTACTTGCTGCtccagcagg	hsa-miR-106b-3p	CCGCACTGTGGGTACTTGCTGC	3'	Yes	gp1a	(((((.(((((..((((((..(((((((.....(((((.......))))).)))))))..))))))...))))).)))))..	80	61	-41.9	6904	5939	7347	6201	3780	5976	5158	4401	4546	6372	1294	3384	5466	3546	2178	3968	3017	2957	5893.06	4686.06	7358.13	4724.95	5354.09	5565.57	4955.7	3155.05	4577.51
30	59	oar-miR-106a_R+2_1ss1AC	CAAAGTGCTTACAGTGCAGGTAG	23	NC_019484.2	+	95476711	95476791	ccttggccatgtAAAAGTGCTTACAGTGCAGGTAGctttttgagatcTACTGCAATGCAAGCACTTCTTacattaccatgg	20	oar-mir-106a,chi-mir-106a,bta-mir-106a,ptr-mir-106a,ppy-mir-106a,mml-mir-106a,ggo-mir-106a,ppa-mir-106a,mne-mir-106a,age-mir-106a,sla-mir-106a,hsa-mir-106a,eca-mir-106a,cfa-mir-106a,rno-mir-17-2,ssc-mir-106a,cpo-mir-106a,pal-mir-106a,dno-mir-106a,ocu-mir-106a,	oar-mir-106a	ccttggccatgtAAAAGTGCTTACAGTGCAGGTagctttttgagatctactgcaatgcaagcacttcttacattaccatgg	oar-miR-106a	AAAAGTGCTTACAGTGCAGGT	5'	Diff	gp1a	((.(((..((((((((((((((.((.(((((.(((.((.....)).)))))))).)).)))))))).))))))..))).))	81	43.2	-30.1	3955	2931	3912.5	7065	2827	4602	5101	6581	5872	4996	952.5	3708	4368.5	3930	2776.5	7019	3604.5	2929	3375.87	2312.65	3918.43	5383.29	4004.23	4285.93	4900.93	4717.88	5912.7
30	60	hsa-miR-106a-3p_L+2R-2_1ss11TC	TACTGCAATGCAAGCACTTCTT	22	NC_019484.2	+	95476711	95476791	ccttggccatgtAAAAGTGCTTACAGTGCAGGTAGctttttgagatcTACTGCAATGCAAGCACTTCTTacattaccatgg	20	oar-mir-106a,chi-mir-106a,bta-mir-106a,ptr-mir-106a,ppy-mir-106a,mml-mir-106a,ggo-mir-106a,ppa-mir-106a,mne-mir-106a,age-mir-106a,sla-mir-106a,hsa-mir-106a,eca-mir-106a,cfa-mir-106a,rno-mir-17-2,ssc-mir-106a,cpo-mir-106a,pal-mir-106a,dno-mir-106a,ocu-mir-106a,	hsa-mir-106a	ccttggccatgtAAAAGTGCTTACAGTGCAGGTAGctttttgagatctaCTGCAATGTAAGCACTTCTTACattaccatgg	hsa-miR-106a-3p	CTGCAATGTAAGCACTTCTTAC	3'	Diff	gp1a	((.(((..((((((((((((((.((.(((((.(((.((.....)).)))))))).)).)))))))).))))))..))).))	81	43.2	-30.1	25	18	17	87	20	30	25	62	44	26	2	0	28	79	43	101	49	14	21.3393	14.2026	17.0258	66.291	28.3285	27.9396	24.0195	44.4475	44.305
31	61	mmu-miR-107-5p_R+1	AGCTTCTTTACAGTGTTGCCTTGT	24	NC_019479.2	-	10962234	10962320	ttctctctgctttcAGCTTCTTTACAGTGTTGCCTTGTggcatggagttcaAGCAGCATTGTACAGGGCTATcaaagcacagagagc	31	oar-mir-107,bta-mir-107,hsa-mir-107,eca-mir-107b,ptr-mir-107,ppy-mir-107,mml-mir-107,ggo-mir-107,ppa-mir-107,mne-mir-107,lla-mir-107,chi-mir-107,ssc-mir-107,mmu-mir-107,mdo-mir-107,cja-mir-103a-3,cfa-mir-107,pal-mir-107a,tch-mir-107,nle-mir-107,oga-mir-107,mmr-mir-107,pha-mir-107,efu-mir-107,rno-mir-107,cpo-mir-107,dno-mir-107,ocu-mir-107,cgr-mir-107,dma-mir-107,oan-mir-107,	mmu-mir-107	ttctctgtgctttcAGCTTCTTTACAGTGTTGCCTTGtggcatggagttcaAGCAGCATTGTACAGGGCTATCAaagcacagagagc	mmu-miR-107-5p	AGCTTCTTTACAGTGTTGCCTTG	5'	Diff	gp1a	((((((.((((((.(((.(((.(((((((((((.(((............)))))))))))))).))))))...)))))).)))))).	86	47.1	-33.3	5	14	13	5	5	14	6	8	5	6	3	0	5	11	12	12	3	0	4.26786	11.0465	13.0197	3.80983	7.08212	13.0385	5.76467	5.73516	5.03466
31	62	oar-miR-107_R-1	AGCAGCATTGTACAGGGCTAT	21	NC_019479.2	-	10962234	10962320	ttctctctgctttcAGCTTCTTTACAGTGTTGCCTTGTggcatggagttcaAGCAGCATTGTACAGGGCTATcaaagcacagagagc	31	oar-mir-107,bta-mir-107,hsa-mir-107,eca-mir-107b,ptr-mir-107,ppy-mir-107,mml-mir-107,ggo-mir-107,ppa-mir-107,mne-mir-107,lla-mir-107,chi-mir-107,ssc-mir-107,mmu-mir-107,mdo-mir-107,cja-mir-103a-3,cfa-mir-107,pal-mir-107a,tch-mir-107,nle-mir-107,oga-mir-107,mmr-mir-107,pha-mir-107,efu-mir-107,rno-mir-107,cpo-mir-107,dno-mir-107,ocu-mir-107,cgr-mir-107,dma-mir-107,oan-mir-107,	oar-mir-107	ctctctgctttcagcttctttacagtgttgccttgtggcatggagttcaAGCAGCATTGTACAGGGCTATCaaagcacaga	oar-miR-107	AGCAGCATTGTACAGGGCTATC	3'	Diff	gp1a	((((((.((((((.(((.(((.(((((((((((.(((............)))))))))))))).))))))...)))))).)))))).	86	47.1	-33.3	4901	3618.5	3272.5	4129.5	2327.5	3359	3773	8274	3423.5	6237	997.5	2856.5	4906.5	4197	2927	6482.5	3032.5	2228.5	4183.35	2855.11	3277.46	3146.54	3296.73	3128.3	3625.02	5931.59	3447.23
32	63	oar-miR-125b_R+1	TCCCTGAGACCCTAACTTGTGA	22	NC_019472.2	-	32240520	32240607	cgcgcgcctctcaaTCCCTGAGACCCTAACTTGTGAtgtttaccgtttaaatccACGGGTTAGGCTCTTGGGAGCTgcgagtcgcgcc	32	oar-mir-125b,bta-mir-125b-1,hsa-mir-125b-1,ptr-mir-125b-1,ppy-mir-125b-1,mml-mir-125b-1,ggo-mir-125b-1,mne-mir-125b-1,age-mir-125b-1,lla-mir-125b-1,sla-mir-125b,mmu-mir-125b-1,eca-mir-125b,mdo-mir-125b-2,cja-mir-125,cfa-mir-125b-1,nle-mir-125b-1,pha-mir-125b-1,efu-mir-125a,rno-mir-125b-1,ssc-mir-125b-1,cpo-mir-125b-1,dno-mir-125b-1,ocu-mir-125b-1,tch-mir-125b,oga-mir-125b-1,mmr-mir-125a,sbo-mir-1…	oar-mir-125b	cgcgcgcctctcaaTCCCTGAGACCCTAACTTGTGatgtttaccgtttaaatccacgggttaggctcttgggagctgcgagtcgcgcc	oar-miR-125b	TCCCTGAGACCCTAACTTGTG	5'	Diff	gp1a	.(((((.(((.((.((((.((((.((((((..(((..(((((.....))))).)))..)))))).))))))))..)).))).))))).	86	56.8	-40.9	302146	337875	210140	229971	152193	216339	279943	380336	277765	355732	67312	309816	371914	212133	133727	256900	171889	258218	257903	266594	210458	175230	215570	201481	268963	272661	279690
32	64	hsa-miR-125b-1-3p	ACGGGTTAGGCTCTTGGGAGCT	22	NC_019472.2	-	32240520	32240607	cgcgcgcctctcaaTCCCTGAGACCCTAACTTGTGAtgtttaccgtttaaatccACGGGTTAGGCTCTTGGGAGCTgcgagtcgcgcc	32	oar-mir-125b,bta-mir-125b-1,hsa-mir-125b-1,ptr-mir-125b-1,ppy-mir-125b-1,mml-mir-125b-1,ggo-mir-125b-1,mne-mir-125b-1,age-mir-125b-1,lla-mir-125b-1,sla-mir-125b,mmu-mir-125b-1,eca-mir-125b,mdo-mir-125b-2,cja-mir-125,cfa-mir-125b-1,nle-mir-125b-1,pha-mir-125b-1,efu-mir-125a,rno-mir-125b-1,ssc-mir-125b-1,cpo-mir-125b-1,dno-mir-125b-1,ocu-mir-125b-1,tch-mir-125b,oga-mir-125b-1,mmr-mir-125a,sbo-mir-1…	hsa-mir-125b-1	tgcgctcctctcagTCCCTGAGACCCTAACTTGTGAtgtttaccgtttaaatccACGGGTTAGGCTCTTGGGAGCTgcgagtcgtgct	hsa-miR-125b-1-3p	ACGGGTTAGGCTCTTGGGAGCT	3'	Yes	gp1a	.(((((.(((.((.((((.((((.((((((..(((..(((((.....))))).)))..)))))).))))))))..)).))).))))).	86	56.8	-40.9	628	778	222	315	231	327	331	785	303	602	28	103	302	173	138	221	165	105	536.043	613.867	222.336	240.019	327.194	304.542	318.018	562.762	305.1
33	65	chi-miR-127-5p_L+2R-1	CTGAAGCTCAGAGGGCTCTGATT	23	NC_019475.2	+	64385292	64385408	ctcgctttgatcactgtctccagcctgCTGAAGCTCAGAGGGCTCTGATTcagaaagatcaTCGGATCCGTCTGAGCTTGGCTggtcggaagtctcctcatctgcttccttcgggtt	31	oar-mir-127,chi-mir-127,bta-mir-127,hsa-mir-127,ptr-mir-127,ppy-mir-127,age-mir-127,lla-mir-127,sla-mir-127,mmu-mir-127,eca-mir-127,cgr-mir-127,mml-mir-127,mne-mir-127,cja-mir-127,cfa-mir-127,nle-mir-127,oga-mir-127,sbo-mir-127,efu-mir-127,rno-mir-127,ssc-mir-127,ggo-mir-127,cpo-mir-127,pal-mir-127,dno-mir-127,ocu-mir-127,tch-mir-127,ppa-mir-127,dma-mir-127,pha-mir-127,	chi-mir-127	ctcgctttgatcactgtctccagcctgctGAAGCTCAGAGGGCTCTGATTCagaaagatcaTCGGATCCGTCTGAGCTTGGctggtcggaagtctcctcatctgcttccttcgggtt	chi-miR-127-5p	GAAGCTCAGAGGGCTCTGATTC	5'	Diff	gp1a	((((...............((((((.....(((((((((.((.((((((((.....))..)))))).)).)))))))))))))))..((((((..........))))))..))))..	66	53.8	-43.6	38987	28079	39781	42297	28774	48232	41341	36931	36120	44739	226	815	31485	22431	13516	30514	16352	16450	33278.2	22155.2	39841.3	32228.9	40756.2	44919.4	39719.5	26475.6	36370.4
33	66	oar-miR-127_L-1	TCGGATCCGTCTGAGCTTGGCT	22	NC_019475.2	+	64385292	64385408	ctcgctttgatcactgtctccagcctgCTGAAGCTCAGAGGGCTCTGATTcagaaagatcaTCGGATCCGTCTGAGCTTGGCTggtcggaagtctcctcatctgcttccttcgggtt	31	oar-mir-127,chi-mir-127,bta-mir-127,hsa-mir-127,ptr-mir-127,ppy-mir-127,age-mir-127,lla-mir-127,sla-mir-127,mmu-mir-127,eca-mir-127,cgr-mir-127,mml-mir-127,mne-mir-127,cja-mir-127,cfa-mir-127,nle-mir-127,oga-mir-127,sbo-mir-127,efu-mir-127,rno-mir-127,ssc-mir-127,ggo-mir-127,cpo-mir-127,pal-mir-127,dno-mir-127,ocu-mir-127,tch-mir-127,ppa-mir-127,dma-mir-127,pha-mir-127,	oar-mir-127	gctttgatcactgtctccagcctgctgaagctcagagggctctgattcagaaagatcATCGGATCCGTCTGAGCTTGGCTggtcggaagtctcctcatctgcttccttcgggtt	oar-miR-127	ATCGGATCCGTCTGAGCTTGGCT	3'	Diff	gp1a	((((...............((((((.....(((((((((.((.((((((((.....))..)))))).)).)))))))))))))))..((((((..........))))))..))))..	66	53.8	-43.6	1947455	2319116	2042338	1677773	1173615	1787284	1571818	1287633	1241816	1866879	12655	35632	1090041	747822	418234	826465	491131	352770	1.66229e+06	1.82986e+06	2.04543e+06	1.27841e+06	1.66234e+06	1.66453e+06	1.51017e+06	923097	1.25042e+06
34	67	chi-miR-133a-5p	AGCTGGTAAAATGGAACCAAAT	22	NC_019470.2	-	53961746	53961846	cgggaccgaatgctttgctaaAGCTGGTAAAATGGAACCAAATcaactgttcgatggaTTTGGTCCCCTTCAACCAGCTGTagctgcgcattgatggcgcc	17	oar-mir-133,chi-mir-133a,bta-mir-133a-1,hsa-mir-133a-2,ppy-mir-133c,mml-mir-133c,mmu-mir-133a-2,eca-mir-133a-2,ptr-mir-133a-2,mdo-mir-133a-2,cfa-mir-133c,efu-mir-133-1,ssc-mir-133a-1,cpo-mir-133a-1,oan-mir-133a-2,pal-mir-133a-1,dno-mir-133a-1,	chi-mir-133a	cgggaccgaatgctttgctaaAGCTGGTAAAATGGAACCAAATcaactgttcgatggaTTTGGTCCCCTTCAACCAGCTGTagctgtgcattgat	chi-miR-133a-5p	AGCTGGTAAAATGGAACCAAAT	5'	Yes	gp1a	.((..((((((((...((((.(((((((..((.((.((((((((............)))))))).)).))..))))))).))))...)))))..)))..))	100	50.5	-37.4	10942	5765	7683	17941	7339	9085	10848	16406	13462	12586	18600	53382	33505	35031	21094	58592	34760	27633	9339.78	4548.77	7694.64	13670.4	10395.1	8461.04	10422.5	11761.4	13555.3
34	68	oar-miR-133_L+1	TTTGGTCCCCTTCAACCAGCTGT	23	NC_019470.2	-	53961746	53961846	cgggaccgaatgctttgctaaAGCTGGTAAAATGGAACCAAATcaactgttcgatggaTTTGGTCCCCTTCAACCAGCTGTagctgcgcattgatggcgcc	17	oar-mir-133,chi-mir-133a,bta-mir-133a-1,hsa-mir-133a-2,ppy-mir-133c,mml-mir-133c,mmu-mir-133a-2,eca-mir-133a-2,ptr-mir-133a-2,mdo-mir-133a-2,cfa-mir-133c,efu-mir-133-1,ssc-mir-133a-1,cpo-mir-133a-1,oan-mir-133a-2,pal-mir-133a-1,dno-mir-133a-1,	oar-mir-133	gggaccgaatgctttgctaaagctggtaaaatggaaccaaatcaactgttcgatggatTTGGTCCCCTTCAACCAGCTGTagctgcgcattgat	oar-miR-133	TTGGTCCCCTTCAACCAGCTGT	3'	Diff	gp1a	.((..((((((((...((((.(((((((..((.((.((((((((............)))))))).)).))..))))))).))))...)))))..)))..))	100	50.5	-37.4	306549	462825	323752	360180	191805	326593	381727	398189	357889	526193	1038033	3416533	1299223	1334049	841230	1599587	934506	1320176	261661	365184	324243	274445	271677	304163	366755	285460	360370
35	69	oar-miR-134-5p_R+1	TGTGACTGGTTGACCAGAGGGT	22	NC_019475.2	+	64552131	64552238	tggtgtcagcaccgttcagggtgTGTGACTGGTTGACCAGAGGGGcaagcactccgttcacccTCTGGGCTGCCTCGTCACCAACcctcagcaccaaccgcacctgcc	16	oar-mir-134,chi-mir-134,bta-mir-134,hsa-mir-134,ppy-mir-134,ppa-mir-134,mne-mir-134,mmu-mir-134,eca-mir-134,ptr-mir-134,mml-mir-134,cja-mir-134,cfa-mir-134,rno-mir-134,ggo-mir-134,cgr-mir-134,	oar-mir-134	ggtgtcagcaccgttcagggtgTGTGACTGGTTGACCAGAGGGgcaagcactccgttcacccTCTGGGCTGCCTCGTCACCAACCctcagcaccaaccgcacctgcc	oar-miR-134-5p	TGTGACTGGTTGACCAGAGGG	5'	Diff	gp1a	.(((((.......(((.(((((..(((((.(((...((((((((...(((.....)))..))))))))...)))..)))))..))))).))).......)))))....	79	63	-45.8	1534	1433	1572	1346	524	909	775	793	746	1160	7	40	398	301	126	381	196	124	1309.38	1130.68	1574.38	1025.61	742.207	846.57	744.603	568.497	751.171
35	70	oar-miR-134-3p_R-1	TCTGGGCTGCCTCGTCACCAAC	22	NC_019475.2	+	64552131	64552238	tggtgtcagcaccgttcagggtgTGTGACTGGTTGACCAGAGGGGcaagcactccgttcacccTCTGGGCTGCCTCGTCACCAACcctcagcaccaaccgcacctgcc	16	oar-mir-134,chi-mir-134,bta-mir-134,hsa-mir-134,ppy-mir-134,ppa-mir-134,mne-mir-134,mmu-mir-134,eca-mir-134,ptr-mir-134,mml-mir-134,cja-mir-134,cfa-mir-134,rno-mir-134,ggo-mir-134,cgr-mir-134,	oar-mir-134	ggtgtcagcaccgttcagggtgTGTGACTGGTTGACCAGAGGGgcaagcactccgttcacccTCTGGGCTGCCTCGTCACCAACCctcagcaccaaccgcacctgcc	oar-miR-134-3p	TCTGGGCTGCCTCGTCACCAACC	3'	Diff	gp1a	.(((((.......(((.(((((..(((((.(((...((((((((...(((.....)))..))))))))...)))..)))))..))))).))).......)))))....	79	63	-45.8	226	153	254	189	61	107	133	105	188	185	3	4	71	68	23	74	51	35	192.907	120.722	254.385	144.011	86.4019	99.6512	127.784	75.2739	189.303
36	71	oar-miR-136_R-1	ACTCCATTTGTTTTGATGATGG	22	NC_019475.2	+	64386976	64387067	tcggatgagccctcggaggACTCCATTTGTTTTGATGATGGattcttacgctcCATCATCGTCTCAAATGAGTCTtcagagggttctatcat	23	oar-mir-136,chi-mir-136,bta-mir-136,hsa-mir-136,ptr-mir-136,ppy-mir-136,ggo-mir-136,ppa-mir-136,mmu-mir-136,eca-mir-136,mml-mir-136,cfa-mir-136,cpo-mir-136,pal-mir-136,tch-mir-136,efu-mir-136,rno-mir-136,ssc-mir-136,dno-mir-136,ocu-mir-136,nle-mir-136,oga-mir-136,mmr-mir-136,	oar-mir-136	tcggatgagccctcggaggACTCCATTTGTTTTGATGATGGAttcttacgctccatcatcgtctcaaatgagtcttcagagggttctatcat	oar-miR-136	ACTCCATTTGTTTTGATGATGGA	5'	Diff	gp1a	...(((((((((((.(((((((.((((((...((((((((((.........))))))))))...))))))))))))).)))))))).)))..	87	45.7	-48.1	7561	8866	5173	11705	2971	4387	6996	9834	7155	7666	93	162	4709	8523	4820	11856	3963	1934	6453.85	6995.56	5180.84	8918.81	4208.2	4085.7	6721.61	7049.94	7204.6
36	72	hsa-miR-136-3p	CATCATCGTCTCAAATGAGTCT	22	NC_019475.2	+	64386976	64387067	tcggatgagccctcggaggACTCCATTTGTTTTGATGATGGattcttacgctcCATCATCGTCTCAAATGAGTCTtcagagggttctatcat	23	oar-mir-136,chi-mir-136,bta-mir-136,hsa-mir-136,ptr-mir-136,ppy-mir-136,ggo-mir-136,ppa-mir-136,mmu-mir-136,eca-mir-136,mml-mir-136,cfa-mir-136,cpo-mir-136,pal-mir-136,tch-mir-136,efu-mir-136,rno-mir-136,ssc-mir-136,dno-mir-136,ocu-mir-136,nle-mir-136,oga-mir-136,mmr-mir-136,	hsa-mir-136	tgagccctcggaggACTCCATTTGTTTTGATGATGGAttcttatgctcCATCATCGTCTCAAATGAGTCTtcagagggttct	hsa-miR-136-3p	CATCATCGTCTCAAATGAGTCT	3'	Yes	gp1a	...(((((((((((.(((((((.((((((...((((((((((.........))))))))))...))))))))))))).)))))))).)))..	87	45.7	-48.1	78089	70008	72904	138472	31893	43595	67383	111720	60009	83330	1247	1522	41353	81265	42293	136786	60928	17639	66654.5	55238.6	73014.5	105511	45174	40600.9	64740.1	80091.5	60425
37	73	hsa-miR-143-5p_R-1	GGTGCAGTGCTGCATCTCTGG	21	NC_019462.2	+	58248543	58248643	gcgtcctgtctcccagcctgaGGTGCAGTGCTGCATCTCTGGtcagttgggagtcTGAGATGAAGCACTGTAGCTCGggaagggagaagttgttctacagc	31	oar-mir-143,chi-mir-143,bta-mir-143,hsa-mir-143,ppy-mir-143,ggo-mir-143,lla-mir-143,mmu-mir-143,cja-mir-143,eca-mir-143,ptr-mir-143,ppa-mir-143,mdo-mir-143,mml-mir-143,cfa-mir-143,cpo-mir-143,pal-mir-143,dno-mir-143,ocu-mir-143,nle-mir-143,oga-mir-143,pha-mir-143,efu-mir-143,rno-mir-143,ssc-mir-143,cgr-mir-143,tch-mir-143,dma-mir-143,sbo-mir-143,aja-mir-143,oan-mir-143,	hsa-mir-143	gcgcagcgccctgtctcccagcctgaGGTGCAGTGCTGCATCTCTGGTcagttgggagtcTGAGATGAAGCACTGTAGCTCaggaagagagaagttgttctgcagc	hsa-miR-143-5p	GGTGCAGTGCTGCATCTCTGGT	5'	Diff	gp1a	........((((((..((((((.(((((((((.((((((.((((......)).)).)))))).))))))))).))))))..)))))).((((.....))))	79	56.4	-50.8	2101	1820	2546	2907	1438	1851	2609	4183	2345	2740	1101	2472	2803	2674	1917	4015	2364	1734	1793.35	1436.04	2549.86	2215.03	2036.82	1723.87	2506.67	2998.77	2361.26
37	74	oar-miR-143_R+1	TGAGATGAAGCACTGTAGCTCT	22	NC_019462.2	+	58248543	58248643	gcgtcctgtctcccagcctgaGGTGCAGTGCTGCATCTCTGGtcagttgggagtcTGAGATGAAGCACTGTAGCTCGggaagggagaagttgttctacagc	31	oar-mir-143,chi-mir-143,bta-mir-143,hsa-mir-143,ppy-mir-143,ggo-mir-143,lla-mir-143,mmu-mir-143,cja-mir-143,eca-mir-143,ptr-mir-143,ppa-mir-143,mdo-mir-143,mml-mir-143,cfa-mir-143,cpo-mir-143,pal-mir-143,dno-mir-143,ocu-mir-143,nle-mir-143,oga-mir-143,pha-mir-143,efu-mir-143,rno-mir-143,ssc-mir-143,cgr-mir-143,tch-mir-143,dma-mir-143,sbo-mir-143,aja-mir-143,oan-mir-143,	oar-mir-143	gcgtcctgtctcccagcctgaggtgcagtgctgcatctctggtcagttgggagtcTGAGATGAAGCACTGTAGCTCgggaagggagaagttgttctacagc	oar-miR-143	TGAGATGAAGCACTGTAGCTC	3'	Diff	gp1a	........((((((..((((((.(((((((((.((((((.((((......)).)).)))))).))))))))).))))))..)))))).((((.....))))	79	56.4	-50.8	208796	143340	188765	269256	104530	125787	168016	333307	142026	217263	123592	160051	291593	293161	222153	395397	304922	115769	178222	113100	189051	205164	148059	117148	161426	238946	143010
38	75	chi-miR-148a-5p	AAAGTTCTGAGACACTCCGACT	22	NC_019461.2	+	69902119	69902203	cagtttggtcttttgaggcAAAGTTCTGAGACACTCCGACTctgaatatgatagaagTCAGTGCACTACAGAACTTTGTctctag	26	oar-mir-148a,bta-mir-148a,eca-mir-148a,ssc-mir-148a,chi-mir-148a,hsa-mir-148a,ppy-mir-148a,mml-mir-148a,mmu-mir-148a,ptr-mir-148a,mdo-mir-148,cja-mir-148a,cfa-mir-148a,pal-mir-148a,rno-mir-148a,cpo-mir-148a,dno-mir-148a,tch-mir-148a,sbo-mir-148a,ocu-mir-148a,cgr-mir-148a,ppa-mir-148a,nle-mir-148a,oga-mir-148a,pha-mir-148a,oan-mir-148,	chi-mir-148a	cagtttggtcttttgaggcAAAGTTCTGAGACACTCCGACTctgaatatgatagaagTCAGTGCACTACAGAACTTTGTctctag	chi-miR-148a-5p	AAAGTTCTGAGACACTCCGACT	5'	Yes	gp1a	..............((((((((((((((((.((((..(((((((.......))).))))))))..)).))))))))))))))...	68	42.4	-29.4	557	633	277	424	232	313	291	547	235	525	34	83	189	211	171	313	126	105	475.439	499.458	277.42	323.073	328.611	291.503	279.587	392.141	236.629
38	76	oar-miR-148a	TCAGTGCACTACAGAACTTTGT	22	NC_019461.2	+	69902119	69902203	cagtttggtcttttgaggcAAAGTTCTGAGACACTCCGACTctgaatatgatagaagTCAGTGCACTACAGAACTTTGTctctag	26	oar-mir-148a,bta-mir-148a,eca-mir-148a,ssc-mir-148a,chi-mir-148a,hsa-mir-148a,ppy-mir-148a,mml-mir-148a,mmu-mir-148a,ptr-mir-148a,mdo-mir-148,cja-mir-148a,cfa-mir-148a,pal-mir-148a,rno-mir-148a,cpo-mir-148a,dno-mir-148a,tch-mir-148a,sbo-mir-148a,ocu-mir-148a,cgr-mir-148a,ppa-mir-148a,nle-mir-148a,oga-mir-148a,pha-mir-148a,oan-mir-148,	oar-mir-148a	gaggcaaagttctgagacactccgactctgaatatgatagaagTCAGTGCACTACAGAACTTTGTctc	oar-miR-148a	TCAGTGCACTACAGAACTTTGT	3'	Yes	gp1a	..............((((((((((((((((.((((..(((((((.......))).))))))))..)).))))))))))))))...	68	42.4	-29.4	95190	76550	69563	132841	41307	49715	55435	162979	53302	100399	9636	15228	42568	74426	56465	115569	57382.5	24206	81251.4	60400.4	69668.4	101220	58508.3	46300.6	53260.8	116839	53671.5
39	77	oar-miR-150	TCTCCCAACCCTTGTACCAGTG	22	NC_019471.2	-	54868231	54868327	tctctcctcacggccctgTCTCCCAACCCTTGTACCAGTGtgtgtctcggtccCTGGTACAGGTACGGGGAGGCAgggacctggggatcccagcagc	4	oar-mir-150,chi-mir-150,bta-mir-150,eca-mir-150,	oar-mir-150	tctctcctcacggccctgTCTCCCAACCCTTGTACCAGTGtgtgtctcggtccctggtacaggtacggggaggcagggacctggggatcccagcagc	oar-miR-150	TCTCCCAACCCTTGTACCAGTG	5'	Yes	gp1a	....((((((.(((((((((((((....((((((((((...............))))))))))....))))))))))).))))))))..........	83	63.9	-49.7	149	153	136	167	118	165	351	550	329	476	3044	10068	1456	1289	704	1262	766	1375	127.182	120.722	136.206	127.248	167.138	153.668	337.233	394.292	331.281
39	78	oar-mir-150-p3	CTGGTACAGGTACGGGGAGGCA	22	NC_019471.2	-	54868231	54868327	tctctcctcacggccctgTCTCCCAACCCTTGTACCAGTGtgtgtctcggtccCTGGTACAGGTACGGGGAGGCAgggacctggggatcccagcagc	4	oar-mir-150,chi-mir-150,bta-mir-150,eca-mir-150,	oar-mir-150	tctctcctcacggccctgTCTCCCAACCCTTGTACCAGTGtgtgtctcggtccctggtacaggtacggggaggcagggacctggggatcccagcagc	oar-mir-150-p3	ctggtacaggtacggggaggca	3'	New	gp1a	....((((((.(((((((((((((....((((((((((...............))))))))))....))))))))))).))))))))..........	83	63.9	-49.7	0	1	2	0	1	2	1	1	0	2	2	5	2	0	2	5	1	1	0	0.789033	2.00303	0	1.41642	1.86264	0.960778	0.716895	0
40	79	mmu-miR-152-5p_L-4	TTCTGTGATACACTCCGACT	20	NC_019468.2	+	37945439	37945544	gaggagctcggcgccgctgtccccccgccgTTCTGTGATACTCTCCGACTcgggctctggagcagTCAGTGCATGACAGAACTTGGgcccggacggaccttctgca	18	oar-mir-152,bta-mir-152,mmu-mir-152,ppy-mir-152,cja-mir-152,cfa-mir-152,ocu-mir-152,efu-mir-152,ssc-mir-152,ggo-mir-152,cpo-mir-152,pal-mir-152,tch-mir-152,ppa-mir-152,nle-mir-152,pha-mir-152,oga-mir-152,mmr-mir-152,	mmu-mir-152	ccgggccTAGGTTCTGTGATACACTCCGACTcgggctctggagcagTCAGTGCATGACAGAACTTGGgcccgg	mmu-miR-152-5p	TAGGTTCTGTGATACACTCCGACT	5'	Diff	gp1a	.(((((..(((((............))))).............((((.(.(((((((..(....((((.....))))....)..)))))))).)))).)))))...	54	65.1	-33.1	0	0	0	0	0	0	0	0	0	0	0	0	0	1	0	0	0	0	0	0	0	0	0	0	0	0	0
40	80	oar-miR-152	TCAGTGCATGACAGAACTTGG	21	NC_019468.2	+	37945439	37945544	gaggagctcggcgccgctgtccccccgccgTTCTGTGATACTCTCCGACTcgggctctggagcagTCAGTGCATGACAGAACTTGGgcccggacggaccttctgca	18	oar-mir-152,bta-mir-152,mmu-mir-152,ppy-mir-152,cja-mir-152,cfa-mir-152,ocu-mir-152,efu-mir-152,ssc-mir-152,ggo-mir-152,cpo-mir-152,pal-mir-152,tch-mir-152,ppa-mir-152,nle-mir-152,pha-mir-152,oga-mir-152,mmr-mir-152,	oar-mir-152	ggcccagtttctgtgatactctccgactcgggctctggagcagTCAGTGCATGACAGAACTTGGgcccggacggacc	oar-miR-152	TCAGTGCATGACAGAACTTGG	3'	Yes	gp1a	.(((((..(((((............))))).............((((.(.(((((((..(....((((.....))))....)..)))))))).)))).)))))...	54	65.1	-33.1	38198	26534	30761	45679	16982	20950	24119	66007	25304	46064	3574	9767	21562	30268	23345	38737	22527.5	10346	32604.7	20936.2	30807.6	34805.8	24053.7	19511.1	23173	47320.1	25479.4
41	81	oar-miR-154b-5p	AGAGGTCTTCCATGGTGCATTCG	23	NC_019475.2	+	64557232	64557340	agagatacttggtggtacttgaagAGAGGTCTTCCATGGTGCATTCGctttattctttgacgAATCATACATGGTTGACCTTTTTttaggtatcaaatctggccttgaa	5	oar-mir-154b,chi-mir-154b,bta-mir-154b,pal-mir-154b,dno-mir-154b,	oar-mir-154b	agagatacttggtggtacttgaagAGAGGTCTTCCATGGTGCATTCGctttattctttgacgAATCATACATGGTTGACCTTTTTttaggtatcaaatctggccttgaa	oar-miR-154b-5p	AGAGGTCTTCCATGGTGCATTCG	5'	Yes	gp1a	.(((........(((((((((((((((((((..((((((((.(((((.((........)))))))))).)))))..)))))))))))))))))))........)))...	83	39.4	-38.7	20424	25528	17866	20580	17253	20598	25577	18847	21188	33040	205	1048	25395	17087	8268	16821	8966	13160	17433.3	20142.4	17893.1	15681.2	24437.6	19183.3	24573.8	13511.3	21334.9
41	82	oar-miR-154b-3p	AATCATACATGGTTGACCTTTTT	23	NC_019475.2	+	64557232	64557340	agagatacttggtggtacttgaagAGAGGTCTTCCATGGTGCATTCGctttattctttgacgAATCATACATGGTTGACCTTTTTttaggtatcaaatctggccttgaa	5	oar-mir-154b,chi-mir-154b,bta-mir-154b,pal-mir-154b,dno-mir-154b,	oar-mir-154b	agagatacttggtggtacttgaagAGAGGTCTTCCATGGTGCATTCGctttattctttgacgAATCATACATGGTTGACCTTTTTttaggtatcaaatctggccttgaa	oar-miR-154b-3p	AATCATACATGGTTGACCTTTTT	3'	Yes	gp1a	.(((........(((((((((((((((((((..((((((((.(((((.((........)))))))))).)))))..)))))))))))))))))))........)))...	83	39.4	-38.7	517.5	432	402	1415	321.5	463.5	391	671	367	521	3	9.5	52.5	150.833	106	220.5	44.5	15.5	441.723	340.862	402.609	1078.18	455.381	431.667	375.664	481.036	369.544
42	83	oar-miR-154a-5p	TAGGTTATCCGTGTAGCCTTCG	22	NC_019475.2	+	64556923	64557027	tgctaatctgcggaacttgaagaTAGGTTATCCGTGTAGCCTTCGctttacttgtgacgAATCATACACGGTTCACCTATTttttagtaccaaatcccgccttgg	5	oar-mir-154a,chi-mir-154a,bta-mir-154a,eca-mir-154a,cja-mir-154,	oar-mir-154a	tgctaatctgcggaacttgaagaTAGGTTATCCGTGTAGCCTTCGctttacttgtgacgAATCATACACGGTTCACCTATTttttagtaccaaatcccgccttgg	oar-miR-154a-5p	TAGGTTATCCGTGTAGCCTTCG	5'	Yes	gp1a	...........((.(((..(((((((((...(((((((...((((..(((....)))))))...)))))))...)))))))))..))).))..............	80	43.8	-29.9	278	178	257	576	206	371	412	602	325	398	7	7	348	639	348	780	262	173	237.293	140.448	257.389	438.892	291.784	345.52	395.841	431.571	327.253
42	84	oar-miR-154a-3p	AATCATACACGGTTCACCTATT	22	NC_019475.2	+	64556923	64557027	tgctaatctgcggaacttgaagaTAGGTTATCCGTGTAGCCTTCGctttacttgtgacgAATCATACACGGTTCACCTATTttttagtaccaaatcccgccttgg	5	oar-mir-154a,chi-mir-154a,bta-mir-154a,eca-mir-154a,cja-mir-154,	oar-mir-154a	tgctaatctgcggaacttgaagaTAGGTTATCCGTGTAGCCTTCGctttacttgtgacgAATCATACACGGTTCACCTATTttttagtaccaaatcccgccttgg	oar-miR-154a-3p	AATCATACACGGTTCACCTATT	3'	Yes	gp1a	...........((.(((..(((((((((...(((((((...((((..(((....)))))))...)))))))...)))))))))..))).))..............	80	43.8	-29.9	7045	7521	6087	10891	3523	5788	6761	6152	4796	7714	24	62	2414	2982	1599	2857	499	336	6013.41	5934.31	6096.22	8298.57	4990.06	5390.48	6495.82	4410.34	4829.25
43	85	oar-miR-181a	AACATTCAACGCTGTCGGTGAGT	23	NC_019469.2	-	75782750	75782859	tgagcttcgaggttgcttcagtgAACATTCAACGCTGTCGGTGAGTttggaattaaaaatcaaaACCATCGACCGTTGATTGTACCctatggccaaccaccatctccacc	28	oar-mir-181a-1,bta-mir-181a-1,hsa-mir-181a-1,ptr-mir-181a-1,ppy-mir-181a-1,mml-mir-181a-1,ppa-mir-181a-1,mne-mir-181a-1,lla-mir-181a-1,mmu-mir-181a-1,mdo-mir-181a-1,cja-mir-181a-1,cfa-mir-181a-1,cpo-mir-181a-1,dno-mir-181a-1,ocu-mir-181a-1,nle-mir-181a-1,oga-mir-181a-1,pha-mir-181a-1,dma-mir-181a-1,sbo-mir-181a-1,efu-mir-181a,rno-mir-181a-1,ssc-mir-181a-1,ggo-mir-181a-1,pal-mir-181a-1,cgr-mir-181…	oar-mir-181a-1	tgagcttcgaggttgcttcagtgAACATTCAACGCTGTCGGTGAGTttggaattaaaaatcaaaaccatcgaccgttgattgtaccctatggccaaccaccatctccacc	oar-miR-181a	AACATTCAACGCTGTCGGTGAGT	5'	Yes	gp1a	.(((......(((((((..((...(((.((((((..(((((((.((((.((........)).))))))))))))))))).)))...))..))).)))).....)))....	105	46.4	-31.7	27408.5	62918.5	37712	43669	24319	36512	46802	38490.5	34890	50946	8033.5	21589.5	43264	34961	23047.5	58633	26376.5	38827.5	23395.1	49644.7	37769.2	33274.3	34446	34004.3	44966.4	27593.6	35131.9
43	86	hsa-miR-181a-3p	ACCATCGACCGTTGATTGTACC	22	NC_019469.2	-	75782750	75782859	tgagcttcgaggttgcttcagtgAACATTCAACGCTGTCGGTGAGTttggaattaaaaatcaaaACCATCGACCGTTGATTGTACCctatggccaaccaccatctccacc	28	oar-mir-181a-1,bta-mir-181a-1,hsa-mir-181a-1,ptr-mir-181a-1,ppy-mir-181a-1,mml-mir-181a-1,ppa-mir-181a-1,mne-mir-181a-1,lla-mir-181a-1,mmu-mir-181a-1,mdo-mir-181a-1,cja-mir-181a-1,cfa-mir-181a-1,cpo-mir-181a-1,dno-mir-181a-1,ocu-mir-181a-1,nle-mir-181a-1,oga-mir-181a-1,pha-mir-181a-1,dma-mir-181a-1,sbo-mir-181a-1,efu-mir-181a,rno-mir-181a-1,ssc-mir-181a-1,ggo-mir-181a-1,pal-mir-181a-1,cgr-mir-181…	hsa-mir-181a-1	tgagttttgaggttgcttcagtgAACATTCAACGCTGTCGGTGAGTttggaattaaaatcaaaACCATCGACCGTTGATTGTACCctatggctaaccatcatctactcca	hsa-miR-181a-3p	ACCATCGACCGTTGATTGTACC	3'	Yes	gp1a	.(((......(((((((..((...(((.((((((..(((((((.((((.((........)).))))))))))))))))).)))...))..))).)))).....)))....	105	46.4	-31.7	832	689	728	1125.5	403	526	670.5	1005	580	831	144	219	1030	1100	876	1993	1367	1007.5	710.171	543.643	729.103	857.592	570.819	489.874	644.202	720.479	584.02
44	87	oar-miR-181a	AACATTCAACGCTGTCGGTGAGT	23	NC_019460.2	-	11056201	11056309	tgccagggcaggatccagtcttcagaggactccaaggAACATTCAACGCTGTCGGTGAGTttgggatttgaaaaaACCACCGACCGTTGACTGTACCttgggttcctta	27	oar-mir-181a-2,bta-mir-181a-2,hsa-mir-181a-2,ptr-mir-181a-2,ppy-mir-181a-2,ppa-mir-181a-2,eca-mir-181a,mdo-mir-181a-2,mml-mir-181a-2,cja-mir-181a-2,cfa-mir-181a-2,pal-mir-181a-2,ocu-mir-181a-2,tch-mir-181a-2,oga-mir-181a-2,mmr-mir-181a,efu-mir-181f,ssc-mir-181a-2,ggo-mir-181a-2,cpo-mir-181a-2,dno-mir-181a-2,nle-mir-181a-2,pha-mir-181a-2,dma-mir-181a-2,sbo-mir-181a-2,oan-mir-181a-2,oan-mir-181a-3,	oar-mir-181a-2	tgccagggcaggatccagtcttcagaggactccaaggAACATTCAACGCTGTCGGTGAGTttgggatttgaaaaaaccaccgaccgttgactgtaccttgggttcctta	oar-miR-181a	AACATTCAACGCTGTCGGTGAGT	5'	Yes	gp1a	.....(((.....)))........(((((..((((((.(((.((((((..(((((((.((((...........))))))))))))))))).))).))))))..))))).	84	50.5	-46	27408.5	62918.5	37712	43669	24319	36512	46802	38490.5	34890	50946	8033.5	21589.5	43264	34961	23047.5	58633	26376.5	38827.5	23395.1	49644.7	37769.2	33274.3	34446	34004.3	44966.4	27593.6	35131.9
44	88	hsa-miR-181a-2-3p_1ss6TC	ACCACCGACCGTTGACTGTACC	22	NC_019460.2	-	11056201	11056309	tgccagggcaggatccagtcttcagaggactccaaggAACATTCAACGCTGTCGGTGAGTttgggatttgaaaaaACCACCGACCGTTGACTGTACCttgggttcctta	27	oar-mir-181a-2,bta-mir-181a-2,hsa-mir-181a-2,ptr-mir-181a-2,ppy-mir-181a-2,ppa-mir-181a-2,eca-mir-181a,mdo-mir-181a-2,mml-mir-181a-2,cja-mir-181a-2,cfa-mir-181a-2,pal-mir-181a-2,ocu-mir-181a-2,tch-mir-181a-2,oga-mir-181a-2,mmr-mir-181a,efu-mir-181f,ssc-mir-181a-2,ggo-mir-181a-2,cpo-mir-181a-2,dno-mir-181a-2,nle-mir-181a-2,pha-mir-181a-2,dma-mir-181a-2,sbo-mir-181a-2,oan-mir-181a-2,oan-mir-181a-3,	hsa-mir-181a-2	agaagggctatcaggccagccttcagaggactccaaggAACATTCAACGCTGTCGGTGAGTttgggatttgaaaaaACCACTGACCGTTGACTGTACCttggggtcctta	hsa-miR-181a-2-3p	ACCACTGACCGTTGACTGTACC	3'	Diff	gp1a	.....(((.....)))........(((((..((((((.(((.((((((..(((((((.((((...........))))))))))))))))).))).))))))..))))).	84	50.5	-46	1841	1857	1579	1674.5	1118	1395	1365.5	852	1154	1267	167	447	1050	622	369	935	535	720.5	1571.42	1465.23	1581.39	1275.91	1583.56	1299.19	1311.94	610.794	1162
45	89	oar-miR-191	CAACGGAATCCCAAAAGCAGCT	22	NC_019476.2	+	50930870	50930973	ggctggacagcgggCAACGGAATCCCAAAAGCAGCTgttgtctccagagcattccagCTGCGCTTGGATTTCGTTCCCtgctctcctgcctgagcagcgtcctg	29	oar-mir-191,bta-mir-191,chi-mir-191,hsa-mir-191,ppy-mir-191,mml-mir-191,mmu-mir-191,eca-mir-191a,ptr-mir-191,mdo-mir-191,cja-mir-191,cfa-mir-191,dno-mir-191,tch-mir-191,oga-mir-191,mmr-mir-191,dma-mir-191,efu-mir-191,rno-mir-191a,ssc-mir-191,ggo-mir-191,cpo-mir-191,pal-mir-191,ocu-mir-191,cgr-mir-191,ppa-mir-191,pha-mir-191,sbo-mir-191,nle-mir-191,	oar-mir-191	ggctggacagcgggCAACGGAATCCCAAAAGCAGCTgttgtctccagagcattccagctgcgcttggatttcgttccctgctctcctgcct	oar-miR-191	CAACGGAATCCCAAAAGCAGCT	5'	Yes	gp1a	(((.(((.((((((.((((((((((.((..(((((((..((((....)).))..)))))))..)))))))))))).)))))).))).)))..............	90	59.6	-49.9	48004	56639	36163	46476	23715	33884	38167	40499	38314	42930	12738	35730	47204	33079	18962	44129	27804	27457	40974.8	44690	36217.8	35413.1	33590.5	31556.8	36670	29033.5	38579.6
45	90	chi-miR-191-3p	CTGCGCTTGGATTTCGTTCCC	21	NC_019476.2	+	50930870	50930973	ggctggacagcgggCAACGGAATCCCAAAAGCAGCTgttgtctccagagcattccagCTGCGCTTGGATTTCGTTCCCtgctctcctgcctgagcagcgtcctg	29	oar-mir-191,bta-mir-191,chi-mir-191,hsa-mir-191,ppy-mir-191,mml-mir-191,mmu-mir-191,eca-mir-191a,ptr-mir-191,mdo-mir-191,cja-mir-191,cfa-mir-191,dno-mir-191,tch-mir-191,oga-mir-191,mmr-mir-191,dma-mir-191,efu-mir-191,rno-mir-191a,ssc-mir-191,ggo-mir-191,cpo-mir-191,pal-mir-191,ocu-mir-191,cgr-mir-191,ppa-mir-191,pha-mir-191,sbo-mir-191,nle-mir-191,	chi-mir-191	ggctggacagcgggCAACGGAATCCCAAAAGCAGCTgttgtctccagagcattccagCTGCGCTTGGATTTCGTTCCCtgctctcctgcctgagcagcgtcctg	chi-miR-191-3p	CTGCGCTTGGATTTCGTTCCC	3'	Yes	gp1a	(((.(((.((((((.((((((((((.((..(((((((..((((....)).))..)))))))..)))))))))))).)))))).))).)))..............	90	59.6	-49.9	180	145	81	110	61	120	91	106	105	117	42	109	97	84	70	100	89	32	153.643	114.41	81.1228	83.8162	86.4019	111.758	87.4308	75.9908	105.728
46	91	oar-miR-194	TGTAACAGCAACTCCATGTGGA	22	NC_019478.2	-	42321057	42321139	tggctcccacccccTGTAACAGCAACTCCATGTGGAagtaccactagttCCAGTGGGGCTGCTGTTATCTGGggtgggggcca	14	oar-mir-194,bta-mir-194-2,hsa-mir-194-2,mmu-mir-194-2,eca-mir-194-1,mml-mir-194-2,efu-mir-194-2,rno-mir-194-2,ssc-mir-194a,cpo-mir-194,pal-mir-194b,dno-mir-194,cgr-mir-194-2,tch-mir-194,	oar-mir-194	tggctcccacccccTGTAACAGCAACTCCATGTGGAagtaccactagttccagtggggctgctgttatctggggtgggggcca	oar-miR-194	TGTAACAGCAACTCCATGTGGA	5'	Yes	gp1a	.((((((((((((..(((((((((.((((((.(((((.((....)).))))))))))).)))))))))..)))))))))))).	81	59	-57.6	2577	1985	2311	3867	1524	2149	2451	4175	2815	3443	1625	3499	2599	2613	1645	4105	2390	1692	2199.65	1566.23	2314.5	2946.52	2158.63	2001.41	2354.87	2993.04	2834.51
46	92	hsa-miR-194-3p_R+1	CCAGTGGGGCTGCTGTTATCTGT	23	NC_019478.2	-	42321057	42321139	tggctcccacccccTGTAACAGCAACTCCATGTGGAagtaccactagttCCAGTGGGGCTGCTGTTATCTGGggtgggggcca	14	oar-mir-194,bta-mir-194-2,hsa-mir-194-2,mmu-mir-194-2,eca-mir-194-1,mml-mir-194-2,efu-mir-194-2,rno-mir-194-2,ssc-mir-194a,cpo-mir-194,pal-mir-194b,dno-mir-194,cgr-mir-194-2,tch-mir-194,	hsa-mir-194-2	tggttcccgcccccTGTAACAGCAACTCCATGTGGAagtgcccactggttCCAGTGGGGCTGCTGTTATCTGgggcgagggccag	hsa-miR-194-3p	CCAGTGGGGCTGCTGTTATCTG	3'	Diff	gp1a	.((((((((((((..(((((((((.((((((.(((((.((....)).))))))))))).)))))))))..)))))))))))).	81	59	-57.6	6	6	4	6	2	3	4	2	6	8	2	6	3	1	6	3	1	6	5.12143	4.7342	4.00606	4.57179	2.83285	2.79396	3.84311	1.43379	6.04159
47	93	chi-miR-199a-5p	CCCAGTGTTCAGACTACCTGTTC	23	NC_019469.2	-	37693643	37693752	tggaagcttctggagatcctgctccgtcgcCCCAGTGTTCAGACTACCTGTTCaggacaatgccgttgtACAGTAGTCTGCACATTGGTTagactgggcaagggagagca	32	oar-mir-199a,bta-mir-199a-1,chi-mir-199a,hsa-mir-199a-2,ptr-mir-199a-2,ppy-mir-199a,mml-mir-199a-1,ggo-mir-199a,ppa-mir-199a,mne-mir-199a,sla-mir-199a,mmu-mir-199a-2,eca-mir-199a,mdo-mir-199b-2,cfa-mir-199-2,efu-mir-199-1,rno-mir-199a,cgr-mir-199a-2,ssc-mir-199a-1,cpo-mir-199-2,dno-mir-199-1,ocu-mir-199a-2,pal-mir-199-1,tch-mir-199a,nle-mir-199a-2,oga-mir-199-1,mmr-mir-199-1,pha-mir-199-1,dma-mir…	chi-mir-199a	tggaagcttctggagatcctgctccgtcgcCCCAGTGTTCAGACTACCTGTTCaggacaatgccgttgtACAGTAGTCTGCACATTGGTTagactgggcaagggagagca	chi-miR-199a-5p	CCCAGTGTTCAGACTACCTGTTC	5'	Yes	gp1a	.....((.(((.....((((((((.(((...(((((((.((((((((.(((...((......)).....))))))))))).)))))))...))).))))).)))))))).	104	53.6	-43	294363	372914	133964	215366	125061	192402	174434	355668	179378	251551	11702	69431	96914	95411	81180	132008	78548	47876	251260	294241	134167	164101	177140	179188	167592	254977	180621
47	94	oar-miR-199a-3p	ACAGTAGTCTGCACATTGGTT	21	NC_019469.2	-	37693643	37693752	tggaagcttctggagatcctgctccgtcgcCCCAGTGTTCAGACTACCTGTTCaggacaatgccgttgtACAGTAGTCTGCACATTGGTTagactgggcaagggagagca	32	oar-mir-199a,bta-mir-199a-1,chi-mir-199a,hsa-mir-199a-2,ptr-mir-199a-2,ppy-mir-199a,mml-mir-199a-1,ggo-mir-199a,ppa-mir-199a,mne-mir-199a,sla-mir-199a,mmu-mir-199a-2,eca-mir-199a,mdo-mir-199b-2,cfa-mir-199-2,efu-mir-199-1,rno-mir-199a,cgr-mir-199a-2,ssc-mir-199a-1,cpo-mir-199-2,dno-mir-199-1,ocu-mir-199a-2,pal-mir-199-1,tch-mir-199a,nle-mir-199a-2,oga-mir-199-1,mmr-mir-199-1,pha-mir-199-1,dma-mir…	oar-mir-199a	tggaagcttctggagatcctgctccgtcgccccagtgttcagactacctgttcaggacaatgccgttgtACAGTAGTCTGCACATTGGTTagactgggcaaggg	oar-miR-199a-3p	ACAGTAGTCTGCACATTGGTT	3'	Yes	gp1a	.....((.(((.....((((((((.(((...(((((((.((((((((.(((...((......)).....))))))))))).)))))))...))).))))).)))))))).	104	53.6	-43	256205	189677	201586	362852	99783	143389	145645	404317	146196	266368	19815	93839	105891	151317	117712	236936	107789	47725	218689	149661	201892	276481	141335	133541	139933	289853	147209
48	95	mmu-miR-200b-5p	CATCTTACTGGGCAGCATTGGA	22	NC_019469.2	-	49327342	49327422	ggccatcgcCATCTTACTGGGCAGCATTGGAtggtgtctggtctcTAATACTGCCTGGTAATGATGACgctggggccctgc	13	oar-mir-200b,bta-mir-200b,chi-mir-200b,mmu-mir-200b,eca-mir-200b,mdo-mir-200b,cfa-mir-200b,efu-mir-200b,ssc-mir-200b,cpo-mir-200b,pal-mir-200b,dno-mir-200b,tch-mir-200b,	mmu-mir-200b	gccgtggcCATCTTACTGGGCAGCATTGGAtagtgtctgatctcTAATACTGCCTGGTAATGATGAcggc	mmu-miR-200b-5p	CATCTTACTGGGCAGCATTGGA	5'	Yes	gp1a	((((..((.((((((((..(((((.((((((.((.......)))))))).)))))..)))).)))).))....))))....	77	56.8	-35	2	1	1	1	1	3	1	3	0	0	0	1	1	0	2	0	1	1	1.70714	0.789033	1.00152	0.761965	1.41642	2.79396	0.960778	2.15068	0
48	96	oar-miR-200b_R+2	TAATACTGCCTGGTAATGATGAC	23	NC_019469.2	-	49327342	49327422	ggccatcgcCATCTTACTGGGCAGCATTGGAtggtgtctggtctcTAATACTGCCTGGTAATGATGACgctggggccctgc	13	oar-mir-200b,bta-mir-200b,chi-mir-200b,mmu-mir-200b,eca-mir-200b,mdo-mir-200b,cfa-mir-200b,efu-mir-200b,ssc-mir-200b,cpo-mir-200b,pal-mir-200b,dno-mir-200b,tch-mir-200b,	oar-mir-200b	ccatcttactgggcagcattggatggtgtctggtctcTAATACTGCCTGGTAATGATGa	oar-miR-200b	TAATACTGCCTGGTAATGATG	3'	Diff	gp1a	((((..((.((((((((..(((((.((((((.((.......)))))))).)))))..)))).)))).))....))))....	77	56.8	-35	29	55	35	61	62	55	37	200	56	123	0	7	24.5	70	36	63	35	44	24.7536	43.3968	35.053	46.4799	87.8183	51.2226	35.5488	143.379	56.3882
49	97	hsa-miR-200a-5p_R+1	CATCTTACCGGACAGTGCTGGAA	23	NC_019469.2	-	49326771	49326858	gggcctctgtggaCATCTTACCGGACAGTGCTGGATttctcggctcgactcTAACACTGTCTGGTAACGATGTTcaaaggtgacccac	17	oar-mir-200a,bta-mir-200a,chi-mir-200a,hsa-mir-200a,mmu-mir-200a,cfa-mir-200a,eca-mir-200a,ptr-mir-200a,mdo-mir-200a,ppy-mir-200a,mml-mir-200a,efu-mir-200a,rno-mir-200a,cpo-mir-200a,pal-mir-200a,cgr-mir-200a,tch-mir-200a,	hsa-mir-200a	ccgggcccctgtgagCATCTTACCGGACAGTGCTGGAtttcccagcttgactcTAACACTGTCTGGTAACGATGTtcaaaggtgacccgc	hsa-miR-200a-5p	CATCTTACCGGACAGTGCTGGA	5'	Diff	gp1a	(((..(((.(((((((((((((((((((((.((((....(((...))).)))).))))))))))))).)))))))).)))...)))..	86	53.4	-41.3	1	0	0	3	1	1	0	0	0	0	0	0	0	0	0	0	0	0	0.853571	0	0	2.2859	1.41642	0.93132	0	0	0
49	98	oar-miR-200a_L+1R+3	TAACACTGTCTGGTAACGATGTT	23	NC_019469.2	-	49326771	49326858	gggcctctgtggaCATCTTACCGGACAGTGCTGGATttctcggctcgactcTAACACTGTCTGGTAACGATGTTcaaaggtgacccac	17	oar-mir-200a,bta-mir-200a,chi-mir-200a,hsa-mir-200a,mmu-mir-200a,cfa-mir-200a,eca-mir-200a,ptr-mir-200a,mdo-mir-200a,ppy-mir-200a,mml-mir-200a,efu-mir-200a,rno-mir-200a,cpo-mir-200a,pal-mir-200a,cgr-mir-200a,tch-mir-200a,	oar-mir-200a	gggcctctgtggacatcttaccggacagtgctggatttctcggctcgactctAACACTGTCTGGTAACGATgttcaaaggtgaccc	oar-miR-200a	AACACTGTCTGGTAACGAT	3'	Diff	gp1a	(((..(((.(((((((((((((((((((((.((((....(((...))).)))).))))))))))))).)))))))).)))...)))..	86	53.4	-41.3	24	29	15	24	28	38	19	131	18	67	3	12	11	50	30	57	20	25	20.4857	22.8819	15.0227	18.2872	39.6599	35.3902	18.2548	93.9132	18.1248
50	99	oar-miR-200c_R+1	TAATACTGCCGGGTAATGATGGA	23	NC_019460.2	-	207226022	207226107	gggtgggggccctcgtcttacccagcagtgtttgggtgctggttgggagtctcTAATACTGCCGGGTAATGATGGAggcccctgtc	19	oar-mir-200c,bta-mir-200c,chi-mir-200c,hsa-mir-200c,ppy-mir-200c,mml-mir-200c,mmu-mir-200c,rno-mir-200c,eca-mir-200c,mdo-mir-200c,cja-mir-200c,cfa-mir-200c,pal-mir-200c,ocu-mir-200c,efu-mir-200c,ggo-mir-200c,cpo-mir-200c,cgr-mir-200c,tch-mir-200c,	oar-mir-200c	cgtcttacccagcagtgtttgggtgctggttgggagtctcTAATACTGCCGGGTAATGATGGagg	oar-miR-200c	TAATACTGCCGGGTAATGATGG	3'	Diff	gp1a	.((..((((((..((((((((((.((((((((.(((.(((.......)))))).)))))))).)))))).))))..))))))..))	85	60.5	-49.5	12	19	9	5	9	29	11	10	7	28	3	40	18.5	12	9	16	7	8	10.2429	14.9916	9.01364	3.80983	12.7478	27.0083	10.5686	7.16895	7.04852
51	100	oar-miR-218a	TTGTGCTTGATCTAACCATGT	21	NC_019473.2	-	577206	577315	gaccagtcgccgcggggctttcctTTGTGCTTGATCTAACCATGTggtggaacgatggaaacggaacATGGTTCTGTCAAGCACCGCGGaaagcaccgcgctctcctgca	26	oar-mir-218a,bta-mir-218-2,chi-mir-218,hsa-mir-218-2,ptr-mir-218-2,mml-mir-218-2,ppa-mir-218-2,mne-mir-218-2,lla-mir-218-2,mmu-mir-218-2,rno-mir-218a-2,eca-mir-218-2,mdo-mir-218-2,ppy-mir-218-2,cfa-mir-218-2,cpo-mir-218-2,pal-mir-218-2,dno-mir-218-2,ocu-mir-218-2,nle-mir-218-2,mmr-mir-218b,efu-mir-218b,ssc-mir-218b,cgr-mir-218a,sla-mir-218-2,oan-mir-218-2,	oar-mir-218a	tTTGTGCTTGATCTAACCATGTggtggaacgatggaaacggaacatggttctgtcaagcacc	oar-miR-218a	TTGTGCTTGATCTAACCATGT	5'	Yes	gp1a	...(((....(((((.(((((((...(((((((((..((((((((..........((....))..))))))))..)))))))))...))))))).))))).....)))..	105	57.3	-48.7	851	1307	1105	2911	516	1120	1109	989	992	1281	371	100	313	761	386	1073	1080	258	726.389	1031.27	1106.67	2218.08	730.875	1043.08	1065.5	709.009	998.876
51	101	hsa-miR-218-2-3p_L-1R+1	ATGGTTCTGTCAAGCACCGCGT	22	NC_019473.2	-	577206	577315	gaccagtcgccgcggggctttcctTTGTGCTTGATCTAACCATGTggtggaacgatggaaacggaacATGGTTCTGTCAAGCACCGCGGaaagcaccgcgctctcctgca	26	oar-mir-218a,bta-mir-218-2,chi-mir-218,hsa-mir-218-2,ptr-mir-218-2,mml-mir-218-2,ppa-mir-218-2,mne-mir-218-2,lla-mir-218-2,mmu-mir-218-2,rno-mir-218a-2,eca-mir-218-2,mdo-mir-218-2,ppy-mir-218-2,cfa-mir-218-2,cpo-mir-218-2,pal-mir-218-2,dno-mir-218-2,ocu-mir-218-2,nle-mir-218-2,mmr-mir-218b,efu-mir-218b,ssc-mir-218b,cgr-mir-218a,sla-mir-218-2,oan-mir-218-2,	hsa-mir-218-2	gaccagtcgctgcggggctttcctTTGTGCTTGATCTAACCATGTggtggaacgatggaaacggaaCATGGTTCTGTCAAGCACCGCGgaaagcaccgtgctctcctgca	hsa-miR-218-2-3p	CATGGTTCTGTCAAGCACCGCG	3'	Diff	gp1a	...(((....(((((.(((((((...(((((((((..((((((((..........((....))..))))))))..)))))))))...))))))).))))).....)))..	105	57.3	-48.7	7	6	2	1	7	5	4	1	4	5	0	3	3	3	1	0	2	1	5.975	4.7342	2.00303	0.761965	9.91497	4.6566	3.84311	0.716895	4.02773
52	102	hsa-miR-221-5p	ACCTGGCATACAATGTAGATTT	22	NC_019484.2	-	42566420	42566529	ccaacatccaggtctagggcatgaACCTGGCATACAATGTAGATTTctgtgtttgttgagcaacAGCTACATTGTCTGCTGGGTTTCaggctacctggaaacacgttctt	29	oar-mir-221,chi-mir-221,bta-mir-221,hsa-mir-221,ppy-mir-221,mml-mir-221,ggo-mir-221,ppa-mir-221,mmu-mir-221,eca-mir-221,ptr-mir-221,mdo-mir-221,cfa-mir-221,efu-mir-221,rno-mir-221,ssc-mir-221,cpo-mir-221,pal-mir-221,dno-mir-221,ocu-mir-221,cgr-mir-221,tch-mir-221,nle-mir-221,oga-mir-221,mmr-mir-221,pha-mir-221,sbo-mir-221,dma-mir-221,oan-mir-221,	hsa-mir-221	tgaacatccaggtctggggcatgaACCTGGCATACAATGTAGATTTctgtgttcgttaggcaacAGCTACATTGTCTGCTGGGTTTCaggctacctggaaacatgttctc	hsa-miR-221-5p	ACCTGGCATACAATGTAGATTT	5'	Yes	gp1a	......(((((((....(((.((((((..(((.(((((((((....((((((((...)))).))))))))))))).)))..)))).)).))))))))))...........	93	46.4	-43.9	65	33	18	35	35	44	23	126	35	85	20	193	47	50	33	50	37	36	55.4821	26.0381	18.0273	26.6688	49.5749	40.9781	22.0979	90.3287	35.2426
52	103	oar-miR-221_R+1	AGCTACATTGTCTGCTGGGTTTC	23	NC_019484.2	-	42566420	42566529	ccaacatccaggtctagggcatgaACCTGGCATACAATGTAGATTTctgtgtttgttgagcaacAGCTACATTGTCTGCTGGGTTTCaggctacctggaaacacgttctt	29	oar-mir-221,chi-mir-221,bta-mir-221,hsa-mir-221,ppy-mir-221,mml-mir-221,ggo-mir-221,ppa-mir-221,mmu-mir-221,eca-mir-221,ptr-mir-221,mdo-mir-221,cfa-mir-221,efu-mir-221,rno-mir-221,ssc-mir-221,cpo-mir-221,pal-mir-221,dno-mir-221,ocu-mir-221,cgr-mir-221,tch-mir-221,nle-mir-221,oga-mir-221,mmr-mir-221,pha-mir-221,sbo-mir-221,dma-mir-221,oan-mir-221,	oar-mir-221	ccaacatccaggtctagggcatgaacctggcatacaatgtagatttctgtgtttgttgagcaacAGCTACATTGTCTGCTGGGTTTcaggctacctggaaacacgttctt	oar-miR-221	AGCTACATTGTCTGCTGGGTTT	3'	Diff	gp1a	......(((((((....(((.((((((..(((.(((((((((....((((((((...)))).))))))))))))).)))..)))).)).))))))))))...........	93	46.4	-43.9	1933	1639	1124	1689	975	1236	1188	4270	1221	3179	677	12538	2167	1540	1406	1766	690	897	1649.95	1293.22	1125.7	1286.96	1381.01	1151.11	1141.4	3061.14	1229.46
53	104	oar-miR-299-5p	TGGTTTACCGTCCCACATACAT	22	NC_019475.2	+	64523005	64523075	ggtacttgaagaaaTGGTTTACCGTCCCACATACATtctgaatatgTATGTGGGACGGTAAACCACAaaag	14	oar-mir-299,bta-mir-299,hsa-mir-299,mmu-mir-299a,cfa-mir-299,rno-mir-299a,eca-mir-299,ppy-mir-299,mml-mir-299,cja-mir-299,efu-mir-299,cpo-mir-299,ppa-mir-299,pha-mir-299,	oar-mir-299	gaaaTGGTTTACCGTCCCACATACATtctgaatatgTATGTGGGACGGTAAACCACAAaag	oar-miR-299-5p	TGGTTTACCGTCCCACATACAT	5'	Yes	gp1a	..............((((((((((((((((((((((.......))))))))))))))))))))))......	51	40.8	-39	19012	21597	22745	37592	18336	32783	29920	29712	31519	32424	202	860	29958	38945	21859	43060	18380	21886	16228.1	17040.7	22779.5	28643.8	25971.6	30531.5	28746.5	21300.4	31737.5
53	105	oar-miR-299-3p_R-1_2ss19AG21AT	TATGTGGGACGGTAAACCGCT	21	NC_019475.2	+	64523005	64523075	ggtacttgaagaaaTGGTTTACCGTCCCACATACATtctgaatatgTATGTGGGACGGTAAACCACAaaag	14	oar-mir-299,bta-mir-299,hsa-mir-299,mmu-mir-299a,cfa-mir-299,rno-mir-299a,eca-mir-299,ppy-mir-299,mml-mir-299,cja-mir-299,efu-mir-299,cpo-mir-299,ppa-mir-299,pha-mir-299,	oar-mir-299	gaaaTGGTTTACCGTCCCACATACATtctgaatatgTATGTGGGACGGTAAACCACAAaag	oar-miR-299-3p	TATGTGGGACGGTAAACCACAA	3'	Diff	gp1a	..............((((((((((((((((((((((.......))))))))))))))))))))))......	51	40.8	-39	18195	16631	12591	27278	11425	18244	12965	14847	11896	15812	112	347	10256	8980	5338	9860	5321	2443	15530.7	13122.4	12610.1	20784.9	16182.7	16991	12456.5	10643.7	11978.5
54	106	oar-mir-323c-p5	CACTTGATGCTTGAGGAG	18	NC_019475.2	+	64563301	64563410	gcgtgctgctgCACTTGATGCTTGAGGAGaggttgcccgtggccggttcgcattcttcatgtcgCACAATACACGGTCGGCCTCTcttcggtatcaaatcccaccttgca	3	oar-mir-323c,chi-mir-323b,bta-mir-323b,	oar-mir-323c	gcgtgctgctgcacttgatgcttgaggagaggttgcccgtggccggttcgcattcttcatgtcgCACAATACACGGTCGGCCTCTcttcggtatcaaatcccaccttgca	oar-mir-323c-p5	cacttgatgcttgaggag	5'	New	gp1a	((((((....)))).((((((.((((((((((..(.(((((....((.(((((.....))).)).))....))))).)..))))))))))))))))...........)).	81	56.4	-45.6	7	8	6	5	1	5	2	6	0	8	0	0	0	0	2	2	1	0	5.975	6.31226	6.00909	3.80983	1.41642	4.6566	1.92156	4.30137	0
54	107	oar-miR-323c	CACAATACACGGTCGGCCTCT	21	NC_019475.2	+	64563301	64563410	gcgtgctgctgCACTTGATGCTTGAGGAGaggttgcccgtggccggttcgcattcttcatgtcgCACAATACACGGTCGGCCTCTcttcggtatcaaatcccaccttgca	3	oar-mir-323c,chi-mir-323b,bta-mir-323b,	oar-mir-323c	gcgtgctgctgcacttgatgcttgaggagaggttgcccgtggccggttcgcattcttcatgtcgCACAATACACGGTCGGCCTCTcttcggtatcaaatcccaccttgca	oar-miR-323c	CACAATACACGGTCGGCCTCT	3'	Yes	gp1a	((((((....)))).((((((.((((((((((..(.(((((....((.(((((.....))).)).))....))))).)..))))))))))))))))...........)).	81	56.4	-45.6	6945.67	7823.67	6535.5	4698.83	3963.83	6354.83	4148.5	2829	1980	5902.67	34	62	3149	1773	1117	1927	1042	930	5928.62	6173.13	6545.4	3580.35	5614.47	5918.38	3985.79	2028.1	1993.73
55	108	oar-mir-323b-p5	GTACTTGGAGGGAGGTTGTCC	21	NC_019475.2	+	64553577	64553696	gggaatgccaccagcagtgctgcctcacgGTACTTGGAGGGAGGTTGTCCgtggtgagtttgcattgtctaatgatgCCCAATACACGGTCGATCTCTtttcggtatcagattgcaccgg	6	oar-mir-323b,bta-mir-453,hsa-mir-323b,cja-mir-323,pal-mir-323b,dno-mir-323b,	oar-mir-323b	ccagcagtgctgcctcacggtacttggagggaggttgtccgtggtgagtttgcattgtctaatgatgCCCAATACACGGTCGATCTCTtttcggtatcagattgcaccgg	oar-mir-323b-p5	gtacttggagggaggttgtcc	5'	New	gp1a	((........))....((((....((..(((((.((((..(((((((.(((((........((((..(...)..))))......))))).)))))))..))))))))).))..))))...	101	53.3	-39.6	0	0	0	0	1	1	0	0	0	0	0	0	0	0	0	0	0	0	0	0	0	0	1.41642	0.93132	0	0	0
55	109	oar-miR-323b	CCCAATACACGGTCGATCTCT	21	NC_019475.2	+	64553577	64553696	gggaatgccaccagcagtgctgcctcacgGTACTTGGAGGGAGGTTGTCCgtggtgagtttgcattgtctaatgatgCCCAATACACGGTCGATCTCTtttcggtatcagattgcaccgg	6	oar-mir-323b,bta-mir-453,hsa-mir-323b,cja-mir-323,pal-mir-323b,dno-mir-323b,	oar-mir-323b	ccagcagtgctgcctcacggtacttggagggaggttgtccgtggtgagtttgcattgtctaatgatgCCCAATACACGGTCGATCTCTtttcggtatcagattgcaccgg	oar-miR-323b	CCCAATACACGGTCGATCTCT	3'	Yes	gp1a	((........))....((((....((..(((((.((((..(((((((.(((((........((((..(...)..))))......))))).)))))))..))))))))).))..))))...	101	53.3	-39.6	544.667	4.16667	82	120.833	39.8333	3.33333	48	46	202	58.1667	0	5	1	26.5	4	234.5	17	6	464.912	3.28764	82.1243	92.0708	56.4209	3.1044	46.1174	32.9772	203.4
56	110	oar-miR-323a-5p_R+1	AGGTGGTCCGTGGCGCGTTCGC	22	NC_019475.2	+	64524864	64524977	ggtgtcagcactgctgctgcttggtacttggagagAGGTGGTCCGTGGCGCGTTCGCtttatttatggcGCACATTACACGGTCGACCTCTttgcggtatctaatcccgccttg	19	oar-mir-323a,chi-mir-323a,bta-mir-323,hsa-mir-323a,eca-mir-323,ppy-mir-323,mml-mir-323a,mmu-mir-323,rno-mir-323,ptr-mir-323,cfa-mir-323,pal-mir-323,ocu-mir-323a,ppa-mir-323,efu-mir-323,ssc-mir-323,ggo-mir-323a,cpo-mir-323a,dno-mir-323a,	oar-mir-323a	ctgctgcttggtacttggagagAGGTGGTCCGTGGCGCGTTCGctttatttatggcgCACATTACACGGTCGACCTCTttgcggtatctaatcccgccttg	oar-miR-323a-5p	AGGTGGTCCGTGGCGCGTTCG	5'	Diff	gp1a	((((.(((((....)))))...(((((.((.((((((((((.(((((....((.((((........)))).))....))))))).)))))))).)))))))......))))...	79	55.3	-43.3	231	261	126	150	102	185	100	87	100	142	2	1	98	54	39	71	35	46	197.175	205.937	126.191	114.295	144.475	172.294	96.0778	62.3698	100.693
56	111	oar-miR-323a-3p_L+1	GCACATTACACGGTCGACCTCT	22	NC_019475.2	+	64524864	64524977	ggtgtcagcactgctgctgcttggtacttggagagAGGTGGTCCGTGGCGCGTTCGCtttatttatggcGCACATTACACGGTCGACCTCTttgcggtatctaatcccgccttg	19	oar-mir-323a,chi-mir-323a,bta-mir-323,hsa-mir-323a,eca-mir-323,ppy-mir-323,mml-mir-323a,mmu-mir-323,rno-mir-323,ptr-mir-323,cfa-mir-323,pal-mir-323,ocu-mir-323a,ppa-mir-323,efu-mir-323,ssc-mir-323,ggo-mir-323a,cpo-mir-323a,dno-mir-323a,	oar-mir-323a	ctgctgcttggtacttggagagAGGTGGTCCGTGGCGCGTTCGctttatttatggcgCACATTACACGGTCGACCTCTttgcggtatctaatcccgccttg	oar-miR-323a-3p	CACATTACACGGTCGACCTCT	3'	Diff	gp1a	((((.(((((....)))))...(((((.((.((((((((((.(((((....((.((((........)))).))....))))))).)))))))).)))))))......))))...	79	55.3	-43.3	13305.7	9456.17	9494.5	12086.3	5489.33	8057.83	5931.5	4099	5399	6328.17	45	87	3878	2632.5	1332	3351.5	1803	1638	11357.3	7461.22	9508.89	9209.37	7775.23	7504.42	5698.86	2938.55	5436.42
57	112	oar-miR-329b-5p	GAGGTTTTCTGGGTTTCTGTTTC	23	NC_019475.2	+	64525872	64525995	cactggtgttctggtcagtgttcacccatggtacctgaagaGAGGTTTTCTGGGTTTCTGTTTCtttaatgaggatgaAACACACCTGGTTAACCTCTTTtccagtatcaaatcccatcttgaa	19	oar-mir-329b,chi-mir-329b,bta-mir-329b,hsa-mir-329-2,hsa-mir-329-1,eca-mir-329a,ptr-mir-329-2,ptr-mir-329-1,ppy-mir-329-2,ppy-mir-329-1,cfa-mir-329b,mml-mir-329-1,mml-mir-329-2,cja-mir-329,cfa-mir-329a,cpo-mir-329,pal-mir-329b,dno-mir-329,ocu-mir-329,	oar-mir-329b	cactggtgttctggtcagtgttcacccatggtacctgaagaGAGGTTTTCTGGGTTTCTGTTTCtttaatgaggatgaAACACACCTGGTTAACCTCTTTtccagtatcaaatcccatcttgaa	oar-miR-329b-5p	GAGGTTTTCTGGGTTTCTGTTTC	5'	Yes	gp1a	((((((........))))))........((((((..(((((((((((..(..(((...((((((.((......)).)))))).)))..)..)))))))))))..))))))..............	82	42.7	-40.4	210.5	254	270	213	83	135	92	114	87	154	0	10	79	53	35	49	23	13.5	179.677	200.414	270.409	162.299	117.563	125.728	88.3916	81.726	87.6031
57	113	oar-miR-329b-3p	AACACACCTGGTTAACCTCTTT	22	NC_019475.2	+	64525872	64525995	cactggtgttctggtcagtgttcacccatggtacctgaagaGAGGTTTTCTGGGTTTCTGTTTCtttaatgaggatgaAACACACCTGGTTAACCTCTTTtccagtatcaaatcccatcttgaa	19	oar-mir-329b,chi-mir-329b,bta-mir-329b,hsa-mir-329-2,hsa-mir-329-1,eca-mir-329a,ptr-mir-329-2,ptr-mir-329-1,ppy-mir-329-2,ppy-mir-329-1,cfa-mir-329b,mml-mir-329-1,mml-mir-329-2,cja-mir-329,cfa-mir-329a,cpo-mir-329,pal-mir-329b,dno-mir-329,ocu-mir-329,	oar-mir-329b	cactggtgttctggtcagtgttcacccatggtacctgaagaGAGGTTTTCTGGGTTTCTGTTTCtttaatgaggatgaAACACACCTGGTTAACCTCTTTtccagtatcaaatcccatcttgaa	oar-miR-329b-3p	AACACACCTGGTTAACCTCTTT	3'	Yes	gp1a	((((((........))))))........((((((..(((((((((((..(..(((...((((((.((......)).)))))).)))..)..)))))))))))..))))))..............	82	42.7	-40.4	18274.5	14613	10888	19520.5	6202	9542.5	9844.5	9958.5	9956	10891	92	272.5	7965.5	8334	3807.5	9878.5	4234.5	2807.5	15598.6	11530.1	10904.5	14873.9	8784.67	8887.12	9458.38	7139.2	10025
58	114	oar-miR-329a-5p_R+1	GAGGTTTTCTAGGTCTCCGTTTC	23	NC_019475.2	+	64526184	64526290	cagtgtaattggtggtacttgaggaGAGGTTTTCTAGGTCTCCGTTTCtttcatgaggatgaAACACACCTGGTTAACCTTTTTtccagtatcagatcccaccttgg	4	oar-mir-329a,chi-mir-329a,bta-mir-329a,ggo-mir-329b,	oar-mir-329a	tgtaattggtggtacttgaggaGAGGTTTTCTAGGTCTCCGTTTctttcatgaggatgaAACACACCTGGTTAACCTTTTTtccagtatcagatcccaccttgg	oar-miR-329a-5p	GAGGTTTTCTAGGTCTCCGTTT	5'	Diff	gp1a	..(((..(((..(((((((.((..(((((((..((((((....(((((.(((....))).)))))..))))))..)))))))..)).))))))))))..))).....	100	43.9	-38	153.5	91	64	152	72	91	103	69	83	89	1	2	73	47	20	50	25	16.5	131.023	71.802	64.097	115.819	101.983	84.7501	98.9602	49.4657	83.5753
58	115	oar-miR-329a-3p_1ss19TC	AACACACCTGGTTAACCTCTTT	22	NC_019475.2	+	64526184	64526290	cagtgtaattggtggtacttgaggaGAGGTTTTCTAGGTCTCCGTTTCtttcatgaggatgaAACACACCTGGTTAACCTTTTTtccagtatcagatcccaccttgg	4	oar-mir-329a,chi-mir-329a,bta-mir-329a,ggo-mir-329b,	oar-mir-329a	tgtaattggtggtacttgaggaGAGGTTTTCTAGGTCTCCGTTTctttcatgaggatgaAACACACCTGGTTAACCTTTTTtccagtatcagatcccaccttgg	oar-miR-329a-3p	AACACACCTGGTTAACCTTTTT	3'	Diff	gp1a	..(((..(((..(((((((.((..(((((((..((((((....(((((.(((....))).)))))..))))))..)))))))..)).))))))))))..))).....	100	43.9	-38	18274.5	14613	10888	19520.5	6202	9542.5	9844.5	9958.5	9956	10891	92	272.5	7965.5	8334	3807.5	9878.5	4234.5	2807.5	15598.6	11530.1	10904.5	14873.9	8784.67	8887.12	9458.38	7139.2	10025
59	116	oar-miR-362	AATCCTTGGAACCTAGGTGTGAGT	24	NC_019484.2	-	52169531	52169628	gagccttcttgtctgctccccctctcgAATCCTTGGAACCTAGGTGTGAGTgctactctagtgcAACACACCTATTCAAGGATTCaaagaggctgagc	18	oar-mir-362,chi-mir-362,bta-mir-362,hsa-mir-362,mmu-mir-362,rno-mir-362,eca-mir-362,ptr-mir-362,ppy-mir-362,mml-mir-362,cfa-mir-362,ssc-mir-362,ggo-mir-362,cpo-mir-362,pal-mir-362,dno-mir-362,ocu-mir-362,cgr-mir-362,	oar-mir-362	ctcgAATCCTTGGAACCTAGGTGTGAGTgctactctagtgcaacacacctattcaaggattcaaa	oar-miR-362	AATCCTTGGAACCTAGGTGTGAGT	5'	Yes	gp1a	..............((((..(((((.(((((((((((...((((((((..(((.((....))))).)))))))))))))))))))..)))))..))))	84	51	-42.3	24251	45882	24279	41900	17373	26520	31696	28157	29513	33330	3750	13919	21426	22721	11745	28238	12027	15254	20700	36202.4	24315.8	31926.4	24607.5	24698.6	30452.8	20185.6	29717.6
59	117	chi-miR-362-3p	AACACACCTATTCAAGGATTC	21	NC_019484.2	-	52169531	52169628	gagccttcttgtctgctccccctctcgAATCCTTGGAACCTAGGTGTGAGTgctactctagtgcAACACACCTATTCAAGGATTCaaagaggctgagc	18	oar-mir-362,chi-mir-362,bta-mir-362,hsa-mir-362,mmu-mir-362,rno-mir-362,eca-mir-362,ptr-mir-362,ppy-mir-362,mml-mir-362,cfa-mir-362,ssc-mir-362,ggo-mir-362,cpo-mir-362,pal-mir-362,dno-mir-362,ocu-mir-362,cgr-mir-362,	chi-mir-362	gagccttcttgtctgctccccctctcgAATCCTTGGAACCTAGGTGTGAGTgctgctctagtgcAACACACCTATTCAAGGATTCaaagaggctgagc	chi-miR-362-3p	AACACACCTATTCAAGGATTC	3'	Yes	gp1a	..............((((..(((((.(((((((((((...((((((((..(((.((....))))).)))))))))))))))))))..)))))..))))	84	51	-42.3	750	443	569	1818	307	460	770	1295	793	935	243	333	741	1889	992	2746	873	463	640.178	349.541	569.862	1385.25	434.842	428.407	739.799	928.379	798.497
60	118	oar-miR-369-5p	AGATCGACCGTGTTATATTCG	21	NC_019475.2	+	64562459	64562565	agcatctctcctggtacctgaagggAGATCGACCGTGTTATATTCGctttattgacttcgAATAATACATGGTTGATCTTTtctcagtatcaaatctcaccttggag	19	oar-mir-369,chi-mir-369,bta-mir-369,ptr-mir-369,hsa-mir-369,ppy-mir-369,mml-mir-369,mmu-mir-369,eca-mir-369,cja-mir-369,cfa-mir-369,rno-mir-369,ggo-mir-369,pal-mir-369,tch-mir-369,ppa-mir-369,cpo-mir-369,dno-mir-369,cgr-mir-369,	oar-mir-369	agcatctctcctggtacctgaagggAGATCGACCGTGTTATATTCGctttattgacttcgAATAATACATGGTTGATCTTTtctcagtatcaaatctcaccttggag	oar-miR-369-5p	AGATCGACCGTGTTATATTCG	5'	Yes	gp1a	.......(((((((((.(((.((..(((((((((((((..((((((............))))))..)))))))))))).)..))))))))))...........))))	100	41.1	-34	4526	4237	3886	8315	2329	3458	4407	6244	4085	4872	60	166	3861	4673	2409	7228	2709	2068	3863.26	3343.13	3891.89	6335.74	3298.85	3220.5	4234.15	4476.29	4113.32
60	119	oar-miR-369-3p	AATAATACATGGTTGATCTTT	21	NC_019475.2	+	64562459	64562565	agcatctctcctggtacctgaagggAGATCGACCGTGTTATATTCGctttattgacttcgAATAATACATGGTTGATCTTTtctcagtatcaaatctcaccttggag	19	oar-mir-369,chi-mir-369,bta-mir-369,ptr-mir-369,hsa-mir-369,ppy-mir-369,mml-mir-369,mmu-mir-369,eca-mir-369,cja-mir-369,cfa-mir-369,rno-mir-369,ggo-mir-369,pal-mir-369,tch-mir-369,ppa-mir-369,cpo-mir-369,dno-mir-369,cgr-mir-369,	oar-mir-369	agcatctctcctggtacctgaagggAGATCGACCGTGTTATATTCGctttattgacttcgAATAATACATGGTTGATCTTTtctcagtatcaaatctcaccttggag	oar-miR-369-3p	AATAATACATGGTTGATCTTT	3'	Yes	gp1a	.......(((((((((.(((.((..(((((((((((((..((((((............))))))..)))))))))))).)..))))))))))...........))))	100	41.1	-34	51309.5	41735	40057	118889	22947.5	33923.5	48893	83919	43753	59953	471	828.5	29548.5	60914.8	29750	96880.5	29979.5	13000.5	43796.3	32930.3	40117.7	90589.3	32503.4	31593.6	46975.3	60161.1	44056.3
61	120	oar-miR-370-5p_R+2	CAGGTCACGTCTCTGCAGTTACAC	24	NC_019475.2	+	64412683	64412788	gtctggggcacaaggcagagaagcCAGGTCACGTCTCTGCAGTTACACcgctctcgagtGCCTGCTGGGGTGGAACCTGGTctgtctgtctgtctagcaccacagc	11	oar-mir-370,bta-mir-370,hsa-mir-370,ppy-mir-370,eca-mir-370,ptr-mir-370,mml-mir-370,cfa-mir-370,efu-mir-370,ssc-mir-370,ppa-mir-370,	oar-mir-370	gtctggggcacaaggcagagaagcCAGGTCACGTCTCTGCAGTTACaccgctctcgagtGCCTGCTGGGGTGGAACCTGGTCTgtctgtctgtctagcaccacagc	oar-miR-370-5p	CAGGTCACGTCTCTGCAGTTAC	5'	Diff	gp1a	..(((((((...(((((((..((((((((..(..(((.((((...(((((....)).))).)))).)))..)..)))))).)).))))))).....)).)).))).	103	60.4	-44.5	871	777	647	781	554	651	665	567	600	937	2	15	517	378	185	389	224	184	743.461	613.078	647.981	595.095	784.699	606.289	638.918	406.479	604.159
61	121	oar-miR-370-3p_R-2	GCCTGCTGGGGTGGAACCTGGT	22	NC_019475.2	+	64412683	64412788	gtctggggcacaaggcagagaagcCAGGTCACGTCTCTGCAGTTACACcgctctcgagtGCCTGCTGGGGTGGAACCTGGTctgtctgtctgtctagcaccacagc	11	oar-mir-370,bta-mir-370,hsa-mir-370,ppy-mir-370,eca-mir-370,ptr-mir-370,mml-mir-370,cfa-mir-370,efu-mir-370,ssc-mir-370,ppa-mir-370,	oar-mir-370	gtctggggcacaaggcagagaagcCAGGTCACGTCTCTGCAGTTACaccgctctcgagtGCCTGCTGGGGTGGAACCTGGTCTgtctgtctgtctagcaccacagc	oar-miR-370-3p	GCCTGCTGGGGTGGAACCTGGTCT	3'	Diff	gp1a	..(((((((...(((((((..((((((((..(..(((.((((...(((((....)).))).)))).)))..)..)))))).)).))))))).....)).)).))).	103	60.4	-44.5	64599	76752	47315	44081	39384	57595	42008	30606	30715	54292	210	733	16960	9940	6785	8986	3866	3387	55139.9	60559.8	47386.7	33588.2	55784.5	53639.4	40360.4	21941.3	30927.9
62	122	oar-miR-374a_R-1	TTATAATACAACCTGATAAGT	21	NC_019484.2	-	62860371	62860482	ctggagcagcgccccctggaagtgaattttacatcggccaTTATAATACAACCTGATAAGTgttacagcaCTTATCAGGTTGTATTGTAATTgtctgtgtatatgcctgtct	15	oar-mir-374a,bta-mir-374a,eca-mir-374a,chi-mir-374a,hsa-mir-374a,ptr-mir-374a,ppy-mir-374a,mml-mir-374a,cja-mir-374a,ssc-mir-374a,ggo-mir-374a,dno-mir-374a,ocu-mir-374a,tch-mir-374a,oga-mir-374a,	oar-mir-374a	tacatcggccaTTATAATACAACCTGATAAGTGttacagcacttatcaggttgtattgtaattgtctgtgta	oar-miR-374a	TTATAATACAACCTGATAAGTG	5'	Diff	gp1a	.....((((.((((...))..........((((..(((.((((((((((((((((((((((((....)))))))))))))))))))))))).)))..))))...))))))..	72	42	-45.5	4821	4616	3629	9224.5	1814.5	2857.5	4467.5	8056.5	4377	5733	1853	2909	4361	7657.5	4811.5	12489	4924	2259	4115.07	3642.17	3634.5	7028.75	2570.1	2661.25	4292.28	5775.66	4407.34
62	123	chi-miR-374a-3p	CTTATCAGGTTGTATTGTAATT	22	NC_019484.2	-	62860371	62860482	ctggagcagcgccccctggaagtgaattttacatcggccaTTATAATACAACCTGATAAGTgttacagcaCTTATCAGGTTGTATTGTAATTgtctgtgtatatgcctgtct	15	oar-mir-374a,bta-mir-374a,eca-mir-374a,chi-mir-374a,hsa-mir-374a,ptr-mir-374a,ppy-mir-374a,mml-mir-374a,cja-mir-374a,ssc-mir-374a,ggo-mir-374a,dno-mir-374a,ocu-mir-374a,tch-mir-374a,oga-mir-374a,	chi-mir-374a	ctggagcagcgccccctggaagtgaattttacatcggccaTTATAATACAACCTGATAAGTgttacagcaCTTATCAGGTTGTATTGTAATTgtctgtgtatatgcctgtc	chi-miR-374a-3p	CTTATCAGGTTGTATTGTAATT	3'	Yes	gp1a	.....((((.((((...))..........((((..(((.((((((((((((((((((((((((....)))))))))))))))))))))))).)))..))))...))))))..	72	42	-45.5	854	690	872	1577	335	449	630	1056.5	596	767	408	444	570	972	664	1644	699	248	728.95	544.432	873.322	1201.62	474.502	418.163	605.29	757.399	600.131
63	124	oar-miR-374b	ATATAATACAACCTGCTAAGT	21	NC_019484.2	-	62796639	62796751	gaagaaatcctactcggatggATATAATACAACCTGCTAAGTgtcctagcaCTTATCAGGTTGTATTATCATTgtccgtgtctatggctctcgtctaccagactctaaattcc	16	oar-mir-374b,bta-mir-374b,chi-mir-374b,hsa-mir-374b,mml-mir-374b,mmu-mir-374b,eca-mir-374b,ptr-mir-374b,cja-mir-374b,cfa-mir-374b,rno-mir-374,ssc-mir-374b,ggo-mir-374b,ocu-mir-374b,cgr-mir-374,tch-mir-374b,	oar-mir-374b	gaagaaatcctactcggatggATATAATACAACCTGCTAAGTgtcctagcacttatcaggttgtattatcattgtccgtgtctatggctctcgtc	oar-miR-374b	ATATAATACAACCTGCTAAGT	5'	Yes	gp1a	...(((........((((..(..(((((((((((((.(((((((....))))))).)))))))))))))..)..)))).((((..(((....)))....))))......))).	64	41.6	-38.1	3919	3995	3024	6948.5	1792.5	3145.5	3516.5	5415.5	3458	4234	855	1664	4148	5922.5	4159.5	8208	3371	2547	3345.15	3152.19	3028.58	5294.52	2538.94	2929.47	3378.58	3882.34	3481.97
63	125	chi-miR-374b-3p	CTTATCAGGTTGTATTATCATT	22	NC_019484.2	-	62796639	62796751	gaagaaatcctactcggatggATATAATACAACCTGCTAAGTgtcctagcaCTTATCAGGTTGTATTATCATTgtccgtgtctatggctctcgtctaccagactctaaattcc	16	oar-mir-374b,bta-mir-374b,chi-mir-374b,hsa-mir-374b,mml-mir-374b,mmu-mir-374b,eca-mir-374b,ptr-mir-374b,cja-mir-374b,cfa-mir-374b,rno-mir-374,ssc-mir-374b,ggo-mir-374b,ocu-mir-374b,cgr-mir-374,tch-mir-374b,	chi-mir-374b	gaagaaatcctactcggatggATATAATACAACCTGCTAAGTGtcctagcaCTTATCAGGTTGTATTATCATTgtccgtgtctatggctctcgtctaccagactctaaattcc	chi-miR-374b-3p	CTTATCAGGTTGTATTATCATT	3'	Yes	gp1a	...(((........((((..(..(((((((((((((.(((((((....))))))).)))))))))))))..)..)))).((((..(((....)))....))))......))).	64	41.6	-38.1	137	96	118	326	83	104	135	207.5	89	178	80	49	100	198	147	348	141	40	116.939	75.7471	118.179	248.401	117.563	96.8573	129.705	148.756	89.6169
64	126	oar-miR-376b-5p	GGTGGATATTCCTTCTATGTTT	22	NC_019475.2	+	64538600	64538706	cgtctttctttggtatttaaaaGGTGGATATTCCTTCTATGTTTacgtgattcatagataATCATAGAGGAAAATCCATGTTttcagtatcaaatgctactctggaa	17	oar-mir-376b,chi-mir-376b,bta-mir-376b,hsa-mir-376b,mml-mir-376b,mmu-mir-376b,eca-mir-376b,ptr-mir-376b,ppy-mir-376b,cja-mir-376b,cfa-mir-376b,rno-mir-376b,ggo-mir-376b,cpo-mir-376b,pal-mir-376b,dno-mir-376b,tch-mir-376b,	oar-mir-376b	cgtctttctttggtatttaaaaGGTGGATATTCCTTCTATGTTTacgtgattcatagataATCATAGAGGAAAATCCATGTtttcagtatcaaatgctactctgga	oar-miR-376b-5p	GGTGGATATTCCTTCTATGTTT	5'	Yes	gp1a	........(((((((((.((((..(((((.(((((.(((((.(((.(((...)))...))).)))))))))).)))))..)))).))))))))).............	86	32.7	-26.7	935.833	835.5	579.333	1595	475.833	771.833	849	1307.5	932.5	1123.83	13.6667	29.6667	508.333	1169.5	658.167	1481.67	452.667	288.667	798.8	659.237	580.211	1215.33	673.982	718.824	815.701	937.34	938.964
64	127	oar-miR-376b-3p_R+1	ATCATAGAGGAAAATCCATGTT	22	NC_019475.2	+	64538600	64538706	cgtctttctttggtatttaaaaGGTGGATATTCCTTCTATGTTTacgtgattcatagataATCATAGAGGAAAATCCATGTTttcagtatcaaatgctactctggaa	17	oar-mir-376b,chi-mir-376b,bta-mir-376b,hsa-mir-376b,mml-mir-376b,mmu-mir-376b,eca-mir-376b,ptr-mir-376b,ppy-mir-376b,cja-mir-376b,cfa-mir-376b,rno-mir-376b,ggo-mir-376b,cpo-mir-376b,pal-mir-376b,dno-mir-376b,tch-mir-376b,	oar-mir-376b	cgtctttctttggtatttaaaaGGTGGATATTCCTTCTATGTTTacgtgattcatagataATCATAGAGGAAAATCCATGTtttcagtatcaaatgctactctgga	oar-miR-376b-3p	ATCATAGAGGAAAATCCATGT	3'	Diff	gp1a	........(((((((((.((((..(((((.(((((.(((((.(((.(((...)))...))).)))))))))).)))))..)))).))))))))).............	86	32.7	-26.7	5592	3804.5	1610.17	4339	1180.17	1902.17	2607	2653.67	2152.83	3403.33	24	49	863	1115	645.667	1448.83	384	191.5	4773.17	3001.87	1612.61	3306.17	1671.62	1771.53	2504.75	1902.4	2167.76
65	128	oar-miR-376b-5p	GGTGGATATTCCTTCTATGTTT	22	NC_019475.2	+	64537482	64537587	gctcaatgtttgatattcaaaaGGTGGATATTCCTTCTATGTTTacaggattgacagctaAACATAGAGGAAAATCCACATTttaagtatctaaatttgcttttga	3	oar-mir-376e,chi-mir-376e,bta-mir-376e,	oar-mir-376e	gctcaatgtttgatattcaaaaGGTGGATATTCCTTCTATGTTTacaggattgacagctaAACATAGAGGAAAATCCACATTttaagtatctaaatttgcttttga	oar-miR-376b-5p	GGTGGATATTCCTTCTATGTTT	5'	Yes	gp1a	((.....((((((((((.((((.((((((.((((.((((((((((.............)))))))))))))).)))))).)))).)))))).))))..))......	100	31.1	-31.8	935.833	835.5	579.333	1595	475.833	771.833	849	1307.5	932.5	1123.83	13.6667	29.6667	508.333	1169.5	658.167	1481.67	452.667	288.667	798.8	659.237	580.211	1215.33	673.982	718.824	815.701	937.34	938.964
65	129	oar-miR-376e-3p	AACATAGAGGAAAATCCACATT	22	NC_019475.2	+	64537482	64537587	gctcaatgtttgatattcaaaaGGTGGATATTCCTTCTATGTTTacaggattgacagctaAACATAGAGGAAAATCCACATTttaagtatctaaatttgcttttga	3	oar-mir-376e,chi-mir-376e,bta-mir-376e,	oar-mir-376e	gctcaatgtttgatattcaaaaGGTGGATATTCCTTCTATGTTTacaggattgacagctaAACATAGAGGAAAATCCACATTttaagtatctaaatttgcttttga	oar-miR-376e-3p	AACATAGAGGAAAATCCACATT	3'	Yes	gp1a	((.....((((((((((.((((.((((((.((((.((((((((((.............)))))))))))))).)))))).)))).)))))).))))..))......	100	31.1	-31.8	2522.5	2858	1654.25	4052	1032	1601.5	2066.75	2517.33	1841	2342.75	48	87.5	1273.5	2722.75	1687.33	3315.5	1019.5	684.5	2153.13	2255.06	1656.76	3087.48	1461.75	1491.51	1985.69	1804.66	1853.76
66	130	oar-miR-376c-5p_L+1_1ss13GT	GGTGGATATTCCTTCTATGTTT	22	NC_019475.2	+	64537846	64537957	ggactaaatccttctttggtatttaaaaGGTGGATATTCCGTCTATGTTTatgttatttatggttaAACATAGAGGAAATTCCACGTtttcagtatcaaatgctgcttggaa	16	oar-mir-376c,chi-mir-376c,bta-mir-376c,hsa-mir-376c,ppy-mir-376c,mml-mir-376c,mmu-mir-376c,eca-mir-376c,ptr-mir-376c,cfa-mir-376c,rno-mir-376c,ssc-mir-376c,ssc-mir-376b,ggo-mir-376c,tch-mir-376c,ppa-mir-376c,	oar-mir-376c	atccttctttggtatttaaaagGTGGATATTCCGTCTATGTTTatgttatttatggttaAACATAGAGGAAATTCCACGTtttcagtatcaaatgctgcttggaa	oar-miR-376c-5p	GTGGATATTCCGTCTATGTTT	5'	Diff	gp1a	(((.....)))...(((((((((.((((.(((((..((((.((((((((((.............))))))))))))))..))))).)))).)))))))))............	86	33	-34.6	935.833	835.5	579.333	1595	475.833	771.833	849	1307.5	932.5	1123.83	13.6667	29.6667	508.333	1169.5	658.167	1481.67	452.667	288.667	798.8	659.237	580.211	1215.33	673.982	718.824	815.701	937.34	938.964
66	131	oar-miR-376c-3p	AACATAGAGGAAATTCCACGT	21	NC_019475.2	+	64537846	64537957	ggactaaatccttctttggtatttaaaaGGTGGATATTCCGTCTATGTTTatgttatttatggttaAACATAGAGGAAATTCCACGTtttcagtatcaaatgctgcttggaa	16	oar-mir-376c,chi-mir-376c,bta-mir-376c,hsa-mir-376c,ppy-mir-376c,mml-mir-376c,mmu-mir-376c,eca-mir-376c,ptr-mir-376c,cfa-mir-376c,rno-mir-376c,ssc-mir-376c,ssc-mir-376b,ggo-mir-376c,tch-mir-376c,ppa-mir-376c,	oar-mir-376c	atccttctttggtatttaaaagGTGGATATTCCGTCTATGTTTatgttatttatggttaAACATAGAGGAAATTCCACGTtttcagtatcaaatgctgcttggaa	oar-miR-376c-3p	AACATAGAGGAAATTCCACGT	3'	Yes	gp1a	(((.....)))...(((((((((.((((.(((((..((((.((((((((((.............))))))))))))))..))))).)))).)))))))))............	86	33	-34.6	15102.2	14287.2	6372.25	16260.8	4257	6288.33	8504.08	10872.3	6991.5	11041.8	116	219	5453	12420.8	7131.5	11568.2	3428.5	2035	12890.8	11273	6381.91	12390.2	6029.72	5856.45	8170.54	7794.32	7039.96
67	132	hsa-miR-376a-2-5p_L-1R+1	GTAGATTTTCCTTCTATGGTT	21	NC_019475.2	+	64538218	64538327	gggatccatcctgtttggtatttaaaagGTAGATTTTCCTTCTATGGTTacgggtttggtgattaATCATAGAGGAAAATCCACATtttcagtatcaaatgctgctttgg	8	oar-mir-376d,chi-mir-376d,bta-mir-376d,hsa-mir-376a-2,ppy-mir-376a-2,mml-mir-376a-2,ptr-mir-376a-2,cja-mir-376a-2,	hsa-mir-376a-2	ggtatttaaaaGGTAGATTTTCCTTCTATGGTtacgtgtttgatggttaATCATAGAGGAAAATCCACGTtttcagtatc	hsa-miR-376a-2-5p	GGTAGATTTTCCTTCTATGGT	5'	Diff	gp1a	(((.....))).((((((((((.((((.((.((((((((.((((((((((...(((....))))))))))))))))))))).)).)))).))))))))))..........	88	37.3	-33.1	12	16	12	38.5	14.8333	15.5	16.5	34	20	26.5	0	0	6	50.5	38.5	34	21	6	10.2429	12.6245	12.0182	29.3357	21.0103	14.4355	15.8528	24.3744	20.1386
67	133	oar-miR-376d	ATCATAGAGGAAAATCCACAT	21	NC_019475.2	+	64538218	64538327	gggatccatcctgtttggtatttaaaagGTAGATTTTCCTTCTATGGTTacgggtttggtgattaATCATAGAGGAAAATCCACATtttcagtatcaaatgctgctttgg	8	oar-mir-376d,chi-mir-376d,bta-mir-376d,hsa-mir-376a-2,ppy-mir-376a-2,mml-mir-376a-2,ptr-mir-376a-2,cja-mir-376a-2,	oar-mir-376d	gggatccatcctgtttggtatttaaaaggtagattttccttctatggttacgggtttggtgattaATCATAGAGGAAAATCCACATtttcagtatcaaatgctgctttgg	oar-miR-376d	ATCATAGAGGAAAATCCACAT	3'	Yes	gp1a	(((.....))).((((((((((.((((.((.((((((((.((((((((((...(((....))))))))))))))))))))).)).)))).))))))))))..........	88	37.3	-33.1	2964.67	2377.67	1582.42	4622.33	1014.17	1704	1705.08	2052.83	1542.33	1955.58	16.5	22.5	458	800.25	479	1140.5	334	103.5	2530.55	1876.06	1584.81	3522.06	1436.49	1586.97	1638.21	1471.67	1553.02
68	134	oar-miR-376a-5p_L+1	GTAGATTCTCCTTCTATGAGTAC	23	NC_019475.2	+	64538956	64539070	tcctggacagaatccttctttggtatttaaaagGTAGATTCTCCTTCTATGAGTACattatttacgattaATCATAGAGGAAAATCCACGTtttcagtatcaaatgctgcttgga	19	oar-mir-376a,chi-mir-376a,bta-mir-376a,hsa-mir-376a-1,ppy-mir-376a-1,mml-mir-376a-1,mmu-mir-376a,eca-mir-376a,ptr-mir-376a-1,cja-mir-376a-1,cfa-mir-376a-1,cpo-mir-376a,dno-mir-376a,ocu-mir-376a,tch-mir-376a-2,rno-mir-376a,ssc-mir-376a,ggo-mir-376a,pal-mir-376a,	oar-mir-376a	tccttctttggtatttaaaaggTAGATTCTCCTTCTATGAGTACattatttacgattaATCATAGAGGAAAATCCACGTtttcagtatcaaatgctgcttgga	oar-miR-376a-5p	TAGATTCTCCTTCTATGAGTAC	5'	Diff	gp1a	(((..(.(((........(((((((((.((((.((.((((.((((.((((((....(((......)))...)))))))))).)))).)).)))).)))))))))..))))..)))	115	34.8	-30	987	1005.5	901	2190.5	556.5	936.5	1096.5	1473.5	938	1165.5	12	17	647	2048	1185	1800	715.5	415	842.475	793.372	902.365	1669.09	788.24	872.181	1053.49	1056.34	944.502
68	135	oar-miR-376a-3p	ATCATAGAGGAAAATCCACGT	21	NC_019475.2	+	64538956	64539070	tcctggacagaatccttctttggtatttaaaagGTAGATTCTCCTTCTATGAGTACattatttacgattaATCATAGAGGAAAATCCACGTtttcagtatcaaatgctgcttgga	19	oar-mir-376a,chi-mir-376a,bta-mir-376a,hsa-mir-376a-1,ppy-mir-376a-1,mml-mir-376a-1,mmu-mir-376a,eca-mir-376a,ptr-mir-376a-1,cja-mir-376a-1,cfa-mir-376a-1,cpo-mir-376a,dno-mir-376a,ocu-mir-376a,tch-mir-376a-2,rno-mir-376a,ssc-mir-376a,ggo-mir-376a,pal-mir-376a,	oar-mir-376a	tccttctttggtatttaaaaggTAGATTCTCCTTCTATGAGTACattatttacgattaATCATAGAGGAAAATCCACGTtttcagtatcaaatgctgcttgga	oar-miR-376a-3p	ATCATAGAGGAAAATCCACGT	3'	Yes	gp1a	(((..(.(((........(((((((((.((((.((.((((.((((.((((((....(((......)))...)))))))))).)))).)).)))).)))))))))..))))..)))	115	34.8	-30	493.667	403.667	208.917	654.833	158.667	272	272.083	290.833	187.333	335.583	1.5	1	70.5	113.25	62.5	135	47	24.5	421.38	318.506	209.233	498.96	224.739	253.319	261.412	208.497	188.632
69	136	oar-miR-377-5p	AGAGGTTGCCTTTGGTGAATTC	22	NC_019475.2	+	64559315	64559445	aagaggtatcttggtgctcaggccctgctgacgtttgatccttgagcAGAGGTTGCCTTTGGTGAATTCgctttatttatgttgaATCACACAAAGGCAACTTTCGTttgagtatcaaatcctgcttggga	18	oar-mir-377,chi-mir-377,bta-mir-377,hsa-mir-377,eca-mir-377,ppy-mir-377,mml-mir-377,cfa-mir-377,mmu-mir-377,ptr-mir-377,cja-mir-377,rno-mir-377,ggo-mir-377,cpo-mir-377,pal-mir-377,dno-mir-377,ocu-mir-377,cgr-mir-377,	oar-mir-377	agaggtatcttggtgctcaggccctgctgacgtttgatccttgagcAGAGGTTGCCTTTGGTGAATTCgctttatttatgttgaATCACACAAAGGCAACTTTCGTttgagtatcaaatcctgcttggga	oar-miR-377-5p	AGAGGTTGCCTTTGGTGAATTC	5'	Yes	gp1a	..(((.(((....))))))...(((.((....(((((((.((..(((..((((((((((((((((.(((((.........).)))))))).))))))))))))..)))..)).)))))))...))..))).	108	44.3	-50.1	725	776	718	1143	762	1094	1132	1347	1076	1516	10	57	674	917	553	622	501	505	618.839	612.289	719.088	870.927	1079.32	1018.86	1087.6	965.657	1083.46
69	137	oar-miR-377-3p	ATCACACAAAGGCAACTTTCGT	22	NC_019475.2	+	64559315	64559445	aagaggtatcttggtgctcaggccctgctgacgtttgatccttgagcAGAGGTTGCCTTTGGTGAATTCgctttatttatgttgaATCACACAAAGGCAACTTTCGTttgagtatcaaatcctgcttggga	18	oar-mir-377,chi-mir-377,bta-mir-377,hsa-mir-377,eca-mir-377,ppy-mir-377,mml-mir-377,cfa-mir-377,mmu-mir-377,ptr-mir-377,cja-mir-377,rno-mir-377,ggo-mir-377,cpo-mir-377,pal-mir-377,dno-mir-377,ocu-mir-377,cgr-mir-377,	oar-mir-377	agaggtatcttggtgctcaggccctgctgacgtttgatccttgagcAGAGGTTGCCTTTGGTGAATTCgctttatttatgttgaATCACACAAAGGCAACTTTCGTttgagtatcaaatcctgcttggga	oar-miR-377-3p	ATCACACAAAGGCAACTTTCGT	3'	Yes	gp1a	..(((.(((....))))))...(((.((....(((((((.((..(((..((((((((((((((((.(((((.........).)))))))).))))))))))))..)))..)).)))))))...))..))).	108	44.3	-50.1	2308	2152	1068	3059	961	1341	2332	2685	2054	2759	14	42	1049	2652	1339	2191	1101	781	1970.04	1698	1069.62	2330.85	1361.18	1248.9	2240.54	1924.86	2068.24
70	138	oar-miR-379-5p_R-1	TGGTAGACTATGGAACGTAGG	21	NC_019475.2	+	64521249	64521378	cctgattctggggtcagcaccactccacggttcctgcagagaTGGTAGACTATGGAACGTAGGctgtgtgatttctgaccTATGTAACATGGTCCACTAACtctcagtatccaatccgtcctcggagggc	20	oar-mir-379,chi-mir-379,bta-mir-379,hsa-mir-379,mmu-mir-379,eca-mir-379,ptr-mir-379,ppy-mir-379,mml-mir-379,cja-mir-379,cfa-mir-379,pal-mir-379,dno-mir-379,efu-mir-379,rno-mir-379,ggo-mir-379,cpo-mir-379,ocu-mir-379,ppa-mir-379,cgr-mir-379,	oar-mir-379	ctgattctggggtcagcaccactccacggttcctgcagagaTGGTAGACTATGGAACGTAGGCtgtgtgatttctgaccTATGTAACATGGTCCACTAACTctcagtatccaatccgtcctcgga	oar-miR-379-5p	TGGTAGACTATGGAACGTAGGC	5'	Diff	gp1a	.(((((......)))))..((.((((((((...(((.((((.((((.(((((((..(((((((...............)))))))..))))))).)))).)))))))........))))....)))))).	110	52.3	-44.2	138111	96847	99683	151387	55217	72842	78100	103331	72954	104384	1127	2966	78944	70177	41310	94071	52731	31186	117888	76415.4	99834.1	115352	78210.7	67839.2	75036.8	74077.4	73459.7
70	139	oar-miR-379-3p_R-1	TATGTAACATGGTCCACTAAC	21	NC_019475.2	+	64521249	64521378	cctgattctggggtcagcaccactccacggttcctgcagagaTGGTAGACTATGGAACGTAGGctgtgtgatttctgaccTATGTAACATGGTCCACTAACtctcagtatccaatccgtcctcggagggc	20	oar-mir-379,chi-mir-379,bta-mir-379,hsa-mir-379,mmu-mir-379,eca-mir-379,ptr-mir-379,ppy-mir-379,mml-mir-379,cja-mir-379,cfa-mir-379,pal-mir-379,dno-mir-379,efu-mir-379,rno-mir-379,ggo-mir-379,cpo-mir-379,ocu-mir-379,ppa-mir-379,cgr-mir-379,	oar-mir-379	ctgattctggggtcagcaccactccacggttcctgcagagaTGGTAGACTATGGAACGTAGGCtgtgtgatttctgaccTATGTAACATGGTCCACTAACTctcagtatccaatccgtcctcgga	oar-miR-379-3p	TATGTAACATGGTCCACTAACT	3'	Diff	gp1a	.(((((......)))))..((.((((((((...(((.((((.((((.(((((((..(((((((...............)))))))..))))))).)))).)))))))........))))....)))))).	110	52.3	-44.2	23513	14801.5	18733	27583	9857.5	13770.5	15620	17932.5	15731	18755.5	85	279	11157	11641.5	6083.5	15708.5	6190.5	4214.5	20070	11678.9	18761.4	21017.3	13962.4	12824.7	15007.4	12855.7	15840
71	140	oar-miR-380-5p	ATGGTTGACCACAGAACATGCG	22	NC_019475.2	+	64524198	64524300	ccttcccacggtacctgaaaagATGGTTGACCACAGAACATGCGctgtctctatgtcgTATGTAATGTGGTCCACGTCTtctcaatatcaaattcagtcgcag	3	oar-mir-380,chi-mir-380,bta-mir-380,	oar-mir-380	ccttcccacggtacctgaaaagATGGTTGACCACAGAACATGCGctgtctctatgtcgTATGTAATGTGGTCCACGTCTtctcaatatcaaattcagtcgcag	oar-miR-380-5p	ATGGTTGACCACAGAACATGCG	5'	Yes	gp1a	.........((((..(((.((((((...(((((((..((((((((.........).)))))))..)))))))..)))))).))).))))..............	80	46.6	-31.8	459	249	362	634	215	277	272	330	259	327	7	14	203	240	107	326	171	104	391.789	196.469	362.549	483.086	304.531	257.976	261.332	236.575	260.795
71	141	oar-miR-380-3p	TATGTAATGTGGTCCACGTCT	21	NC_019475.2	+	64524198	64524300	ccttcccacggtacctgaaaagATGGTTGACCACAGAACATGCGctgtctctatgtcgTATGTAATGTGGTCCACGTCTtctcaatatcaaattcagtcgcag	3	oar-mir-380,chi-mir-380,bta-mir-380,	oar-mir-380	ccttcccacggtacctgaaaagATGGTTGACCACAGAACATGCGctgtctctatgtcgTATGTAATGTGGTCCACGTCTtctcaatatcaaattcagtcgcag	oar-miR-380-3p	TATGTAATGTGGTCCACGTCT	3'	Yes	gp1a	.........((((..(((.((((((...(((((((..((((((((.........).)))))))..)))))))..)))))).))).))))..............	80	46.6	-31.8	118259	158097	113159	120871	59682	95407	105467	87112	84348	133920	913	2745	71553	59222	30754	82358	32734	30533	100942	124744	113330	92099.5	84535.1	88854.4	101330	62450.1	84932.7
72	142	oar-miR-381-5p_R+3	AGCGAGGTTGCCCTTTGTATATT	23	NC_019475.2	+	64542580	64542707	agcgatggacctgcccaatgctactactgtttggtacttaaAGCGAGGTTGCCCTTTGTATATTcggttttttgacgcagaaTATACAAGGGCAAGCTCTCTGTgagtatcaaaccctggacccagtc	24	oar-mir-381,chi-mir-381,bta-mir-381,hsa-mir-381,mmu-mir-381,ppy-mir-381,mml-mir-381,eca-mir-381,cfa-mir-381,ptr-mir-381,cja-mir-381,efu-mir-381,rno-mir-381,ssc-mir-381,ggo-mir-381,cpo-mir-381,pal-mir-381,cgr-mir-381,ppa-mir-381,nle-mir-381,pha-mir-381,oga-mir-381,mmr-mir-381,dma-mir-381,	oar-mir-381	agcgatggacctgcccaatgctactactgtttggtacttaaAGCGAGGTTGCCCTTTGTATattcggttttttgacgcagaATATACAAGGGCAAGCTCTCTgtgagtatcaaaccctggacccagtc	oar-miR-381-5p	AGCGAGGTTGCCCTTTGTAT	5'	Diff	gp1a	(((..(((......)))..)))......((((((((((((.((.(((.((((((((.((((((((.((........)).)))))))))))))))).))).)).)))))))))))).(((....)))..	87	46.9	-52.3	2796	5312	2932	3408	3340	4718	6104	5279	5315	7157	39	320	4483	3367	2206	4011	1437	2321	2386.59	4191.34	2936.44	2596.78	4730.86	4393.97	5864.59	3784.49	5351.84
72	143	oar-miR-381-3p_L-1R+2	TATACAAGGGCAAGCTCTCTGT	22	NC_019475.2	+	64542580	64542707	agcgatggacctgcccaatgctactactgtttggtacttaaAGCGAGGTTGCCCTTTGTATATTcggttttttgacgcagaaTATACAAGGGCAAGCTCTCTGTgagtatcaaaccctggacccagtc	24	oar-mir-381,chi-mir-381,bta-mir-381,hsa-mir-381,mmu-mir-381,ppy-mir-381,mml-mir-381,eca-mir-381,cfa-mir-381,ptr-mir-381,cja-mir-381,efu-mir-381,rno-mir-381,ssc-mir-381,ggo-mir-381,cpo-mir-381,pal-mir-381,cgr-mir-381,ppa-mir-381,nle-mir-381,pha-mir-381,oga-mir-381,mmr-mir-381,dma-mir-381,	oar-mir-381	agcgatggacctgcccaatgctactactgtttggtacttaaAGCGAGGTTGCCCTTTGTATattcggttttttgacgcagaATATACAAGGGCAAGCTCTCTgtgagtatcaaaccctggacccagtc	oar-miR-381-3p	ATATACAAGGGCAAGCTCTCT	3'	Diff	gp1a	(((..(((......)))..)))......((((((((((((.((.(((.((((((((.((((((((.((........)).)))))))))))))))).))).)).)))))))))))).(((....)))..	87	46.9	-52.3	518705	494047	284909	449665	326306	412313	499661	497907	414946	594584	4109	12053	426466	325161	204140	376357	248891	150968	442752	389819	285341	342629	462188	383995	480064	356947	417822
73	144	oar-miR-382-5p	GAAGTTGTTCGTGGTGGATTCG	22	NC_019475.2	+	64551749	64551874	ccctgctctgtcttgcctctgcctttctgtggtacttgaagaGAAGTTGTTCGTGGTGGATTCGctttacttatgacgAATCATTCACGGACAACACTTTtttcagtaccaaatactacctctaag	21	oar-mir-382,chi-mir-382,bta-mir-382,hsa-mir-382,eca-mir-382,mml-mir-382,mmu-mir-382,ptr-mir-382,ppy-mir-382,cja-mir-382,cfa-mir-382,efu-mir-382,ssc-mir-382,rno-mir-382,ggo-mir-382,ppa-mir-382,cpo-mir-382,dno-mir-382,ocu-mir-382,pal-mir-382,cgr-mir-382,	oar-mir-382	ccctgctctgtcttgcctctgcctttctgtggtacttgaagaGAAGTTGTTCGTGGTGGATTCGctttacttatgacgAATCATTCACGGACAACACTTttttcagtaccaaatactacctctaag	oar-miR-382-5p	GAAGTTGTTCGTGGTGGATTCG	5'	Yes	gp1a	....((........)).............((((((.((((((((.(((((((((((..((((((.((.......))))))))..)))))))))))..))))))))))))))...............	82	43.7	-36.9	36419	25039	23335	32561	17134	21193	18735	22096	18746	25274	185	661	23190	16022	8314	20470	10015	9716	31086.2	19756.6	23370.4	24810.4	24269	19737.5	18000.2	15840.5	18875.9
73	145	oar-miR-382-3p_R+1	AATCATTCACGGACAACACTTT	22	NC_019475.2	+	64551749	64551874	ccctgctctgtcttgcctctgcctttctgtggtacttgaagaGAAGTTGTTCGTGGTGGATTCGctttacttatgacgAATCATTCACGGACAACACTTTtttcagtaccaaatactacctctaag	21	oar-mir-382,chi-mir-382,bta-mir-382,hsa-mir-382,eca-mir-382,mml-mir-382,mmu-mir-382,ptr-mir-382,ppy-mir-382,cja-mir-382,cfa-mir-382,efu-mir-382,ssc-mir-382,rno-mir-382,ggo-mir-382,ppa-mir-382,cpo-mir-382,dno-mir-382,ocu-mir-382,pal-mir-382,cgr-mir-382,	oar-mir-382	ccctgctctgtcttgcctctgcctttctgtggtacttgaagaGAAGTTGTTCGTGGTGGATTCGctttacttatgacgAATCATTCACGGACAACACTTttttcagtaccaaatactacctctaag	oar-miR-382-3p	AATCATTCACGGACAACACTT	3'	Diff	gp1a	....((........)).............((((((.((((((((.(((((((((((..((((((.((.......))))))))..)))))))))))..))))))))))))))...............	82	43.7	-36.9	12621	7242	8936	18095	5453	6804	6164	10820	6093	9451	74	112	5176	6350	3412	8081	3264	1128	10772.9	5714.17	8949.54	13787.8	7723.76	6336.7	5922.24	7756.8	6135.24
74	146	oar-miR-409-5p	AGGTTACCCGAGCAACTTTGCAT	23	NC_019475.2	+	64562168	64562281	cctctccatggtacgcggggagAGGTTACCCGAGCAACTTTGCATctggacgacGAATGTTGCTCGGTGAACCCCTtttcggtatcaaaatccatcagagaggccatctgggag	25	oar-mir-409,chi-mir-409,bta-mir-409a,hsa-mir-409,eca-mir-409,ppy-mir-409,mml-mir-409,mmu-mir-409,ptr-mir-409,cja-mir-409,cfa-mir-409,efu-mir-409,rno-mir-409a,ggo-mir-409,pal-mir-409,ocu-mir-409,tch-mir-409,ppa-mir-409,nle-mir-409,oga-mir-409,mmr-mir-409,pha-mir-409,dma-mir-409,dno-mir-409,cgr-mir-409,	oar-mir-409	cctctccatggtacgcggggagAGGTTACCCGAGCAACTTTGCATctggacgaCGAATGTTGCTCGGTGAACCCCTtttcggtatcaaaatccatcagaga	oar-miR-409-5p	AGGTTACCCGAGCAACTTTGCAT	5'	Yes	gp1a	...((((.((((((.((..(((.((((..(((((((((((((..((.....)))))).)))))))))..)))).)))..))))))))........((((.......))))))))	79	54.4	-45.3	90188	89465	55994	71055	46858	63981	61025	49222	58950	73042	601	1549	54407	37057	20363	43100	25861	28778	76981.9	70590.8	56078.9	54141.5	66370.8	59586.8	58631.5	35287	59358.6
74	147	oar-miR-409-3p_L-1	GAATGTTGCTCGGTGAACCCCT	22	NC_019475.2	+	64562168	64562281	cctctccatggtacgcggggagAGGTTACCCGAGCAACTTTGCATctggacgacGAATGTTGCTCGGTGAACCCCTtttcggtatcaaaatccatcagagaggccatctgggag	25	oar-mir-409,chi-mir-409,bta-mir-409a,hsa-mir-409,eca-mir-409,ppy-mir-409,mml-mir-409,mmu-mir-409,ptr-mir-409,cja-mir-409,cfa-mir-409,efu-mir-409,rno-mir-409a,ggo-mir-409,pal-mir-409,ocu-mir-409,tch-mir-409,ppa-mir-409,nle-mir-409,oga-mir-409,mmr-mir-409,pha-mir-409,dma-mir-409,dno-mir-409,cgr-mir-409,	oar-mir-409	cctctccatggtacgcggggagAGGTTACCCGAGCAACTTTGCATctggacgaCGAATGTTGCTCGGTGAACCCCTtttcggtatcaaaatccatcagaga	oar-miR-409-3p	CGAATGTTGCTCGGTGAACCCCT	3'	Diff	gp1a	...((((.((((((.((..(((.((((..(((((((((((((..((.....)))))).)))))))))..)))).)))..))))))))........((((.......))))))))	79	54.4	-45.3	134575	103775	99979	126749	65016	105773	67207	42821	54926	79768	267	896	20172	12164	7537	13297	5907	4844	114869	81881.9	100131	96578.4	92090.3	98508.5	64571	30698.1	55306.7
75	148	hsa-miR-410-5p	AGGTTGTCTGTGATGAGTTCG	21	NC_019475.2	+	64562773	64562898	cacctgcggtctgtggagtaggcgccactttgggtacttgaggagAGGTTGTCTGTGATGAGTTCGctttattaatgacgAATATAACACAGATGGCCTGTtttcagtaccacccacccctcgtgc	20	oar-mir-410,chi-mir-410,bta-mir-410,hsa-mir-410,ppy-mir-410,mmu-mir-410,eca-mir-410,ptr-mir-410,mml-mir-410,cja-mir-410,cfa-mir-410,rno-mir-410,cpo-mir-410,pal-mir-410,oga-mir-410,mmr-mir-410,dno-mir-410,cgr-mir-410,ppa-mir-410,nle-mir-410,	hsa-mir-410	ggtacctgagaagAGGTTGTCTGTGATGAGTTCGcttttattaatgacgAATATAACACAGATGGCCTGTtttcagtacc	hsa-miR-410-5p	AGGTTGTCTGTGATGAGTTCG	5'	Yes	gp1a	(((....(((..((((........))))....(((((.(((..(.((((..((((((.((..((((.((.......))))))..)).))))))..)))).)..))))))))....)))....))).	79	50.8	-43.5	456	465	374	419	164	324	185	227	164	278	0	2	42	30	23	32	8	8	389.228	366.9	374.567	319.264	232.294	301.748	177.744	162.735	165.137
75	149	oar-miR-410-3p	AATATAACACAGATGGCCTGT	21	NC_019475.2	+	64562773	64562898	cacctgcggtctgtggagtaggcgccactttgggtacttgaggagAGGTTGTCTGTGATGAGTTCGctttattaatgacgAATATAACACAGATGGCCTGTtttcagtaccacccacccctcgtgc	20	oar-mir-410,chi-mir-410,bta-mir-410,hsa-mir-410,ppy-mir-410,mmu-mir-410,eca-mir-410,ptr-mir-410,mml-mir-410,cja-mir-410,cfa-mir-410,rno-mir-410,cpo-mir-410,pal-mir-410,oga-mir-410,mmr-mir-410,dno-mir-410,cgr-mir-410,ppa-mir-410,nle-mir-410,	oar-mir-410	cacctgcggtctgtggagtaggCGCCACTTTGGGTACTTGAGGAGaggttgtctgtgatgagttcgctttattaatgacgAATATAACACAGATGGCCTGTtttcagtaccacccacccctcgtgc	oar-miR-410-3p	AATATAACACAGATGGCCTGT	3'	Yes	gp1a	(((....(((..((((........))))....(((((.(((..(.((((..((((((.((..((((.((.......))))))..)).))))))..)))).)..))))))))....)))....))).	79	50.8	-43.5	122660	126929	76095	116920	57658	91965	106218	116680	87320	133550	425	854	69753	67891	33958	82268	35595	25614	104699	100151	76210.3	89089	81668.2	85648.8	102052	83647.3	87925.3
76	150	oar-miR-411b-5p	TGGTCGACCATAAAACGTACGT	22	NC_019475.2	+	64524358	64524459	ccatttcgctgtatgtggagagaTGGTCGACCATAAAACGTACGTgtgctttatgacgTATGTCACATGGTCCACTAATtctcagcatcagtcagcctgagg	3	oar-mir-411b,chi-mir-411b,bta-mir-411b,	oar-mir-411b	catttcgctgtatgtggagagaTGGTCGACCATAAAACGTACGTgtgctttatgacgTATGTCACATGGTCCACTAATtctcagcatcagtcagcctgagg	oar-miR-411b-5p	TGGTCGACCATAAAACGTACGT	5'	Yes	gp1a	.......((((.(((..((((..((((.((((((...((((((((..........))))))))...)))))).))))..))))..)))))))..........	85	47.1	-33.2	3044	1881	2170	5071	1618	2346	2433	2949	2486	2597	41	64	1422	1835	1141	3493	1991	874	2598.27	1484.17	2173.29	3863.93	2291.78	2184.88	2337.57	2114.12	2503.23
76	151	oar-miR-411b-3p_1ss6CA	TATGTAACATGGTCCACTAAT	21	NC_019475.2	+	64524358	64524459	ccatttcgctgtatgtggagagaTGGTCGACCATAAAACGTACGTgtgctttatgacgTATGTCACATGGTCCACTAATtctcagcatcagtcagcctgagg	3	oar-mir-411b,chi-mir-411b,bta-mir-411b,	oar-mir-411b	catttcgctgtatgtggagagaTGGTCGACCATAAAACGTACGTgtgctttatgacgTATGTCACATGGTCCACTAATtctcagcatcagtcagcctgagg	oar-miR-411b-3p	TATGTCACATGGTCCACTAAT	3'	Diff	gp1a	.......((((.(((..((((..((((.((((((...((((((((..........))))))))...)))))).))))..))))..)))))))..........	85	47.1	-33.2	866	556.5	603	819.5	332	504.5	473	500	516	597	4.5	15	241.5	255	130	427	126	83.5	739.193	439.097	603.914	624.431	470.253	469.851	454.448	358.447	519.577
77	152	oar-miR-411a-5p	ATAGTAGACCGTATAGCGTACG	22	NC_019475.2	+	64522514	64522640	ccccagcctctgtcctcggcgtccctgtgtggtactcggagagATAGTAGACCGTATAGCGTACGctttatctgtgacgTATGTAACACGGTCCACTAACcctcagtatcaaatccgtcctcgaggc	23	oar-mir-411a,chi-mir-411a,bta-mir-411a,mmu-mir-411,eca-mir-411,mml-mir-411,hsa-mir-411,ppy-mir-411,ptr-mir-411,cja-mir-411,cfa-mir-411,rno-mir-411,ssc-mir-411,ggo-mir-411,cpo-mir-411,pal-mir-411,dno-mir-411,ocu-mir-411,oga-mir-411a,mmr-mir-411a,pha-mir-411a,tch-mir-411,ppa-mir-411a,	oar-mir-411a	ccccagcctctgtcctcggcgtccctgtgtggtactcggagagATAGTAGACCGTATAGCGTACGctttatctgtgacgTATGTAACACGGTCCACTAACcctcagtatcaaatccgtcctcgag	oar-miR-411a-5p	ATAGTAGACCGTATAGCGTACG	5'	Yes	gp1a	.....(((((.(....(((.......((.(((((((..(((...((((.((((((...(((((((.((.......)))))))))...)))))).))))...)))))))))).)))))....))))))	122	54.3	-37.9	216391	131115	178567	315288	106242	140432	168368	256125	181104	201283	2501	6324	158684	196598	106120	285102	170471	79728	184705	103454	178838	240239	150484	130787	161764	183615	182359
77	153	oar-miR-411a-3p	TATGTAACACGGTCCACTAAC	21	NC_019475.2	+	64522514	64522640	ccccagcctctgtcctcggcgtccctgtgtggtactcggagagATAGTAGACCGTATAGCGTACGctttatctgtgacgTATGTAACACGGTCCACTAACcctcagtatcaaatccgtcctcgaggc	23	oar-mir-411a,chi-mir-411a,bta-mir-411a,mmu-mir-411,eca-mir-411,mml-mir-411,hsa-mir-411,ppy-mir-411,ptr-mir-411,cja-mir-411,cfa-mir-411,rno-mir-411,ssc-mir-411,ggo-mir-411,cpo-mir-411,pal-mir-411,dno-mir-411,ocu-mir-411,oga-mir-411a,mmr-mir-411a,pha-mir-411a,tch-mir-411,ppa-mir-411a,	oar-mir-411a	ccccagcctctgtcctcggcgtccctgtgtggtactcggagagATAGTAGACCGTATAGCGTACGctttatctgtgacgTATGTAACACGGTCCACTAACcctcagtatcaaatccgtcctcgag	oar-miR-411a-3p	TATGTAACACGGTCCACTAAC	3'	Yes	gp1a	.....(((((.(....(((.......((.(((((((..(((...((((.((((((...(((((((.((.......)))))))))...)))))).))))...)))))))))).)))))....))))))	122	54.3	-37.9	121440	98488	104988	142998	58120.5	80775	87016	91631.5	90239	103430	361.5	854	60946.5	62008.5	28204.5	72005.5	24258.5	16692	103658	77710.2	105147	108959	82323.3	75227.4	83603.1	65690.1	90864.5
78	154	oar-miR-412-3p	TGGTCGACCAGTTGGAAAGTAAT	23	NC_019475.2	+	64562295	64562418	agggaagaacgtcagtaccagcaaccactctggggtacaggacggaTGGTCGACCAGTTGGAAAGTAATtgtttctaatgtaCTTCACCTGGTCCACTAGCTGTccgtacccactgcagcctgc	15	oar-mir-412,chi-mir-412,bta-mir-412,hsa-mir-412,ppy-mir-412,mml-mir-412,eca-mir-412,ptr-mir-412,efu-mir-412,rno-mir-412,cpo-mir-412,pal-mir-412,ppa-mir-412,dno-mir-412,cgr-mir-412,	oar-mir-412	agggaagaacgtcagtaccagcaaccactctggggtacaggacggaTGGTCGACCAGTTGGAAAGTAATtgtttctaatgtaCTTCACCTGGTCCACTAGCTgtccgtacccactgcagcctgc	oar-miR-412-3p	TGGTCGACCAGTTGGAAAGTAAT	5'	Yes	gp1a	.(((......(.((((.((((........))))(((((.((((((.((((.((((((.(((..((((((((....)))).))))))).)))))).)))).))))))))))).)))))..)))..	78	52.4	-40.5	16813	12204	9946	16677	7430	11734	7228	6383	7544	8260	58	152	5196	4020	2516	4904	2893	2700	14351.1	9629.35	9961.07	12707.3	10524	10928.1	6944.51	4575.94	7596.29
78	155	oar-miR-412-5p_R+2	CTTCACCTGGTCCACTAGCTGT	22	NC_019475.2	+	64562295	64562418	agggaagaacgtcagtaccagcaaccactctggggtacaggacggaTGGTCGACCAGTTGGAAAGTAATtgtttctaatgtaCTTCACCTGGTCCACTAGCTGTccgtacccactgcagcctgc	15	oar-mir-412,chi-mir-412,bta-mir-412,hsa-mir-412,ppy-mir-412,mml-mir-412,eca-mir-412,ptr-mir-412,efu-mir-412,rno-mir-412,cpo-mir-412,pal-mir-412,ppa-mir-412,dno-mir-412,cgr-mir-412,	oar-mir-412	agggaagaacgtcagtaccagcaaccactctggggtacaggacggaTGGTCGACCAGTTGGAAAGTAATtgtttctaatgtaCTTCACCTGGTCCACTAGCTgtccgtacccactgcagcctgc	oar-miR-412-5p	CTTCACCTGGTCCACTAGCT	3'	Diff	gp1a	.(((......(.((((.((((........))))(((((.((((((.((((.((((((.(((..((((((((....)))).))))))).)))))).)))).))))))))))).)))))..)))..	78	52.4	-40.5	788	756	461	548	353	616	474	302	387	574	3	7	306	174	98	237	136	152	672.614	596.509	461.699	417.557	499.998	573.693	455.409	216.502	389.683
79	156	oar-miR-431_R-3	TGTCTTGCAGGCCGTCATGC	20	NC_019475.2	+	64383331	64383443	tcctgcgcgtcctgcgaggTGTCTTGCAGGCCGTCATGCaggccacactgacggaaacgtTGCAGGTCGTCTTGCAGGGCGTCTcgcaagacgacacaatcatcgccctcgac	6	oar-mir-431,bta-mir-431,mmu-mir-431,eca-mir-431,rno-mir-431,cpo-mir-431,	oar-mir-431	cgtcctgcgaggTGTCTTGCAGGCCGTCATGCAGGccacactgacggaaacgttgcaggtcgtcttgcagggcgtctcgcaagacgacaca	oar-miR-431	TGTCTTGCAGGCCGTCATGCAGG	5'	Diff	gp1a	....(((.((((((((((..(.(((((.((((........)))).....((((....))))))))).)..))))))))))(((((....)).)))........))).......	72	61.9	-50.9	7151	6136	4120	6916	3422	6831	3872	3671	2913	5782	13	30	1022	1177	775	1044	303	206	6103.89	4841.5	4126.24	5269.75	4847.01	6361.85	3720.13	2631.72	2933.19
79	157	mmu-miR-431-3p_L+2_1ss21TG	TGCAGGTCGTCTTGCAGGGCGTCT	24	NC_019475.2	+	64383331	64383443	tcctgcgcgtcctgcgaggTGTCTTGCAGGCCGTCATGCaggccacactgacggaaacgtTGCAGGTCGTCTTGCAGGGCGTCTcgcaagacgacacaatcatcgccctcgac	6	oar-mir-431,bta-mir-431,mmu-mir-431,eca-mir-431,rno-mir-431,cpo-mir-431,	mmu-mir-431	cgtcctgcgaggTGTCTTGCAGGCCGTCATGCAggccacactgacggtaacgttgCAGGTCGTCTTGCAGGGCTTCTcgcaagacgacatc	mmu-miR-431-3p	CAGGTCGTCTTGCAGGGCTTCT	3'	Diff	gp1a	....(((.((((((((((..(.(((((.((((........)))).....((((....))))))))).)..))))))))))(((((....)).)))........))).......	72	61.9	-50.9	3152	3704	1555	1520	2161	3569	1850	1419	1218	2844	9	21	583	456	327	333	214	138	2690.46	2922.58	1557.36	1158.19	3060.89	3323.88	1777.44	1017.27	1226.44
80	158	oar-miR-432_1ss23GT	TCTTGGAGTAGGTCATTGGGTGT	23	NC_019475.2	+	64386792	64386881	gcatgactcctccaagTCTTGGAGTAGGTCATTGGGTGGatcctttatttccctatgtgggccaCTGGATGGCTCCTCCATGTCTtggcg	18	oar-mir-432,chi-mir-432,bta-mir-432,hsa-mir-432,ppy-mir-432,eca-mir-432,ptr-mir-432,mml-mir-432,cja-mir-432,dma-mir-432,cfa-mir-432,ssc-mir-432,cpo-mir-432,pal-mir-432,dno-mir-432,ocu-mir-432,tch-mir-432,ppa-mir-432,	oar-mir-432	gcatgactcctccaagTCTTGGAGTAGGTCATTGGGTGGatcctttatttccctatgtgggccactggatggctcctccatgtcttggcg	oar-miR-432	TCTTGGAGTAGGTCATTGGGTGG	5'	Diff	gp1a	...........(((((...(((((..((((((..(((((.(((..(((......))).))))))))..)))))).)))))...)))))..	77	53.3	-31.9	57692	62228	40764	49678	33778	52912	36278	29931	29675	47074	233	627	23769	17072	9505	17523	8288	10465	49244.2	49099.9	40825.8	37852.9	47844	49278	34855.1	21457.4	29880.7
80	159	hsa-miR-432-3p	CTGGATGGCTCCTCCATGTCT	21	NC_019475.2	+	64386792	64386881	gcatgactcctccaagTCTTGGAGTAGGTCATTGGGTGGatcctttatttccctatgtgggccaCTGGATGGCTCCTCCATGTCTtggcg	18	oar-mir-432,chi-mir-432,bta-mir-432,hsa-mir-432,ppy-mir-432,eca-mir-432,ptr-mir-432,mml-mir-432,cja-mir-432,dma-mir-432,cfa-mir-432,ssc-mir-432,cpo-mir-432,pal-mir-432,dno-mir-432,ocu-mir-432,tch-mir-432,ppa-mir-432,	hsa-mir-432	tgactcctccaggTCTTGGAGTAGGTCATTGGGTGGatcctctatttccttacgtgggccaCTGGATGGCTCCTCCATGTCTtggagtagatca	hsa-miR-432-3p	CTGGATGGCTCCTCCATGTCT	3'	Yes	gp1a	...........(((((...(((((..((((((..(((((.(((..(((......))).))))))))..)))))).)))))...)))))..	77	53.3	-31.9	576	905	497	537	324	523	458	388	387	623	4	9	187	181	104	171	112	85	491.657	714.074	497.753	409.175	458.922	487.08	440.037	278.155	389.683
81	160	oar-miR-433-5p_R-1	TACGGTGAGCCTGTCATTGTTC	22	NC_019475.2	+	64384195	64384324	acccagtggccggggagaagTACGGTGAGCCTGTCATTGTTCagagaggctagatcctccttgttgagaaggATCATGATGGGCTCCTCGGTGTtctccaggtagcggcaccacaccatgaaggcagccc	15	oar-mir-433,chi-mir-433,bta-mir-433,hsa-mir-433,ppy-mir-433,rno-mir-433,mmu-mir-433,eca-mir-433,ptr-mir-433,mml-mir-433,cfa-mir-433,cpo-mir-433,ggo-mir-433,pal-mir-433,ocu-mir-433,	oar-mir-433	acccagtggccggggagaagTACGGTGAGCCTGTCATTGTTCAgagaggctagatcctccttgttgagaaggATCATGATGGGCTCCTCGGTGTtctccaggtagcggcaccac	oar-miR-433-5p	TACGGTGAGCCTGTCATTGTTCA	5'	Diff	gp1a	........(((..((((((...((..(((((..(((..((........))..((((((.(((...))).)))))).)))..)))))..))...)))))).)))...(((.((..........))..))).	95	57.7	-44.3	156	156	88	207	78	165	105	129	136	150	0	1	79	59	37	91	49	39	133.157	123.089	88.1334	157.727	110.481	153.668	100.882	92.4794	136.943
81	161	oar-miR-433-3p	ATCATGATGGGCTCCTCGGTGT	22	NC_019475.2	+	64384195	64384324	acccagtggccggggagaagTACGGTGAGCCTGTCATTGTTCagagaggctagatcctccttgttgagaaggATCATGATGGGCTCCTCGGTGTtctccaggtagcggcaccacaccatgaaggcagccc	15	oar-mir-433,chi-mir-433,bta-mir-433,hsa-mir-433,ppy-mir-433,rno-mir-433,mmu-mir-433,eca-mir-433,ptr-mir-433,mml-mir-433,cfa-mir-433,cpo-mir-433,ggo-mir-433,pal-mir-433,ocu-mir-433,	oar-mir-433	acccagtggccggggagaagTACGGTGAGCCTGTCATTGTTCAgagaggctagatcctccttgttgagaaggATCATGATGGGCTCCTCGGTGTtctccaggtagcggcaccac	oar-miR-433-3p	ATCATGATGGGCTCCTCGGTGT	3'	Yes	gp1a	........(((..((((((...((..(((((..(((..((........))..((((((.(((...))).)))))).)))..)))))..))...)))))).)))...(((.((..........))..))).	95	57.7	-44.3	34180	28288	23223	26277	17121	27709	18479	13173	15592	23355	113	303	12908	7895	3884	8245	4531	5095	29175.1	22320.2	23258.2	20022.2	24250.6	25805.9	17754.2	9443.65	15700.1
82	162	oar-miR-485-5p	AGAGGCTGGCCGTGATGAATTCG	23	NC_019475.2	+	64552826	64552940	caagtgtccacttatggtacttgaagAGAGGCTGGCCGTGATGAATTCGattcatcaaagcgaGTCATACACGGCTCTCCTCTCTtttagtgtcaaattctgcctcggagggctt	18	oar-mir-485,chi-mir-485,bta-mir-485,eca-mir-485,hsa-mir-485,ppy-mir-485,mml-mir-485,mmu-mir-485,ptr-mir-485,cja-mir-485,cfa-mir-485,pal-mir-485,dno-mir-485,ppa-mir-485,efu-mir-485,rno-mir-485,ggo-mir-485,ocu-mir-485,	oar-mir-485	caagtgtccacttatggtacttgaagAGAGGCTGGCCGTGATGAATTCGattcatcaaagcgaGTCATACACGGCTCTCCTCTCTtttagtgtcaaattctgcctcggagg	oar-miR-485-5p	AGAGGCTGGCCGTGATGAATTCG	5'	Yes	gp1a	.((((....)))).((..(((..((((((((..(((((((((((.((((...........)))))))).)))))))..))))))))..)))..))......((((....))))..	81	47.8	-44.8	7590	6332	5470	5181	4607	6724	5071	4000	4982	6644	86	332	5883	3016	1974	3370	2276	3293	6478.61	4996.15	5478.29	3947.74	6525.47	6262.19	4872.11	2867.58	5016.53
82	163	oar-miR-485-3p	GTCATACACGGCTCTCCTCTCT	22	NC_019475.2	+	64552826	64552940	caagtgtccacttatggtacttgaagAGAGGCTGGCCGTGATGAATTCGattcatcaaagcgaGTCATACACGGCTCTCCTCTCTtttagtgtcaaattctgcctcggagggctt	18	oar-mir-485,chi-mir-485,bta-mir-485,eca-mir-485,hsa-mir-485,ppy-mir-485,mml-mir-485,mmu-mir-485,ptr-mir-485,cja-mir-485,cfa-mir-485,pal-mir-485,dno-mir-485,ppa-mir-485,efu-mir-485,rno-mir-485,ggo-mir-485,ocu-mir-485,	oar-mir-485	caagtgtccacttatggtacttgaagAGAGGCTGGCCGTGATGAATTCGattcatcaaagcgaGTCATACACGGCTCTCCTCTCTtttagtgtcaaattctgcctcggagg	oar-miR-485-3p	GTCATACACGGCTCTCCTCTCT	3'	Yes	gp1a	.((((....)))).((..(((..((((((((..(((((((((((.((((...........)))))))).)))))))..))))))))..)))..))......((((....))))..	81	47.8	-44.8	10132	11463	9322	9320	5290	8586	5285	3561	4425	6260	42	258	1807	905	671	1175	472	443	8648.38	9044.68	9336.13	7101.52	7492.89	7996.31	5077.71	2552.86	4455.67
83	164	oar-miR-487b-5p_L-1R+1	GTGGTTATCCCTGTCCTGTTCG	22	NC_019475.2	+	64543079	64543199	ggctttctttcccgtgctaacctttggtacttggagaGTGGTTATCCCTGTCCTGTTCGttttactcatgtcgAATCGTACAGGGTCATCCACTTtttcagtatcaagagcgcagaccgta	18	oar-mir-487b,chi-mir-487b,bta-mir-487b,hsa-mir-487b,ppy-mir-487b,mmu-mir-487b,eca-mir-487b,ptr-mir-487b,mml-mir-487b,cja-mir-487b,cfa-mir-487b,pal-mir-487b,rno-mir-487b,ssc-mir-487b,ggo-mir-487b,cpo-mir-487b,dno-mir-487b,ocu-mir-487b,	oar-mir-487b	tgctaacctttggtacttggagAGTGGTTATCCCTGTCCTGTTCgttttactcatgtcgAATCGTACAGGGTCATCCACTTtttcagtatcaagagcgcagaccgta	oar-miR-487b-5p	AGTGGTTATCCCTGTCCTGTTC	5'	Diff	gp1a	.............(((((....(((((((((..((((((((....((((((...(((((............)))))...))))))....))))))))..))))))))))))))........	100	47.1	-41.1	1003	914	695	856	545	711	637	569	720	836	11	11	552	308	168	373	169	227	856.132	721.176	696.053	652.242	771.952	662.168	612.016	407.913	724.991
83	165	oar-miR-487b-3p	AATCGTACAGGGTCATCCACTT	22	NC_019475.2	+	64543079	64543199	ggctttctttcccgtgctaacctttggtacttggagaGTGGTTATCCCTGTCCTGTTCGttttactcatgtcgAATCGTACAGGGTCATCCACTTtttcagtatcaagagcgcagaccgta	18	oar-mir-487b,chi-mir-487b,bta-mir-487b,hsa-mir-487b,ppy-mir-487b,mmu-mir-487b,eca-mir-487b,ptr-mir-487b,mml-mir-487b,cja-mir-487b,cfa-mir-487b,pal-mir-487b,rno-mir-487b,ssc-mir-487b,ggo-mir-487b,cpo-mir-487b,dno-mir-487b,ocu-mir-487b,	oar-mir-487b	tgctaacctttggtacttggagAGTGGTTATCCCTGTCCTGTTCgttttactcatgtcgAATCGTACAGGGTCATCCACTTtttcagtatcaagagcgcagaccgta	oar-miR-487b-3p	AATCGTACAGGGTCATCCACTT	3'	Yes	gp1a	.............(((((....(((((((((..((((((((....((((((...(((((............)))))...))))))....))))))))..))))))))))))))........	100	47.1	-41.1	46260	55899	50271	77739	31914	45897	53894	54742	43755	62845	298	802	30885	31748	13982	34854	11182	12447	39486.2	44106.1	50347.2	59234.4	45203.8	42744.8	51780.2	39244.2	44058.3
84	166	oar-miR-487a-5p	GTGGCTATCCCTGCTGTGTTCG	22	NC_019475.2	+	64548818	64548920	gttagcctttggtacttgaagaGTGGCTATCCCTGCTGTGTTCGctgtatttatgacgAATCATACAGGGACATCCAGTTtttcagtatcaaatactgctctg	15	oar-mir-487a,chi-mir-487a,bta-mir-487a,eca-mir-487a,cfa-mir-487a,hsa-mir-487a,ppy-mir-487a,ptr-mir-487a,mml-mir-487a,efu-mir-487,ggo-mir-487a,cpo-mir-487a,dno-mir-487a,pal-mir-487a,ocu-mir-487a,	oar-mir-487a	gttagcctttggtacttgaagaGTGGCTATCCCTGCTGTGTTCGctgtatttatgacgaATCATACAGGGACATCCAGTTTttcagtatcaaatactgctctg	oar-miR-487a-5p	GTGGCTATCCCTGCTGTGTTCG	5'	Yes	gp1a	..(((..(((((((((..((((.(((...((((((.((((((((..((....))..)))).))))))))))...))).))))..)))))))))..))).....	96	42.7	-35.2	674	647	412	564	415	514	583	527	637	859	11	30	675	437	230	504	281	401	575.307	510.504	412.624	429.749	587.816	478.698	560.134	377.804	641.416
84	167	oar-miR-487a-3p_L+1R-1	AATCATACAGGGACATCCAGTT	22	NC_019475.2	+	64548818	64548920	gttagcctttggtacttgaagaGTGGCTATCCCTGCTGTGTTCGctgtatttatgacgAATCATACAGGGACATCCAGTTtttcagtatcaaatactgctctg	15	oar-mir-487a,chi-mir-487a,bta-mir-487a,eca-mir-487a,cfa-mir-487a,hsa-mir-487a,ppy-mir-487a,ptr-mir-487a,mml-mir-487a,efu-mir-487,ggo-mir-487a,cpo-mir-487a,dno-mir-487a,pal-mir-487a,ocu-mir-487a,	oar-mir-487a	gttagcctttggtacttgaagaGTGGCTATCCCTGCTGTGTTCGctgtatttatgacgaATCATACAGGGACATCCAGTTTttcagtatcaaatactgctctg	oar-miR-487a-3p	ATCATACAGGGACATCCAGTTT	3'	Diff	gp1a	..(((..(((((((((..((((.(((...((((((.((((((((..((....))..)))).))))))))))...))).))))..)))))))))..))).....	96	42.7	-35.2	497	659	361	880	277	429	283	391	247	463	0	5	88	85	82	115	35	37	424.225	519.972	361.547	670.53	392.35	399.536	271.9	280.306	248.712
85	168	oar-miR-493-5p	TTGTACATGGTAGGCTTTCATT	22	NC_019475.2	+	64369115	64369229	ggggctccctctggcccccagggccTTGTACATGGTAGGCTTTCATTcattcgtttgcacattcggTGAAGGTCTACTGTGTGCCAGGccctgtgccaggcagcaagtaaatgga	17	oar-mir-493,chi-mir-493,bta-mir-493,hsa-mir-493,ppy-mir-493,mml-mir-493,mmu-mir-493,eca-mir-493b,cja-mir-493,cfa-mir-493,efu-mir-493,rno-mir-493,ssc-mir-493,ggo-mir-493,pal-mir-493,ppa-mir-493,oga-mir-493,	oar-mir-493	ggggctccctctggcccccagggccTTGTACATGGTAGGCTTTCATTcattcgtttgcacattcggTGAAGGTCTACTGTGTGCCAGGccctgtgccaggcagcaagtaaatgga	oar-miR-493-5p	TTGTACATGGTAGGCTTTCATT	5'	Yes	gp1a	...(((...((((((...((((((((.(((((..((((((((((((...................))))))))))))..))))).)))))))).)))))).)))...........	101	56.5	-54.7	166262	134163	157263	163598	84912	112476	114913	98207	103112	152656	798	2407	91563	73568	36482	80268	38060	29983	141916	105859	157501	124656	120271	104751	110406	70404.1	103827
85	169	oar-miR-493-3p	TGAAGGTCTACTGTGTGCCAGG	22	NC_019475.2	+	64369115	64369229	ggggctccctctggcccccagggccTTGTACATGGTAGGCTTTCATTcattcgtttgcacattcggTGAAGGTCTACTGTGTGCCAGGccctgtgccaggcagcaagtaaatgga	17	oar-mir-493,chi-mir-493,bta-mir-493,hsa-mir-493,ppy-mir-493,mml-mir-493,mmu-mir-493,eca-mir-493b,cja-mir-493,cfa-mir-493,efu-mir-493,rno-mir-493,ssc-mir-493,ggo-mir-493,pal-mir-493,ppa-mir-493,oga-mir-493,	oar-mir-493	ggggctccctctggcccccagggccTTGTACATGGTAGGCTTTCATTcattcgtttgcacattcggTGAAGGTCTACTGTGTGCCAGGccctgtgccaggcagcaagtaaatgga	oar-miR-493-3p	TGAAGGTCTACTGTGTGCCAGG	3'	Yes	gp1a	...(((...((((((...((((((((.(((((..((((((((((((...................))))))))))))..))))).)))))))).)))))).)))...........	101	56.5	-54.7	51052	64590	49140	47169	27794	42347	33661	28911	30552	43558	260	801	18029	14510	8095	15817	7591	5483	43576.5	50963.6	49214.5	35941.2	39368.1	39438.6	32340.8	20726.1	30763.8
86	170	oar-miR-494-5p_R-1	AGGTTATCCGTGTTGTCTTCTC	22	NC_019475.2	+	64529061	64529173	tttttgaccagggcttatcttcgatacttgaaggagAGGTTATCCGTGTTGTCTTCTCtttatttatgaTGAAACATACACGGGAAACCTCTtttttagtatcaaatcccacc	18	oar-mir-494,chi-mir-494,bta-mir-494,hsa-mir-494,eca-mir-494,ppy-mir-494,cfa-mir-494,mmu-mir-494,ptr-mir-494,mml-mir-494,cja-mir-494,efu-mir-494,rno-mir-494,ssc-mir-494,ggo-mir-494,cpo-mir-494,dno-mir-494,ppa-mir-494,	oar-mir-494	atcttcgatacttgaaggagAGGTTATCCGTGTTGTCTTCTCTttatttatgaTGAAACATACACGGGAAACCTCTtttttagtatcaaatcccacc	oar-miR-494-5p	AGGTTATCCGTGTTGTCTTCTCT	5'	Diff	gp1a	..........(((.........(((((.((((..(((((((..(((((((((.(((((.........)).)))))).))))))..)))))))..)))))))))....)))...	81	38.1	-35.9	150	118	79	161	70	58	74	85	70	98	0	3	62	41	22	61	21	29	128.036	93.1058	79.1197	122.676	99.1497	54.0165	71.0976	60.936	70.4852
86	171	oar-miR-494-3p	TGAAACATACACGGGAAACCTCT	23	NC_019475.2	+	64529061	64529173	tttttgaccagggcttatcttcgatacttgaaggagAGGTTATCCGTGTTGTCTTCTCtttatttatgaTGAAACATACACGGGAAACCTCTtttttagtatcaaatcccacc	18	oar-mir-494,chi-mir-494,bta-mir-494,hsa-mir-494,eca-mir-494,ppy-mir-494,cfa-mir-494,mmu-mir-494,ptr-mir-494,mml-mir-494,cja-mir-494,efu-mir-494,rno-mir-494,ssc-mir-494,ggo-mir-494,cpo-mir-494,dno-mir-494,ppa-mir-494,	oar-mir-494	atcttcgatacttgaaggagAGGTTATCCGTGTTGTCTTCTCTttatttatgaTGAAACATACACGGGAAACCTCTtttttagtatcaaatcccacc	oar-miR-494-3p	TGAAACATACACGGGAAACCTCT	3'	Yes	gp1a	..........(((.........(((((.((((..(((((((..(((((((((.(((((.........)).)))))).))))))..)))))))..)))))))))....)))...	81	38.1	-35.9	139870	141345	101735	168561	82448	105966	95904	89311	94982	107555	854	2198	72556	59439	32264	80665	44350	40760	119389	111526	101889	128438	116781	98688.2	92142.5	64026.6	95640.4
87	172	oar-miR-495-5p_L-1	GAAGTCGCCCATGTTCTTTTCG	22	NC_019475.2	+	64532840	64532965	gcacatccgtgcccatcagggctgaccgctggtacctgagaaGAAGTCGCCCATGTTCTTTTCGcttgatttgtgtcgAAACAAACATGGTGCACTTCTTtttcggtgtcaaatctcagcgcgggg	9	oar-mir-495,chi-mir-495,hsa-mir-495,mml-mir-495,cja-mir-495,eca-mir-495,ptr-mir-495,ppy-mir-495,rno-mir-495,	oar-mir-495	gcacatccgtgcccatcagggctgaccgctggtacctgagaAGAAGTCGCCCATGTTCTTTTCGcttgatttgtgtcgAAACAAACATGGTGCACTTCTTtttcggtgtcaaatctcagcgcgggg	oar-miR-495-5p	AGAAGTCGCCCATGTTCTTTTCG	5'	Diff	gp1a	.....((((.((((....))))....((((((((((..(((((((((.(((((((((..((((((.........).)))))..))))))).)))))))))))..)))).......)))))))))).	95	52.4	-48.2	1722	1841	1512	2122	1065	1454	1624	1524	1562	1621	10	54	1054	875	413	1167	547	600	1469.85	1452.61	1514.29	1616.89	1508.49	1354.14	1560.3	1092.55	1572.83
87	173	oar-miR-495-3p	AAACAAACATGGTGCACTTCTT	22	NC_019475.2	+	64532840	64532965	gcacatccgtgcccatcagggctgaccgctggtacctgagaaGAAGTCGCCCATGTTCTTTTCGcttgatttgtgtcgAAACAAACATGGTGCACTTCTTtttcggtgtcaaatctcagcgcgggg	9	oar-mir-495,chi-mir-495,hsa-mir-495,mml-mir-495,cja-mir-495,eca-mir-495,ptr-mir-495,ppy-mir-495,rno-mir-495,	oar-mir-495	gcacatccgtgcccatcagggctgaccgctggtacctgagaAGAAGTCGCCCATGTTCTTTTCGcttgatttgtgtcgAAACAAACATGGTGCACTTCTTtttcggtgtcaaatctcagcgcgggg	oar-miR-495-3p	AAACAAACATGGTGCACTTCTT	3'	Yes	gp1a	.....((((.((((....))))....((((((((((..(((((((((.(((((((((..((((((.........).)))))..))))))).)))))))))))..)))).......)))))))))).	95	52.4	-48.2	77711	97874	67052	142116	44618	68445	95894	114887	87282	118385	390	1043	59663	92942	44852	101625	37639	25684	66331.9	77225.8	67153.6	108287	63198	63744.2	92132.9	82361.9	87887
88	174	oar-miR-496-5p	GAGTCGGGTACTCGAATGGA	20	NC_019475.2	+	64557719	64557839	gacacgtcagaagccagcatccGAGTCGGGTACTCGAATGGAggttgtccatggtgtgttcattttatttatgaTGAGTATTACATGGCCAATCTcctttcagtactaaattcttcttggg	15	oar-mir-496,chi-mir-496,bta-mir-496,hsa-mir-496,mmu-mir-496a,eca-mir-496,ptr-mir-496,ppy-mir-496,mml-mir-496,cfa-mir-496,rno-mir-496,ggo-mir-496,cpo-mir-496,ocu-mir-496,dno-mir-496,	oar-mir-496	gacacgtcagaagccagcatccGAGTCGGGTACTCGAATGGAggttgtccatggtgtgttcattttatttatgaTGAGTATTACATGGCCAATCTcctttcagtactaaattcttcttg	oar-miR-496-5p	GAGTCGGGTACTCGAATGGA	5'	Yes	gp1a	.............((((.....((((..((((((.(((.((((((((.(((((..((..(((((........)))))..))..))))).)))))))).)))))))))..))))...)))).	107	43.8	-41.4	174	200	304	231	67	118	116	129	74	123	0	2	12	28	22	15	5	6	148.521	157.807	304.461	176.014	94.9005	109.896	111.45	92.4794	74.513
88	175	oar-miR-496-3p	TGAGTATTACATGGCCAATCT	21	NC_019475.2	+	64557719	64557839	gacacgtcagaagccagcatccGAGTCGGGTACTCGAATGGAggttgtccatggtgtgttcattttatttatgaTGAGTATTACATGGCCAATCTcctttcagtactaaattcttcttggg	15	oar-mir-496,chi-mir-496,bta-mir-496,hsa-mir-496,mmu-mir-496a,eca-mir-496,ptr-mir-496,ppy-mir-496,mml-mir-496,cfa-mir-496,rno-mir-496,ggo-mir-496,cpo-mir-496,ocu-mir-496,dno-mir-496,	oar-mir-496	gacacgtcagaagccagcatccGAGTCGGGTACTCGAATGGAggttgtccatggtgtgttcattttatttatgaTGAGTATTACATGGCCAATCTcctttcagtactaaattcttcttg	oar-miR-496-3p	TGAGTATTACATGGCCAATCT	3'	Yes	gp1a	.............((((.....((((..((((((.(((.((((((((.(((((..((..(((((........)))))..))..))))).)))))))).)))))))))..))))...)))).	107	43.8	-41.4	1125	1186	713	1787	618	1225	1027	940	988	1070	3	13	495	646	409	862	370	268	960.268	935.793	714.081	1361.63	875.351	1140.87	986.719	673.881	994.849
89	176	oar-miR-539-5p_L+2R-1	GGAGAAATTATCCTTGGTGTGTT	23	NC_019475.2	+	64543862	64543971	cacgtcgctatctcatacttgaGGAGAAATTATCCTTGGTGTGTTcactttatttgggatgAATCATACAAGGACAATTTCTTTttgagtatcaaatcctgcctcggcgg	16	oar-mir-539,bta-mir-539,hsa-mir-539,ppy-mir-539,mml-mir-539,mmu-mir-539,eca-mir-539,ptr-mir-539,cja-mir-539,cfa-mir-539,rno-mir-539,ggo-mir-539,cpo-mir-539,dno-mir-539,ocu-mir-539,tch-mir-539,	oar-mir-539	cacgtcgctatctcatacttgaggAGAAATTATCCTTGGTGTGTTCactttatttgggatgAATCATACAAGGACAATTTCTTTttgagtatcaaatcctgcctcggcgg	oar-miR-539-5p	AGAAATTATCCTTGGTGTGTTC	5'	Diff	gp1a	..............(((((..(..(((((((.((((((.((((((((((.......)).)))).)))))))))).)))))))..)..)))))......((((....))))	78	40.9	-35	60	72	41	93	29	46	47	71	79	60	0	1	54	63	26	66	4	8	51.2143	56.8103	41.0621	70.8628	41.0763	42.8407	45.1566	50.8995	79.5476
89	177	oar-miR-539-3p	AATCATACAAGGACAATTTCTTT	23	NC_019475.2	+	64543862	64543971	cacgtcgctatctcatacttgaGGAGAAATTATCCTTGGTGTGTTcactttatttgggatgAATCATACAAGGACAATTTCTTTttgagtatcaaatcctgcctcggcgg	16	oar-mir-539,bta-mir-539,hsa-mir-539,ppy-mir-539,mml-mir-539,mmu-mir-539,eca-mir-539,ptr-mir-539,cja-mir-539,cfa-mir-539,rno-mir-539,ggo-mir-539,cpo-mir-539,dno-mir-539,ocu-mir-539,tch-mir-539,	oar-mir-539	cacgtcgctatctcatacttgaggAGAAATTATCCTTGGTGTGTTCactttatttgggatgAATCATACAAGGACAATTTCTTTttgagtatcaaatcctgcctcggcgg	oar-miR-539-3p	AATCATACAAGGACAATTTCTTT	3'	Yes	gp1a	..............(((((..(..(((((((.((((((.((((((((((.......)).)))).)))))))))).)))))))..)..)))))......((((....))))	78	40.9	-35	1641	1545	1198	3923	942	1222	816	1761	1162	1193	24	16	325	472	253	645	71	29	1400.71	1219.06	1199.82	2989.19	1334.27	1138.07	783.995	1262.45	1170.05
90	178	oar-miR-541-5p	AAAGGATTCTGCTGTCGGTCCCACT	25	NC_019475.2	+	64561254	64561367	ctgaacttgggccaacgtcagggAAAGGATTCTGCTGTCGGTCCCACTccaaagttcgaaacatgggTGGTGGGCACAGAATCCGGCCTCTgctgtggcacacgccgcctgctc	10	oar-mir-541,bta-mir-541,hsa-mir-541,eca-mir-541,ppy-mir-541,mml-mir-541,cja-mir-541,ggo-mir-541,dno-mir-541,ocu-mir-541,	oar-mir-541	ctgaacttgggccaacgtcagggAAAGGATTCTGCTGTCGGTCCCACTccaaagttcgaaacatgggTGGTGGGCACAGAATCCGGCCTCTgctgtggcacacgccgcctgctc	oar-miR-541-5p	AAAGGATTCTGCTGTCGGTCCCACT	5'	Yes	gp1a	........((((....(.(((((...((((((((.((((....((((.(((..(((...))).)))))))..))))))))))))..)).)))).(((((....)))))..))))	77	59.6	-40.4	4152	4129	2535	5089	3487	4351	3025	3360	3177	4795	26	88	2255	1717	1021	1374	813	903	3544.03	3257.92	2538.84	3877.64	4939.07	4052.17	2906.35	2408.77	3199.02
90	179	oar-miR-541-3p_1ss23CT	TGGTGGGCACAGAATCCGGCCTTT	24	NC_019475.2	+	64561254	64561367	ctgaacttgggccaacgtcagggAAAGGATTCTGCTGTCGGTCCCACTccaaagttcgaaacatgggTGGTGGGCACAGAATCCGGCCTCTgctgtggcacacgccgcctgctc	10	oar-mir-541,bta-mir-541,hsa-mir-541,eca-mir-541,ppy-mir-541,mml-mir-541,cja-mir-541,ggo-mir-541,dno-mir-541,ocu-mir-541,	oar-mir-541	ctgaacttgggccaacgtcagggAAAGGATTCTGCTGTCGGTCCCACTccaaagttcgaaacatgggTGGTGGGCACAGAATCCGGCCTCTgctgtggcacacgccgcctgctc	oar-miR-541-3p	TGGTGGGCACAGAATCCGGCCTCT	3'	Diff	gp1a	........((((....(.(((((...((((((((.((((....((((.(((..(((...))).)))))))..))))))))))))..)).)))).(((((....)))))..))))	77	59.6	-40.4	744	851	318	532	426	727	498	405	378	674	0	3	192	182	124	127	68	63	635.057	671.467	318.482	405.366	603.397	677.069	478.468	290.342	380.62
91	180	mmu-miR-543-5p_2ss11CT14GC	AAGTTGCCCGTGTCTTTTTCG	21	NC_019475.2	+	64531404	64531526	gctgagctgccgaatgatcctgacctgtggtgcttaaggagAAGTTGCCCGTGTCTTTTTCGctttatatgtgacgAAACATTCGCGGTGCACTTCTTtttcagtatccaattcagcctcgaa	17	oar-mir-543,chi-mir-543,bta-mir-543,hsa-mir-543,ppy-mir-543,mmu-mir-543,eca-mir-543,ptr-mir-543,mml-mir-543,cja-mir-543,cfa-mir-543,rno-mir-543,ggo-mir-543,cpo-mir-543,pal-mir-543,dno-mir-543,dno-mir-495,	mmu-mir-543	tgcttaatgagAAGTTGCCCGCGTGTTTTTCGctttatatgtgacgAAACATTCGCGGTGCACTTCTTtttcagca	mmu-miR-543-5p	AAGTTGCCCGCGTGTTTTTCG	5'	Diff	gp1a	((......))....(((..((((..((.((((((.((..((((((.(((((((..((((((((.......)))).))))....))))).))))))))..)).))))))))..))))..)))..	107	47.2	-38.2	308	412	317	433	230	366	390	349	311	402	6	14	276	291	204	385	154	194	262.9	325.081	317.48	329.931	325.778	340.863	374.704	250.196	313.156
91	181	oar-miR-543-3p_R-1	AAACATTCGCGGTGCACTTCTT	22	NC_019475.2	+	64531404	64531526	gctgagctgccgaatgatcctgacctgtggtgcttaaggagAAGTTGCCCGTGTCTTTTTCGctttatatgtgacgAAACATTCGCGGTGCACTTCTTtttcagtatccaattcagcctcgaa	17	oar-mir-543,chi-mir-543,bta-mir-543,hsa-mir-543,ppy-mir-543,mmu-mir-543,eca-mir-543,ptr-mir-543,mml-mir-543,cja-mir-543,cfa-mir-543,rno-mir-543,ggo-mir-543,cpo-mir-543,pal-mir-543,dno-mir-543,dno-mir-495,	oar-mir-543	gctgagctgccgaatgatcctgACCTGTGGTGCTTAAGGAGaagttgcccgtgtctttttcgctttatatgtgacgAAACATTCGCGGTGCACTTCTTTttcagtatccaattcagcctcgaa	oar-miR-543-3p	AAACATTCGCGGTGCACTTCTTT	3'	Diff	gp1a	((......))....(((..((((..((.((((((.((..((((((.(((((((..((((((((.......)))).))))....))))).))))))))..)).))))))))..))))..)))..	107	47.2	-38.2	222123	210076	238181	269925	120456	140305	219981	131575	157745	250488	631	1587	114548	78325	26769	69310	19706	22268	189598	165757	238542	205674	170617	130669	211353	94325.4	158838
92	182	oar-miR-544-5p	TCTTGTTAAAAGGCAGATTCT	21	NC_019475.2	+	64545480	64545580	tcagattttcatcacctagggaTCTTGTTAAAAGGCAGATTCTgattcagggaccaagATTCTGCATTTTTAGCAAGTTCccaagtgatgctaatgcttct	13	oar-mir-544,chi-mir-544,bta-mir-544a,hsa-mir-544a,ppy-mir-544,mml-mir-544,cja-mir-544,mmu-mir-544,eca-mir-544-2,ptr-mir-544,cfa-mir-544,rno-mir-544,pal-mir-544,	oar-mir-544	tcagattttcatcacctagggaTCTTGTTAAAAGGCAGATTCTgattcagggaccaagATTCTGCATTTTTAGCAAGTTcccaagtgatgctaatgcttct	oar-miR-544-5p	TCTTGTTAAAAGGCAGATTCT	5'	Yes	gp1a	..(((((..((((((...((((.((((((((((((((((.(((..((....))...))).))))).))))))))))).))))..))))))..))).))...	96	39.6	-36.5	3742	3696	2638	5106	1515	2107	2846	3822	2314	3534	57	75	1446	1889	981	3756	1315	664	3194.06	2916.26	2642	3890.6	2145.88	1962.29	2734.38	2739.97	2330.04
92	183	oar-miR-544-3p_R+1	ATTCTGCATTTTTAGCAAGTTC	22	NC_019475.2	+	64545480	64545580	tcagattttcatcacctagggaTCTTGTTAAAAGGCAGATTCTgattcagggaccaagATTCTGCATTTTTAGCAAGTTCccaagtgatgctaatgcttct	13	oar-mir-544,chi-mir-544,bta-mir-544a,hsa-mir-544a,ppy-mir-544,mml-mir-544,cja-mir-544,mmu-mir-544,eca-mir-544-2,ptr-mir-544,cfa-mir-544,rno-mir-544,pal-mir-544,	oar-mir-544	tcagattttcatcacctagggaTCTTGTTAAAAGGCAGATTCTgattcagggaccaagATTCTGCATTTTTAGCAAGTTcccaagtgatgctaatgcttct	oar-miR-544-3p	ATTCTGCATTTTTAGCAAGTT	3'	Diff	gp1a	..(((((..((((((...((((.((((((((((((((((.(((..((....))...))).))))).))))))))))).))))..))))))..))).))...	96	39.6	-36.5	52	35	18	92	18	27	33	84	39	56	0	1	29	51	38	103	33	16	44.3857	27.6161	18.0273	70.1008	25.4956	25.1456	31.7057	60.2192	39.2703
93	184	oar-miR-654-5p_L+1	GAAAGGTGGTGGGCTGCGGAGCATG	25	NC_019475.2	+	64538374	64538478	gagcccccaacctgggttagtgGAAAGGTGGTGGGCTGCGGAGCATGtgcttccttcgcgtcataTGTCTGCTGACCATCACCTTTAGagccctctcgctgagga	6	oar-mir-654,bta-mir-654,hsa-mir-654,ppy-mir-654,mml-mir-654,ptr-mir-654,	oar-mir-654	gagcccccaacctgggttagtggAAAGGTGGTGGGCTGCGGAGCATGtgcttccttcgcgtcaTATGTCTGCTGACCATCACCTTTAgagccctctcgctgagga	oar-miR-654-5p	AAAGGTGGTGGGCTGCGGAGCATG	5'	Diff	gp1a	.(((((.......))))).((..(((((((((((...(((((.(((((((.........).)))))))))))...)))))))))))...))((((.....)))).	72	58.1	-41.1	1	3	0	0	0	0	0	0	2	0	0	0	0	0	0	0	0	0	0.853571	2.3671	0	0	0	0	0	0	2.01386
93	185	oar-miR-654-3p_L-2R+1	TGTCTGCTGACCATCACCTTTAG	23	NC_019475.2	+	64538374	64538478	gagcccccaacctgggttagtgGAAAGGTGGTGGGCTGCGGAGCATGtgcttccttcgcgtcataTGTCTGCTGACCATCACCTTTAGagccctctcgctgagga	6	oar-mir-654,bta-mir-654,hsa-mir-654,ppy-mir-654,mml-mir-654,ptr-mir-654,	oar-mir-654	gagcccccaacctgggttagtggAAAGGTGGTGGGCTGCGGAGCATGtgcttccttcgcgtcaTATGTCTGCTGACCATCACCTTTAgagccctctcgctgagga	oar-miR-654-3p	TATGTCTGCTGACCATCACCTTTA	3'	Diff	gp1a	.(((((.......))))).((..(((((((((((...(((((.(((((((.........).)))))))))))...)))))))))))...))((((.....)))).	72	58.1	-41.1	40	31	35	53	32	30	24	51	46	26	0	1	18	21	17	40	9	6	34.1429	24.46	35.053	40.3842	45.3256	27.9396	23.0587	36.5616	46.3189
94	186	oar-miR-655-5p	AGAGGTTATCCGTGTTATGTTC	22	NC_019475.2	+	64546378	64546490	tttcagaactgttcagggatatttgaggAGAGGTTATCCGTGTTATGTTCgcttggctcatcatgaATAATACATGGTTAACCTCTCTttgaatatcaaactctgcctcgagg	11	oar-mir-655,chi-mir-655,bta-mir-655,hsa-mir-655,eca-mir-655,ptr-mir-655,ppy-mir-655,cja-mir-655,ggo-mir-655,cpo-mir-655,ocu-mir-655,	oar-mir-655	aactgttcagggatatttgaggAGAGGTTATCCGTGTTATGTTCgcttggctcatcatgaATAATACATGGTTAACCTCTCTttgaatatcaaactctgcctcgagg	oar-miR-655-5p	AGAGGTTATCCGTGTTATGTTC	5'	Yes	gp1a	.................((((((..(((((((((((.((((((..((((((..(((....)))))))))..)))))).)))))))))))..))))))...(((......))).	80	40.7	-40.8	344	403	221	373	232	355	269	330	305	367	0	11	258	200	87	253	93	111	293.629	317.98	221.335	284.213	328.611	330.619	258.449	236.575	307.114
94	187	oar-miR-655-3p	ATAATACATGGTTAACCTCTCT	22	NC_019475.2	+	64546378	64546490	tttcagaactgttcagggatatttgaggAGAGGTTATCCGTGTTATGTTCgcttggctcatcatgaATAATACATGGTTAACCTCTCTttgaatatcaaactctgcctcgagg	11	oar-mir-655,chi-mir-655,bta-mir-655,hsa-mir-655,eca-mir-655,ptr-mir-655,ppy-mir-655,cja-mir-655,ggo-mir-655,cpo-mir-655,ocu-mir-655,	oar-mir-655	aactgttcagggatatttgaggAGAGGTTATCCGTGTTATGTTCgcttggctcatcatgaATAATACATGGTTAACCTCTCTttgaatatcaaactctgcctcgagg	oar-miR-655-3p	ATAATACATGGTTAACCTCTCT	3'	Yes	gp1a	.................((((((..(((((((((((.((((((..((((((..(((....)))))))))..)))))).)))))))))))..))))))...(((......))).	80	40.7	-40.8	100253	98002	88860	181491	54556	71135	100810	109371	93033	105180	414	884	54430.5	68291.3	32944	91625	33453	22142	85573.1	77326.8	88994.7	138290	77274.5	66249.4	96856.1	78407.5	93677.9
95	188	oar-miR-665-5p_R-2	AGGGGTCTTGGCCTCTGCCC	20	NC_019475.2	+	64379045	64379140	cctggaggagggtctccttgAGGGGTCTTGGCCTCTGCCCaggactctttcatgACCAGTAGGCCGAGGCCCCTCACaggcggctgcttactctcc	3	oar-mir-665,chi-mir-665,bta-mir-665,	oar-mir-665	ctggaggagggtctccttgAGGGGTCTTGGCCTCTGCCCAGgactctttcatgACCAGTAGGCCGAGGCCCCTCAcaggcggctgcttactctcc	oar-miR-665-5p	AGGGGTCTTGGCCTCTGCCCAG	5'	Diff	gp1a	...(((((((((((.((((((((((((((((((((((..((.((.....)).))..))).)))))))))))))))).))).)))).))).))))..	91	63.5	-51.3	4175	4823	1884	1956	1599	3295	1801	1285	1467	1973	7	33	281	197	173	195	113	84	3563.66	3805.5	1886.86	1490.4	2264.86	3068.7	1730.36	921.21	1477.17
95	189	oar-miR-665-3p_R+1	ACCAGTAGGCCGAGGCCCCTCAT	23	NC_019475.2	+	64379045	64379140	cctggaggagggtctccttgAGGGGTCTTGGCCTCTGCCCaggactctttcatgACCAGTAGGCCGAGGCCCCTCACaggcggctgcttactctcc	3	oar-mir-665,chi-mir-665,bta-mir-665,	oar-mir-665	ctggaggagggtctccttgAGGGGTCTTGGCCTCTGCCCAGgactctttcatgACCAGTAGGCCGAGGCCCCTCAcaggcggctgcttactctcc	oar-miR-665-3p	ACCAGTAGGCCGAGGCCCCTCA	3'	Diff	gp1a	...(((((((((((.((((((((((((((((((((((..((.((.....)).))..))).)))))))))))))))).))).)))).))).))))..	91	63.5	-51.3	8029	15357	8791	6939	6352	11500	9712	6847	7096	10251	60	398	3646	2657	2011	2673	954	1047	6853.32	12117.2	8804.32	5287.28	8997.13	10710.2	9331.08	4908.58	7145.19
96	190	oar-miR-668-5p_R+3	GTAAGTGCGTCTCGGGTGAGCATG	24	NC_019475.2	+	64552679	64552787	cgagcgggagtcaccgctgcttaggGTAAGTGCGTCTCGGGTGAGCATGcaatgaattgctcgcaTGTCACTCGGCCCACTACCCAAggttgttccaccccttccttac	3	oar-mir-668,bta-mir-668,pal-mir-668,	oar-mir-668	cgggagtcaccgctgcttaggGTAAGTGCGTCTCGGGTGAGCatgcaatgaattgctcgcATGTCACTCGGCCCACTACCCaaggttgttccaccccttccttac	oar-miR-668-5p	GTAAGTGCGTCTCGGGTGAGC	5'	Diff	gp1a	..(((((......)))))((((.((((.((((.((..(((((((.(((((............)))))))))))))).)))))))).))))...................	72	57.8	-37.8	28	36	29	29	35	36	27	25	23	31	0	1	17	10	3	9	8	5	23.9	28.4052	29.0439	22.097	49.5749	33.5275	25.941	17.9224	23.1594
96	191	oar-miR-668-3p_L-1R+2	TGTCACTCGGCCCACTACCCAT	22	NC_019475.2	+	64552679	64552787	cgagcgggagtcaccgctgcttaggGTAAGTGCGTCTCGGGTGAGCATGcaatgaattgctcgcaTGTCACTCGGCCCACTACCCAAggttgttccaccccttccttac	3	oar-mir-668,bta-mir-668,pal-mir-668,	oar-mir-668	cgggagtcaccgctgcttaggGTAAGTGCGTCTCGGGTGAGCatgcaatgaattgctcgcATGTCACTCGGCCCACTACCCaaggttgttccaccccttccttac	oar-miR-668-3p	ATGTCACTCGGCCCACTACCC	3'	Diff	gp1a	..(((((......)))))((((.((((.((((.((..(((((((.(((((............)))))))))))))).)))))))).))))...................	72	57.8	-37.8	573	412	399	751	221	377	397	481	359	405	6	11	196	234	106	306	110	88	489.096	325.081	399.605	572.236	313.03	351.108	381.429	344.826	361.489
97	192	oar-miR-758-5p	TGGTTGACCAGAGAGCACACG	21	NC_019475.2	+	64525174	64525274	ccacgtgcctgggtacatgaggTGGTTGACCAGAGAGCACACGcttcatttgtgccgTTTGTGACCTGGTCCACTAACcctcagtatctaatcccctcttg	17	oar-mir-758,chi-mir-758,bta-mir-758,hsa-mir-758,ppy-mir-758,mmu-mir-758,eca-mir-758,ptr-mir-758,mml-mir-758,cfa-mir-758,rno-mir-758,ssc-mir-758,ggo-mir-758,cpo-mir-758,pal-mir-758,dno-mir-758,ocu-mir-758,	oar-mir-758	cacgtgcctgggtacatgaggTGGTTGACCAGAGAGCACACGcttcatttgtgccgTTTGTGACCTGGTCCACTAAccctcagtatctaatcccctcttg	oar-miR-758-5p	TGGTTGACCAGAGAGCACACG	5'	Yes	gp1a	.........(((((((.(((((((((.((((((...(((.((((.........).))).)))...)))))).))))..))))))))))))...........	81	53.5	-32.3	101	93	65	57	35	65	51	49	17	60	1	0	8	5	3	11	7	4	86.2107	73.38	65.0985	43.432	49.5749	60.5358	48.9997	35.1278	17.1178
97	193	oar-miR-758-3p_R+1	TTTGTGACCTGGTCCACTAAC	21	NC_019475.2	+	64525174	64525274	ccacgtgcctgggtacatgaggTGGTTGACCAGAGAGCACACGcttcatttgtgccgTTTGTGACCTGGTCCACTAACcctcagtatctaatcccctcttg	17	oar-mir-758,chi-mir-758,bta-mir-758,hsa-mir-758,ppy-mir-758,mmu-mir-758,eca-mir-758,ptr-mir-758,mml-mir-758,cfa-mir-758,rno-mir-758,ssc-mir-758,ggo-mir-758,cpo-mir-758,pal-mir-758,dno-mir-758,ocu-mir-758,	oar-mir-758	cacgtgcctgggtacatgaggTGGTTGACCAGAGAGCACACGcttcatttgtgccgTTTGTGACCTGGTCCACTAAccctcagtatctaatcccctcttg	oar-miR-758-3p	TTTGTGACCTGGTCCACTAA	3'	Diff	gp1a	.........(((((((.(((((((((.((((((...(((.((((.........).))).)))...)))))).))))..))))))))))))...........	81	53.5	-32.3	47943	39769	38373	43265	20388	38306	22928	18036	21247	25033	97	308	9325	8630	5020	8130	5162	3250	40922.8	31379	38431.2	32966.4	28878.1	35675.1	22028.7	12929.9	21394.3
98	194	oar-miR-1185-5p	AGAGGATACCCTTTGTATGTTC	22	NC_019475.2	+	64540907	64541035	ggtcctcactggagctgccctttggtacttgaagAGAGGATACCCTTTGTATGTTCacttaattaatggcgaATATACAGAGGGAGACTCTTATttgcgtatcaaactctgactgggaaggcgctcgga	17	oar-mir-1185,chi-mir-1185,bta-mir-1185,hsa-mir-1185-1,ppy-mir-1185-1,hsa-mir-1185-2,eca-mir-1185,ptr-mir-1185-1,ptr-mir-1185-2,ppy-mir-1185-2,mml-mir-1185-1,mml-mir-1185-2,cja-mir-1185,cfa-mir-1185,ggo-mir-1185,cpo-mir-1185,pal-mir-1185,	oar-mir-1185	agctgccctttggtacttgaagAGAGGATACCCTTTGTATGTTCacttaattaatggcgaATATACAGAGGGAGACTCTTATttgcgtatcaaactctgactggga	oar-miR-1185-5p	AGAGGATACCCTTTGTATGTTC	5'	Yes	gp1a	...........((((.(((.((((((((..((((((((....((((((((((((((.((........)).))))))))))))))...))))).)))..))))))))(((.....)))..)))))))...	86	46.5	-46.7	1619	1841	1088	2443	761	1030	1372	2184	1259	1902	16	78	1315	1683	1014	2621	1020	538	1381.93	1452.61	1089.65	1861.48	1077.9	959.259	1318.19	1565.7	1267.73
98	195	oar-miR-1185-3p	ATATACAGAGGGAGACTCTTAT	22	NC_019475.2	+	64540907	64541035	ggtcctcactggagctgccctttggtacttgaagAGAGGATACCCTTTGTATGTTCacttaattaatggcgaATATACAGAGGGAGACTCTTATttgcgtatcaaactctgactgggaaggcgctcgga	17	oar-mir-1185,chi-mir-1185,bta-mir-1185,hsa-mir-1185-1,ppy-mir-1185-1,hsa-mir-1185-2,eca-mir-1185,ptr-mir-1185-1,ptr-mir-1185-2,ppy-mir-1185-2,mml-mir-1185-1,mml-mir-1185-2,cja-mir-1185,cfa-mir-1185,ggo-mir-1185,cpo-mir-1185,pal-mir-1185,	oar-mir-1185	agctgccctttggtacttgaagAGAGGATACCCTTTGTATGTTCacttaattaatggcgaATATACAGAGGGAGACTCTTATttgcgtatcaaactctgactggga	oar-miR-1185-3p	ATATACAGAGGGAGACTCTTAT	3'	Yes	gp1a	...........((((.(((.((((((((..((((((((....((((((((((((((.((........)).))))))))))))))...))))).)))..))))))))(((.....)))..)))))))...	86	46.5	-46.7	2944	2329	1103	2492	1175	1570	1353	1378	1269	2077	3	16	362	361	183	333	91	49	2512.91	1837.66	1104.67	1898.82	1664.3	1462.17	1299.93	987.881	1277.8
99	196	oar-miR-1193-5p_L-4R+1	TGGTAGACCGGTGACGTGCA	20	NC_019475.2	+	64529616	64529729	ccagccgctctccagggtagctgaggggaTGGTAGACCGGTGACGTGCActtcatttatgatgTAGGTCACCCGTTTGACTATCCaccagcacccagtccatctgtgggatgac	8	oar-mir-1193,bta-mir-1193,hsa-mir-1193,ppy-mir-1193,cja-mir-1193,efu-mir-1193,ggo-mir-1193,cpo-mir-1193,	oar-mir-1193	ccgctctccagggtagctgagGGGATGGTAGACCGGTGACGTGCacttcatttatgatgTAGGTCACCCGTTTGACTATCCaccagcacccagtccatctgtg	oar-miR-1193-5p	GGGATGGTAGACCGGTGACGTGC	5'	Diff	gp1a	.((((..(((....)))..)))).(((((((((((((.((((((.((((..(((....))))))).)))))).)))).))))))).))....(((((.....))).))......	64	56.1	-47.2	28	21	15	19	13	11	12	4	14	21	0	0	10	10	8	8	5	7	23.9	16.5697	15.0227	14.4773	18.4135	10.2445	11.5293	2.86758	14.097
99	197	oar-miR-1193-3p_1ss22CT	TAGGTCACCCGTTTGACTATCT	22	NC_019475.2	+	64529616	64529729	ccagccgctctccagggtagctgaggggaTGGTAGACCGGTGACGTGCActtcatttatgatgTAGGTCACCCGTTTGACTATCCaccagcacccagtccatctgtgggatgac	8	oar-mir-1193,bta-mir-1193,hsa-mir-1193,ppy-mir-1193,cja-mir-1193,efu-mir-1193,ggo-mir-1193,cpo-mir-1193,	oar-mir-1193	ccgctctccagggtagctgagGGGATGGTAGACCGGTGACGTGCacttcatttatgatgTAGGTCACCCGTTTGACTATCCaccagcacccagtccatctgtg	oar-miR-1193-3p	TAGGTCACCCGTTTGACTATCC	3'	Diff	gp1a	.((((..(((....)))..)))).(((((((((((((.((((((.((((..(((....))))))).)))))).)))).))))))).))....(((((.....))).))......	64	56.1	-47.2	94	122	25	68	46	69	61	74	44	74	1	1	37	27	22	56	17	10	80.2357	96.262	25.0379	51.8137	65.1555	64.2611	58.6075	53.0502	44.305
100	198	cpo-miR-1197-5p	CGGTTGACCATGGTGTGTACG	21	NC_019475.2	+	64524697	64524825	gaggcgaggtcggcatcccttcctggtatttgaagacgCGGTTGACCATGGTGTGTACGctttatttatgacgTAGGACACATGGTCTACTTCTtctcgatatcacatcttcgccttggaagaccttcc	10	oar-mir-1197,chi-mir-1197,bta-mir-1197,hsa-mir-1197,ptr-mir-1197,ppy-mir-1197,ggo-mir-1197,cpo-mir-1197,dno-mir-1197,ocu-mir-1197,	cpo-mir-1197	CGGTTGACCATGGTGTGTACGctttatgtgtgacgTAGGACACATGGTCTACTTCT	cpo-miR-1197-5p	CGGTTGACCATGGTGTGTACG	5'	Yes	gp1a	(((((((((..((....))....(((((((.(((((...(((.(((((((.(((.((((.((.......))))))..)))))))))).))))))))..)))))))...)))))))))((((....))))	82	49.6	-41.1	6	9	3	5	3	4	5	2	2	10	0	0	5	2	3	1	0	0	5.12143	7.10129	3.00455	3.80983	4.24927	3.72528	4.80389	1.43379	2.01386
100	199	oar-miR-1197-3p	TAGGACACATGGTCTACTTCT	21	NC_019475.2	+	64524697	64524825	gaggcgaggtcggcatcccttcctggtatttgaagacgCGGTTGACCATGGTGTGTACGctttatttatgacgTAGGACACATGGTCTACTTCTtctcgatatcacatcttcgccttggaagaccttcc	10	oar-mir-1197,chi-mir-1197,bta-mir-1197,hsa-mir-1197,ptr-mir-1197,ppy-mir-1197,ggo-mir-1197,cpo-mir-1197,dno-mir-1197,ocu-mir-1197,	oar-mir-1197	gaggcgaggtcggcatCCCTTCCTGGTATTTGAAGACGcggttgaccatggtgtgtacgctttatttatgacgTAGGACACATGGTCTACTTCTtctcgatatcacatcttcgccttggaagaccttcc	oar-miR-1197-3p	TAGGACACATGGTCTACTTCT	3'	Yes	gp1a	(((((((((..((....))....(((((((.(((((...(((.(((((((.(((.((((.((.......))))))..)))))))))).))))))))..)))))))...)))))))))((((....))))	82	49.6	-41.1	3408	2361	1899	3427	1282	2181	1398	1409	1502	1936	15	33	749	922	629	1485	833	280	2908.97	1862.91	1901.88	2611.26	1815.86	2031.21	1343.17	1010.1	1512.41
101	200	oar-miR-3955-5p	TTTGATGGCTGATCCTCTCACT	22	NC_019475.2	+	64499825	64499930	atggtttgaaagtatgggatacaTTTGATGGCTGATCCTCTCACTactttataccttgggtagTGGGATTTTAGTCCATCATAGAGCaagcagatttgttttcacc	2	oar-mir-3955,chi-mir-3955,	oar-mir-3955	atggtttgaaagtatgggatacaTTTGATGGCTGATCCTCTCACTactttataccttgggtagTGGGATTTTAGTCCATCATAGagcaagcagatttgttttcacc	oar-miR-3955-5p	TTTGATGGCTGATCCTCTCACT	5'	Yes	gp1a	...(((((...((((...))))...((((((((((...((((((((((..........))))))))))..)))).)))))).....)))))...............	56	39.6	-29	1197	1365	859	1383	797	1145	949	1440	1009	1577	19	76	1100	1157	727	1501	709	445	1021.72	1077.03	860.302	1053.8	1128.89	1066.36	911.779	1032.33	1015.99
101	201	oar-miR-3955-3p_R+3	TGGGATTTTAGTCCATCATAGAGC	24	NC_019475.2	+	64499825	64499930	atggtttgaaagtatgggatacaTTTGATGGCTGATCCTCTCACTactttataccttgggtagTGGGATTTTAGTCCATCATAGAGCaagcagatttgttttcacc	2	oar-mir-3955,chi-mir-3955,	oar-mir-3955	atggtttgaaagtatgggatacaTTTGATGGCTGATCCTCTCACTactttataccttgggtagTGGGATTTTAGTCCATCATAGagcaagcagatttgttttcacc	oar-miR-3955-3p	TGGGATTTTAGTCCATCATAG	3'	Diff	gp1a	...(((((...((((...))))...((((((((((...((((((((((..........))))))))))..)))).)))))).....)))))...............	56	39.6	-29	243	224	181	524	273	264	226	582	301	464	8	15	373	442	302	647	355	177	207.418	176.743	181.274	399.27	386.684	245.868	217.136	417.233	303.086
102	202	oar-miR-3956-5p	GTACGTGGATGCTGAAGGTCAGA	23	NC_019475.2	+	64541653	64541781	tgggagccatcgccctgggccagGTACGTGGATGCTGAAGGTCAGAgggaagtgcttctgtctccacgtgtgttctccaggccTCTGACCTTCCTGCATCCCGTTCatctctaggatgatggctagaag	2	oar-mir-3956,bta-mir-3956,	oar-mir-3956	tgggagccatcgccctgggccagGTACGTGGATGCTGAAGGTCAGAgggaagtgcttctgtctccacgtgtgttctccaggccTCTGACCTTCCTGCATCCCGTTCatctctaggatgatggctagaag	oar-miR-3956-5p	GTACGTGGATGCTGAAGGTCAGA	5'	Yes	gp1a	....(((((((..((((((...((.(((.((((((.((((((((((((........((((....((....)).....))))))))))))))))..)))))))))))...))))))..))))))).....	120	57.4	-57.4	2136	2309	946	1044	607	752	993	861	1581	1205	5	33	1367	809	218	1329	462	446	1823.23	1821.88	947.434	795.492	859.77	700.352	954.053	617.246	1591.96
102	203	oar-miR-3956-3p	TCTGACCTTCCTGCATCCCGTTC	23	NC_019475.2	+	64541653	64541781	tgggagccatcgccctgggccagGTACGTGGATGCTGAAGGTCAGAgggaagtgcttctgtctccacgtgtgttctccaggccTCTGACCTTCCTGCATCCCGTTCatctctaggatgatggctagaag	2	oar-mir-3956,bta-mir-3956,	oar-mir-3956	tgggagccatcgccctgggccagGTACGTGGATGCTGAAGGTCAGAgggaagtgcttctgtctccacgtgtgttctccaggccTCTGACCTTCCTGCATCCCGTTCatctctaggatgatggctagaag	oar-miR-3956-3p	TCTGACCTTCCTGCATCCCGTTC	3'	Yes	gp1a	....(((((((..((((((...((.(((.((((((.((((((((((((........((((....((....)).....))))))))))))))))..)))))))))))...))))))..))))))).....	120	57.4	-57.4	854	1462	509	557	375	563	673	671	1025	852	8	21	1129	773	207	1135	328	523	728.95	1153.57	509.771	424.415	531.159	524.333	646.604	481.036	1032.11
103	204	oar-miR-3957-5p	CTCGGAGAGTGGAGCTGTGGGTGT	24	NC_019475.2	+	64561647	64561751	ccagaggcagtgttggtgggagCTCGGAGAGTGGAGCTGTGGGTGTcagggtcaggcacACGCACAGCACCTCACTGAGCTccttccaaaggcaacgtcttccaa	2	oar-mir-3957,bta-mir-3957,	oar-mir-3957	ccagaggcagtgttggtgggagCTCGGAGAGTGGAGCTGTGGGTGTcagggtcaggcacACGCACAGCACCTCACTGAGCTccttccaaaggcaacgtcttccaa	oar-miR-3957-5p	CTCGGAGAGTGGAGCTGTGGGTGT	5'	Yes	gp1a	...(((((..((((((..(((((((((.((..((.((((((.((((...........)))).)))))).)))).)))))))))..)))...)))..)))))....	98	60	-47.7	527	568	416	418	373	702	354	230	247	446	4	9	112	63	61	80	42	35	449.832	448.17	416.63	318.502	528.326	653.786	340.116	164.886	248.712
103	205	oar-miR-3957-3p	ACGCACAGCACCTCACTGAGCT	22	NC_019475.2	+	64561647	64561751	ccagaggcagtgttggtgggagCTCGGAGAGTGGAGCTGTGGGTGTcagggtcaggcacACGCACAGCACCTCACTGAGCTccttccaaaggcaacgtcttccaa	2	oar-mir-3957,bta-mir-3957,	oar-mir-3957	ccagaggcagtgttggtgggagCTCGGAGAGTGGAGCTGTGGGTGTcagggtcaggcacACGCACAGCACCTCACTGAGCTccttccaaaggcaacgtcttccaa	oar-miR-3957-3p	ACGCACAGCACCTCACTGAGCT	3'	Yes	gp1a	...(((((..((((((..(((((((((.((..((.((((((.((((...........)))).)))))).)))).)))))))))..)))...)))..)))))....	98	60	-47.7	1159	1689	893	1022	804	1303	1213	870	933	1559	26	40	818	880	515	783	425	474	989.289	1332.68	894.353	778.729	1138.81	1213.51	1165.42	623.698	939.467
104	206	oar-miR-3958-5p	AGGTTGTCCGTGATGTATTTGC	22	NC_019475.2	+	64534781	64534908	gaggaggagcgtgtcacagaagctggtctgagatgttcgaaaggAGGTTGTCCGTGATGTATTTGCtttatttgtggcAGATATTGCACGGTTGATCTCTtttcttcatcaaatgccttcttgaagga	6	oar-mir-3958,chi-mir-3958,bta-mir-154c,cfa-mir-3958,efu-mir-3958,pal-mir-3958,	oar-mir-3958	ctggtctgagatgttcgaaaggAGGTTGTCCGTGATGTATTTGCtttatttgtggcAGATATTGCACGGTTGATCTCTtttcttcatcaaatgccttcttgaag	oar-miR-3958-5p	AGGTTGTCCGTGATGTATTTGC	5'	Yes	gp1a	.((((((.((((....((((......)))).((((...(((((((((((..(((((..(((((((((........)))))))))..)))))..)))))))))))..))))..))))))))))......	79	44.5	-49.5	623	635	434	770	264	403	485	532	435	518	0	5	334	302	153	387	136	132	531.775	501.036	434.658	586.713	373.936	375.322	465.978	381.388	438.015
104	207	oar-miR-3958-3p	AGATATTGCACGGTTGATCTCT	22	NC_019475.2	+	64534781	64534908	gaggaggagcgtgtcacagaagctggtctgagatgttcgaaaggAGGTTGTCCGTGATGTATTTGCtttatttgtggcAGATATTGCACGGTTGATCTCTtttcttcatcaaatgccttcttgaagga	6	oar-mir-3958,chi-mir-3958,bta-mir-154c,cfa-mir-3958,efu-mir-3958,pal-mir-3958,	oar-mir-3958	ctggtctgagatgttcgaaaggAGGTTGTCCGTGATGTATTTGCtttatttgtggcAGATATTGCACGGTTGATCTCTtttcttcatcaaatgccttcttgaag	oar-miR-3958-3p	AGATATTGCACGGTTGATCTCT	3'	Yes	gp1a	.((((((.((((....((((......)))).((((...(((((((((((..(((((..(((((((((........)))))))))..)))))..)))))))))))..))))..))))))))))......	79	44.5	-49.5	180390	154813	89546	173770	83815	111146	129290	155161	123698	175075	966	1906	102460	105001	59087	146465	72902	41927	153976	122152	89681.7	132407	118718	103512	124219	111234	124555
105	208	oar-miR-3959-5p	GGTTGATCAGAGAACATACATT	22	NC_019475.2	+	64548402	64548505	atggtccgtgataggggagtggatGGTTGATCAGAGAACATACATTttgtcaatgaTGTATGTCAACTGATCCACAGTccctccctatccagtcacttctcagg	7	oar-mir-3959,chi-mir-3959,bta-mir-411c,eca-mir-3959,pal-mir-3959,dno-mir-3959,mmr-mir-3959,	oar-mir-3959	atggtccgtgataggggagtggatGGTTGATCAGAGAACATACATTttgtcaatgaTGTATGTCAACTGATCCACAGTccctccctatccagtcacttctc	oar-miR-3959-5p	GGTTGATCAGAGAACATACATT	5'	Yes	gp1a	.......(((((.((((((.(((..((.((((((...(((((((((........)))))))))...)))))).))..))))))))).....)))))........	89	46.2	-39.2	51693	31383	47580	92421	25382	33524	36845	51987	36428	45774	646	1183	29448	40946	22951	54907	25956	11953	44123.7	24762.2	47652.1	70421.6	35951.7	31221.6	35399.9	37269.2	36680.5
105	209	oar-miR-3959-3p	TGTATGTCAACTGATCCACAGT	22	NC_019475.2	+	64548402	64548505	atggtccgtgataggggagtggatGGTTGATCAGAGAACATACATTttgtcaatgaTGTATGTCAACTGATCCACAGTccctccctatccagtcacttctcagg	7	oar-mir-3959,chi-mir-3959,bta-mir-411c,eca-mir-3959,pal-mir-3959,dno-mir-3959,mmr-mir-3959,	oar-mir-3959	atggtccgtgataggggagtggatGGTTGATCAGAGAACATACATTttgtcaatgaTGTATGTCAACTGATCCACAGTccctccctatccagtcacttctc	oar-miR-3959-3p	TGTATGTCAACTGATCCACAGT	3'	Yes	gp1a	.......(((((.((((((.(((..((.((((((...(((((((((........)))))))))...)))))).))..))))))))).....)))))........	89	46.2	-39.2	4540	4553	3862	8282	1832	3509	2729	4308	2767	3078	23	52	506	940	545	1423	408	164	3875.21	3592.47	3867.85	6310.6	2594.89	3268	2621.96	3088.38	2786.18
1	1	mmu-miR-1a-2-5p_R-1	ACATACTTCTTTATGTACCCAT	22	NC_019480.2	+	34708045	34708155	agctaacaacttagtaatacctactcagagtACATACTTCTTTATGTACCCATatgaacatacaatgctaTGGAATGTAAAGAAGTATGTATttttggtaggcaataaacc	17	bta-mir-1-2,hsa-mir-1-2,ppa-mir-1,mmu-mir-1a-2,eca-mir-1-1,ptr-mir-1-2,mdo-mir-1-1,mml-mir-1-2,cja-mir-1a-1,cfa-mir-1-2,efu-mir-1-1,rno-mir-1,ggo-mir-1,cpo-mir-1a,pal-mir-1-1,ocu-mir-1-2,dno-mir-1-2,	mmu-mir-1a-2	tcagagcACATACTTCTTTATGTACCCATAtgaacattcagtgctaTGGAATGTAAAGAAGTATGTATtttg	mmu-miR-1a-2-5p	ACATACTTCTTTATGTACCCATA	5'	Diff	gp1b	.(((((....)))))....(((((..((((((((((((((((((..(..(((((..............))))).)..))))))))))))))))))..))))).........	83	32.4	-36.6	122	28	47	162.5	26	58.5	82	101	114.5	114	268.5	299	149	356	201.5	337	166.5	94	104.136	22.0929	47.0712	123.819	36.827	54.4822	78.7838	72.4064	115.294
1	2	bta-miR-1	TGGAATGTAAAGAAGTATGTAT	22	NC_019480.2	+	34708045	34708155	agctaacaacttagtaatacctactcagagtACATACTTCTTTATGTACCCATatgaacatacaatgctaTGGAATGTAAAGAAGTATGTATttttggtaggcaataaacc	17	bta-mir-1-2,hsa-mir-1-2,ppa-mir-1,mmu-mir-1a-2,eca-mir-1-1,ptr-mir-1-2,mdo-mir-1-1,mml-mir-1-2,cja-mir-1a-1,cfa-mir-1-2,efu-mir-1-1,rno-mir-1,ggo-mir-1,cpo-mir-1a,pal-mir-1-1,ocu-mir-1-2,dno-mir-1-2,	bta-mir-1-2	acctactcagagtacatacttctttatgtacccatatgaacatacaatgctaTGGAATGTAAAGAAGTATGTATttttggtaggc	bta-miR-1	TGGAATGTAAAGAAGTATGTAT	3'	Yes	gp1b	.(((((....)))))....(((((..((((((((((((((((((..(..(((((..............))))).)..))))))))))))))))))..))))).........	83	32.4	-36.6	417965	239028	340717	690047	194066	245810	305009	503897	391954	398364	1.63484e+06	2.48854e+06	1.0622e+06	1.55858e+06	1.18168e+06	2.43428e+06	2.0344e+06	867944	356763	188601	341233	525792	274879	228928	293046	361241	394671
2	3	hsa-miR-1-5p_1ss15AG	ACATACTTCTTTATGTGCCCAT	22	NC_019470.2	-	53971880	53971972	tacctgcttgggaaACATACTTCTTTATGTGCCCATatggacctgctaagctaTGGAATGTAAAGAAGTATGTATttcaggtcgggaactctc	17	chi-mir-1,bta-mir-1-1,hsa-mir-1-1,ppy-mir-1-1,mmu-mir-1a-1,eca-mir-1-2,ptr-mir-1-1,mdo-mir-1-2,mml-mir-1-1,cja-mir-1a-2,cfa-mir-1-1,efu-mir-1-2,rno-mir-1b,ssc-mir-1,cpo-mir-1b,pal-mir-1-2,dno-mir-1-1,	hsa-mir-1-1	tgggaaACATACTTCTTTATATGCCCATatggacctgctaagctaTGGAATGTAAAGAAGTATGTATctca	hsa-miR-1-5p	ACATACTTCTTTATATGCCCAT	5'	Diff	gp1b	..((((((((..(.(((((((((((((..(..((((((((.....)))...))))).)..))))))))))))).)..)))).)))).......	84	41.9	-36.7	96	72	33	76.5	28	35.5	57	120	56.5	90	174.5	251	179	306	172.5	278	90.5	66	81.9428	56.8103	33.05	58.2904	39.6599	33.0619	54.7644	86.0274	56.8916
2	4	chi-miR-1	TGGAATGTAAAGAAGTATGTAT	22	NC_019470.2	-	53971880	53971972	tacctgcttgggaaACATACTTCTTTATGTGCCCATatggacctgctaagctaTGGAATGTAAAGAAGTATGTATttcaggtcgggaactctc	17	chi-mir-1,bta-mir-1-1,hsa-mir-1-1,ppy-mir-1-1,mmu-mir-1a-1,eca-mir-1-2,ptr-mir-1-1,mdo-mir-1-2,mml-mir-1-1,cja-mir-1a-2,cfa-mir-1-1,efu-mir-1-2,rno-mir-1b,ssc-mir-1,cpo-mir-1b,pal-mir-1-2,dno-mir-1-1,	chi-mir-1	tacctgcttgggaaacatacttctttatgtgcccatatggacctgctaagctaTGGAATGTAAAGAAGTATGTATttcaggtcgggaactctc	chi-miR-1	TGGAATGTAAAGAAGTATGTAT	3'	Yes	gp1b	..((((((((..(.(((((((((((((..(..((((((((.....)))...))))).)..))))))))))))).)..)))).)))).......	84	41.9	-36.7	417965	239028	340717	690047	194066	245810	305009	503897	391954	398364	1.63484e+06	2.48854e+06	1.0622e+06	1.55858e+06	1.18168e+06	2.43428e+06	2.0344e+06	867944	356763	188601	341233	525792	274879	228928	293046	361241	394671
3	5	chi-let-7f-5p_R+1	TGAGGTAGTAGATTGTATAGTTG	23	NC_019459.2	-	27329594	27329703	aaaagattgctctatcagagTGAGGTAGTAGATTGTATAGTTGtggggtagtgattttaccctgttcaggagataaCTATACAATCTATTGCCTTCCCtgaggagtagac	28	chi-let-7f,bta-let-7f-1,hsa-let-7f-1,mdo-let-7f-1,ppy-let-7f-1,mml-let-7f-1,mmu-let-7f-1,rno-let-7f-1,eca-let-7f,ptr-let-7f-1,cja-let-7f,cfa-let-7f,pal-let-7f,dno-let-7f-1,ocu-let-7f-1,tch-let-7f,ppa-let-7f,nle-let-7f,oga-let-7f,mmr-let-7f,pha-let-7f,dma-let-7f,sbo-let-7f,efu-let-7f,ssc-let-7f-2,ggo-let-7f,cpo-let-7f-1,cgr-let-7f,	chi-let-7f	aaaagattgctctatcagagTGAGGTAGTAGATTGTATAGTTgtggggtagtgattttaccctgttcaggagataaCTATACAATCTATTGCCTTCCCtgaggagtagac	chi-let-7f-5p	TGAGGTAGTAGATTGTATAGTT	5'	Diff	gp1b	......(((((((.((((...((((((((((((((((((((((((((((((.....))))))).........)))))))))))))))))))))))..)))))))))))..	102	40	-49.5	292	194	151	462	115	148	137	417	171	233	52	141	286	321	179	387	174	182	249.243	153.072	151.229	352.028	162.889	137.835	131.627	298.945	172.185
3	6	chi-let-7f-3p_1ss22CT	CTATACAATCTATTGCCTTCCT	22	NC_019459.2	-	27329594	27329703	aaaagattgctctatcagagTGAGGTAGTAGATTGTATAGTTGtggggtagtgattttaccctgttcaggagataaCTATACAATCTATTGCCTTCCCtgaggagtagac	28	chi-let-7f,bta-let-7f-1,hsa-let-7f-1,mdo-let-7f-1,ppy-let-7f-1,mml-let-7f-1,mmu-let-7f-1,rno-let-7f-1,eca-let-7f,ptr-let-7f-1,cja-let-7f,cfa-let-7f,pal-let-7f,dno-let-7f-1,ocu-let-7f-1,tch-let-7f,ppa-let-7f,nle-let-7f,oga-let-7f,mmr-let-7f,pha-let-7f,dma-let-7f,sbo-let-7f,efu-let-7f,ssc-let-7f-2,ggo-let-7f,cpo-let-7f-1,cgr-let-7f,	chi-let-7f	aaaagattgctctatcagagTGAGGTAGTAGATTGTATAGTTgtggggtagtgattttaccctgttcaggagataaCTATACAATCTATTGCCTTCCCtgaggagtagac	chi-let-7f-3p	CTATACAATCTATTGCCTTCCC	3'	Diff	gp1b	......(((((((.((((...((((((((((((((((((((((((((((((.....))))))).........)))))))))))))))))))))))..)))))))))))..	102	40	-49.5	130	171	98	153	68	81	110	164	94	125	47	90	80	94	75	136	94	69	110.964	134.925	98.1485	116.581	96.3169	75.4369	105.686	117.571	94.6516
4	7	chi-let-7e-5p	TGAGGTAGGAGGTTGTATAGTT	22	NC_019471.2	+	56457178	56457286	acctgccgcgccccccgggcTGAGGTAGGAGGTTGTATAGTTgaggaggacacccaaggagatcaCTATACGGCCTCCTAGCTTTCCccaggctgcgccctgcacggga	23	chi-let-7e,ggo-let-7e,bta-let-7e,hsa-let-7e,ppy-let-7e,mml-let-7e,mmu-let-7e,rno-let-7e,eca-let-7e,ptr-let-7e,cja-let-7e,cfa-let-7e,efu-let-7e,ssc-let-7e,cpo-let-7e,pal-let-7e,cgr-let-7e,tch-let-7e,ppa-let-7e,oga-let-7e,pha-let-7e,nle-let-7e,sbo-let-7e,	chi-let-7e	acctgccgcgccccccgggcTGAGGTAGGAGGTTGTATAGTTgaggaggacacccaaggagatcaCTATACGGCCTCCTAGCTTTCCccaggctgcgccctgcacggga	chi-let-7e-5p	TGAGGTAGGAGGTTGTATAGTT	5'	Yes	gp1b	.(((((.((((..((.(((..(((.(((((((..(((((((.((...((....)).......)))))))))..))))))).)))..))).))..))))...))).))..	106	63.3	-50.4	20544.5	21234.5	16426	18978	10785	16995.5	12866.5	16594	11936.5	18833	1382	5504.5	16225.5	9880.5	6491	10403	5196	8045	17536.2	16754.7	16450.9	14460.6	15276.1	15828.2	12361.9	11896.2	12019.2
4	8	chi-let-7e-3p	CTATACGGCCTCCTAGCTTTCC	22	NC_019471.2	+	56457178	56457286	acctgccgcgccccccgggcTGAGGTAGGAGGTTGTATAGTTgaggaggacacccaaggagatcaCTATACGGCCTCCTAGCTTTCCccaggctgcgccctgcacggga	23	chi-let-7e,ggo-let-7e,bta-let-7e,hsa-let-7e,ppy-let-7e,mml-let-7e,mmu-let-7e,rno-let-7e,eca-let-7e,ptr-let-7e,cja-let-7e,cfa-let-7e,efu-let-7e,ssc-let-7e,cpo-let-7e,pal-let-7e,cgr-let-7e,tch-let-7e,ppa-let-7e,oga-let-7e,pha-let-7e,nle-let-7e,sbo-let-7e,	chi-let-7e	acctgccgcgccccccgggcTGAGGTAGGAGGTTGTATAGTTgaggaggacacccaaggagatcaCTATACGGCCTCCTAGCTTTCCccaggctgcgccctgcacggga	chi-let-7e-3p	CTATACGGCCTCCTAGCTTTCC	3'	Yes	gp1b	.(((((.((((..((.(((..(((.(((((((..(((((((.((...((....)).......)))))))))..))))))).)))..))).))..))))...))).))..	106	63.3	-50.4	490	548	343	414	247	355	377	489	358	446.5	42	177	385	247.5	167	278	196	186	418.25	432.39	343.52	315.454	349.857	330.619	362.213	350.562	360.482
5	9	bta-miR-7	TGGAAGACTAGTGATTTTGTTGTT	24	NC_019462.2	-	16897980	16898088	agactggagcggttgtggtctagtgctgtgTGGAAGACTAGTGATTTTGTTGTTctgatatactatgaCAACAAGTCACAGCTTCCTCACagcgtggactcccatcgac	9	bta-mir-7-3,eca-mir-7-2,cfa-mir-7-3,efu-mir-7c,ggo-mir-7-3,cpo-mir-7-3,pal-mir-7b-2,dno-mir-7-3,tch-mir-7-1,	bta-mir-7-3	agactggagcggttgtggtctagtgctgtgTGGAAGACTAGTGATTTTGTTGTTctgatgtactatgacaacaagtcacagc	bta-miR-7	TGGAAGACTAGTGATTTTGTTGTT	5'	Yes	gp1b	.........((((...((((((.(((((((.(((((.((.((((.((((((((..((......))..))))))))))))))))))).)))))))))))))...))))..	98	47.7	-43.6	957.833	634.833	700.333	1489.67	633.833	906.167	580	1004	678	919.167	411	1055.83	848	834.667	591.833	988.5	555	325	817.579	500.904	701.395	1135.07	897.777	843.931	557.251	719.762	682.7
5	10	pal-miR-7b-2-3p_R+1	CAACAAGTCACAGCTTCCTCAT	22	NC_019462.2	-	16897980	16898088	agactggagcggttgtggtctagtgctgtgTGGAAGACTAGTGATTTTGTTGTTctgatatactatgaCAACAAGTCACAGCTTCCTCACagcgtggactcccatcgac	9	bta-mir-7-3,eca-mir-7-2,cfa-mir-7-3,efu-mir-7c,ggo-mir-7-3,cpo-mir-7-3,pal-mir-7b-2,dno-mir-7-3,tch-mir-7-1,	pal-mir-7b-2	TGGAAGACTAGTGATTTTGTTGTTctgatgtacaatgaCAACAAGTCACAGCTTCCTCA	pal-miR-7b-2-3p	CAACAAGTCACAGCTTCCTCA	3'	Diff	gp1b	.........((((...((((((.(((((((.(((((.((.((((.((((((((..((......))..))))))))))))))))))).)))))))))))))...))))..	98	47.7	-43.6	0	0	0	0	0	0	0	0	0	0	0	0	0	1	0	0	0	0	0	0	0	0	0	0	0	0	0
6	11	bta-miR-7	TGGAAGACTAGTGATTTTGTTGTT	24	NC_019475.2	+	18756400	18756497	gtggagcagccagccccatcTGGAAGACTAGTGATTTTGTTGTTgtctcctgcactcaaCAACAAGTCCCAGTCTGCCGCAtggtgccggccaccgca	8	bta-mir-7-1,eca-mir-7-1,cfa-mir-7-2,efu-mir-7a,ssc-mir-7-1,cpo-mir-7-2,dno-mir-7-2,tch-mir-7-2,	bta-mir-7-1	gtggagcagccagccccatcTGGAAGACTAGTGATTTTGTTGTTgtctcctgcgctcaacaacaagtcccagtctgccgcatggtgctggccaccgca	bta-miR-7	TGGAAGACTAGTGATTTTGTTGTT	5'	Yes	gp1b	((((....(((.((.((((..((.(((((...((.((((((((((...........))))))))))))..))))).))..)))).)).)))..)))).	97	57.1	-36.7	957.833	634.833	700.333	1489.67	633.833	906.167	580	1004	678	919.167	411	1055.83	848	834.667	591.833	988.5	555	325	817.579	500.904	701.395	1135.07	897.777	843.931	557.251	719.762	682.7
6	12	cpo-miR-7-2-3p	CAACAAGTCCCAGTCTGCCGCA	22	NC_019475.2	+	18756400	18756497	gtggagcagccagccccatcTGGAAGACTAGTGATTTTGTTGTTgtctcctgcactcaaCAACAAGTCCCAGTCTGCCGCAtggtgccggccaccgca	8	bta-mir-7-1,eca-mir-7-1,cfa-mir-7-2,efu-mir-7a,ssc-mir-7-1,cpo-mir-7-2,dno-mir-7-2,tch-mir-7-2,	cpo-mir-7-2	TGGAAGACTAGTGATTTTGTTGTTgtctcactgtgcccaaCAACAAGTCCCAGTCTGCCGCA	cpo-miR-7-2-3p	CAACAAGTCCCAGTCTGCCGCA	3'	Yes	gp1b	((((....(((.((.((((..((.(((((...((.((((((((((...........))))))))))))..))))).))..)))).)).)))..)))).	97	57.1	-36.7	2	0	0	1	1	1	3	1	5	0	0	1	4	0	1	0	3	0	1.70714	0	0	0.761965	1.41642	0.93132	2.88234	0.716895	5.03466
7	13	chi-miR-7-5p	TGGAAGACTAGTGATTTTGTTGTT	24	NC_019459.2	+	35587950	35588096	ttatacagagcctgtagaaaatgtagaggattcagtggatgttggtctagttctgtgTGGAAGACTAGTGATTTTGTTGTTtttagataactgaatcgaCAACAAATCACAGTCTGCCATAtggcacaggccatgcctctacaggac	28	chi-mir-7,bta-mir-7-2,hsa-mir-7-1,ppy-mir-7-1,ggo-mir-7-1,ppa-mir-7-1,lla-mir-7,mmu-mir-7a-1,eca-mir-7-3,ptr-mir-7-1,mdo-mir-7,mml-mir-7-1,mne-mir-7-1,cja-mir-7,cfa-mir-7-1,cpo-mir-7-1,ocu-mir-7a,tch-mir-7-4,tch-mir-7-3,efu-mir-7b,rno-mir-7a-1,ssc-mir-7-2,aja-mir-7,pal-mir-7b-1,dno-mir-7-1,sha-mir-7,sla-mir-7,oan-mir-7-1,	chi-mir-7	ttatacagagcctgtagaaaatgtagaagattcagtggatgttggtctagttctgtgTGGAAGACTAGTGATTTTGTTGTTtttagataactgaatcgacAACAAATCACAGTCTGCCATAtggcacaggccatgcctctacaggac	chi-miR-7-5p	TGGAAGACTAGTGATTTTGTTGTT	5'	Yes	gp1b	...(((((...))))).....((((((((..((....))...((((((.((.(..(((((.(((((.((((.((((((((((((((....)))))..)))))))))))))))))).)))))..).))))))))..))))))))....	91	41.5	-55	957.833	634.833	700.333	1489.67	633.833	906.167	580	1004	678	919.167	411	1055.83	848	834.667	591.833	988.5	555	325	817.579	500.904	701.395	1135.07	897.777	843.931	557.251	719.762	682.7
7	14	chi-miR-7-3p_L+1	CAACAAATCACAGTCTGCCATA	22	NC_019459.2	+	35587950	35588096	ttatacagagcctgtagaaaatgtagaggattcagtggatgttggtctagttctgtgTGGAAGACTAGTGATTTTGTTGTTtttagataactgaatcgaCAACAAATCACAGTCTGCCATAtggcacaggccatgcctctacaggac	28	chi-mir-7,bta-mir-7-2,hsa-mir-7-1,ppy-mir-7-1,ggo-mir-7-1,ppa-mir-7-1,lla-mir-7,mmu-mir-7a-1,eca-mir-7-3,ptr-mir-7-1,mdo-mir-7,mml-mir-7-1,mne-mir-7-1,cja-mir-7,cfa-mir-7-1,cpo-mir-7-1,ocu-mir-7a,tch-mir-7-4,tch-mir-7-3,efu-mir-7b,rno-mir-7a-1,ssc-mir-7-2,aja-mir-7,pal-mir-7b-1,dno-mir-7-1,sha-mir-7,sla-mir-7,oan-mir-7-1,	chi-mir-7	ttatacagagcctgtagaaaatgtagaagattcagtggatgttggtctagttctgtgTGGAAGACTAGTGATTTTGTTGTTtttagataactgaatcgacAACAAATCACAGTCTGCCATAtggcacaggccatgcctctacaggac	chi-miR-7-3p	AACAAATCACAGTCTGCCATA	3'	Diff	gp1b	...(((((...))))).....((((((((..((....))...((((((.((.(..(((((.(((((.((((.((((((((((((((....)))))..)))))))))))))))))).)))))..).))))))))..))))))))....	91	41.5	-55	103	75	88	157	44	91	88	152	104	114	391	799	191	186	112	263	104	80	87.9178	59.1774	88.1334	119.629	62.3227	84.7501	84.5485	108.968	104.721
8	15	bta-let-7a-5p_L+1	CTGAGGTAGTAGGTTGTATAGTT	23	NC_019472.2	-	32287217	32287368	tttccagccattgtgactgcatgctcccaggTTGAGGTAGTAGGTTGTATAGTTtagaattacatcaagggagataaCTGTACAGCCTCCTAGCTTTCCttgggtcttgcacaaagcaacatgccaagaatgatcatggttcctccaggcct	25	bta-let-7a-2,hsa-let-7a-2,eca-let-7a,ppy-let-7a-2,mmu-let-7a-2,ptr-let-7a-2,mdo-let-7a-2,mml-let-7a-2,cja-let-7a-1,cfa-let-7a-2,rno-let-7a-2,ssc-let-7a-1,cpo-let-7a-2,ppa-let-7a-2,nle-let-7a-2,pha-let-7a-2,sbo-let-7a,pal-let-7a-2,dno-let-7c-2,ocu-let-7a-2,cgr-let-7a-2,oga-let-7a-2,mmr-let-7a-2,dma-let-7a-2,sha-let-7a,	bta-let-7a-2	aggtTGAGGTAGTAGGTTGTATAGTTtagaattacatcaagggagataactgtacagcctcctagctttcct	bta-let-7a-5p	TGAGGTAGTAGGTTGTATAGTT	5'	Diff	gp1b	......(((.((((...((((....((((((..(((.(((.(((((((((((((.........(((......)))))))))))))))).))).)))..))))))...))))....))))...((((.((....)).)))).......)))..	109	46.1	-50.4	436.5	641.5	370	650	335	456.5	482.5	787	558.5	664	163	805.5	738.5	918.5	654	849.5	337	546	372.584	506.164	370.561	495.278	474.502	425.147	463.576	564.196	562.371
8	16	mmu-let-7a-2-3p_R+1	CTGTACAGCCTCCTAGCTTTCC	22	NC_019472.2	-	32287217	32287368	tttccagccattgtgactgcatgctcccaggTTGAGGTAGTAGGTTGTATAGTTtagaattacatcaagggagataaCTGTACAGCCTCCTAGCTTTCCttgggtcttgcacaaagcaacatgccaagaatgatcatggttcctccaggcct	25	bta-let-7a-2,hsa-let-7a-2,eca-let-7a,ppy-let-7a-2,mmu-let-7a-2,ptr-let-7a-2,mdo-let-7a-2,mml-let-7a-2,cja-let-7a-1,cfa-let-7a-2,rno-let-7a-2,ssc-let-7a-1,cpo-let-7a-2,ppa-let-7a-2,nle-let-7a-2,pha-let-7a-2,sbo-let-7a,pal-let-7a-2,dno-let-7c-2,ocu-let-7a-2,cgr-let-7a-2,oga-let-7a-2,mmr-let-7a-2,dma-let-7a-2,sha-let-7a,	mmu-let-7a-2	ctgcatgttcccaggtTGAGGTAGTAGGTTGTATAGTTtagagttacatcaagggagataaCTGTACAGCCTCCTAGCTTTCcttgggacttgcac	mmu-let-7a-2-3p	CTGTACAGCCTCCTAGCTTTC	3'	Diff	gp1b	......(((.((((...((((....((((((..(((.(((.(((((((((((((.........(((......)))))))))))))))).))).)))..))))))...))))....))))...((((.((....)).)))).......)))..	109	46.1	-50.4	5	17	6	5	5	7	9	25	5	12.5	1	2	8	5.5	6	7	6	5	4.26786	13.4136	6.00909	3.80983	7.08212	6.51924	8.64701	17.9224	5.03466
9	17	mmu-miR-9b-3p_L-1	TACAGCTAGATAACCAAAGA	20	NC_019475.2	-	19935566	19935665	cgcagaagttgtggagtcatttctactttcggttatctagctttatgacggctctgtggcactcaTACAGCTAGATAACCAAAGAgagaaacgggcctcc	2	mmu-mir-9b-3,rno-mir-9b-3,	mmu-mir-9b-3	TTCGGTTATCTAGCTTTATGAcggctctgtggcactcATACAGCTAGATAACCAAAGA	mmu-miR-9b-3p	ATACAGCTAGATAACCAAAGA	3'	Diff	gp1b	............((((((.(((((.((((.((((((((((((.(((((..(((....)))..))))).))))))))))))))))..)))))..))).)))	88	47	-37.3	0	0	0	0	0	0	0	0	0	0	0	0	0	0	0	0	0	0.333333	0	0	0	0	0	0	0	0	0
10	18	hsa-miR-9-5p	TCTTTGGTTATCTAGCTGTATGA	23	NC_019458.2	-	104852749	104852837	cggggttggttgttaTCTTTGGTTATCTAGCTGTATGAgtggtgtggagtcttcATAAAGCTAGATAACCGAAAGTaaaaataacccca	16	hsa-mir-9-1,mmu-mir-9-1,ppy-mir-9-1,mml-mir-9-1,rno-mir-9a-1,ssc-mir-9-1,eca-mir-9a,ptr-mir-9-1,mdo-mir-9a-3,cja-mir-9-1,cfa-mir-9-1,dno-mir-9-1,ocu-mir-9-1,efu-mir-9-1,cpo-mir-9-1,tch-mir-9-3,	hsa-mir-9-1	cggggttggttgttaTCTTTGGTTATCTAGCTGTATGAgtggtgtggagtcttcATAAAGCTAGATAACCGAAAGTaaaaataacccca	hsa-miR-9-5p	TCTTTGGTTATCTAGCTGTATGA	5'	Yes	gp1b	.(((((((....(((..(((((((((((((((.((((((.((.......)))))))).)))))))))))))))..)))...))))))).	87	40.4	-41.7	155.667	67.6667	109.667	319.333	78.3333	106	116.333	249.333	122	119	25	42.6667	104.667	137.333	93	261.333	119.333	55	132.873	53.3912	109.833	243.321	110.953	98.7199	111.771	178.746	122.846
10	19	hsa-miR-9-3p	ATAAAGCTAGATAACCGAAAGT	22	NC_019458.2	-	104852749	104852837	cggggttggttgttaTCTTTGGTTATCTAGCTGTATGAgtggtgtggagtcttcATAAAGCTAGATAACCGAAAGTaaaaataacccca	16	hsa-mir-9-1,mmu-mir-9-1,ppy-mir-9-1,mml-mir-9-1,rno-mir-9a-1,ssc-mir-9-1,eca-mir-9a,ptr-mir-9-1,mdo-mir-9a-3,cja-mir-9-1,cfa-mir-9-1,dno-mir-9-1,ocu-mir-9-1,efu-mir-9-1,cpo-mir-9-1,tch-mir-9-3,	hsa-mir-9-1	cggggttggttgttaTCTTTGGTTATCTAGCTGTATGAgtggtgtggagtcttcATAAAGCTAGATAACCGAAAGTaaaaataacccca	hsa-miR-9-3p	ATAAAGCTAGATAACCGAAAGT	3'	Yes	gp1b	.(((((((....(((..(((((((((((((((.((((((.((.......)))))))).)))))))))))))))..)))...))))))).	87	40.4	-41.7	19	21.3333	17.3333	41.3333	11.3333	18.5	26.6667	37.1667	18.3333	24	4	13	17.3333	22.5	15.3333	47.6667	17.5	12.6667	16.2179	16.8327	17.3596	31.4946	16.0528	17.2294	25.6208	26.6446	18.4604
11	20	mmu-miR-9b-3p_L-1	TACAGCTAGATAACCAAAGA	20	NC_019462.2	+	85471069	85471163	cttgaaggagtttttactttcggttatctagctttatgaagaccaatacactcaTACAGCTAGATAACCAAAGAtaacaactcgcttccctcaca	4	mmu-mir-9b-2,mdo-mir-9c-2,mdo-mir-9c-3,rno-mir-9b-2,	mmu-mir-9b-2	TTCGGTTATCTAGCTTTATGAagaccaatacactcATACAGCTAGATAACCAAAGA	mmu-miR-9b-3p	ATACAGCTAGATAACCAAAGA	3'	Diff	gp1b	...(((((((((.(((((((.((((((((((((.(((((............))))).)))))))))))))))).))).))))).)))).......	85	37.9	-35.6	0	0	0	0	0	0	0	0	0	0	0	0	0	0	0	0	0	0.333333	0	0	0	0	0	0	0	0	0
12	21	mmu-miR-9b-3p_L-1	TACAGCTAGATAACCAAAGA	20	NC_019458.2	+	104852739	104852846	gcgcagtgtatggggttatttttactttcggttatctagctttatgaagactccacaccactcaTACAGCTAGATAACCAAAGAtaacaaccaaccccgcctcctggc	3	mmu-mir-9b-1,mdo-mir-9c-1,rno-mir-9b-1,	mmu-mir-9b-1	TTCGGTTATCTAGCTTTATGAagactccacaccactcATACAGCTAGATAACCAAAGA	mmu-miR-9b-3p	ATACAGCTAGATAACCAAAGA	3'	Diff	gp1b	((.(((....(((((((.((.(((((((.((((((((((((.(((((..............))))).)))))))))))))))).))).))..)))))))....)))))	108	45.4	-38.3	0	0	0	0	0	0	0	0	0	0	0	0	0	0	0	0	0	0.333333	0	0	0	0	0	0	0	0	0
13	22	bta-miR-9-5p_R+1	TCTTTGGTTATCTAGCTGTATGA	23	NC_019462.2	-	85471071	85471157	ggaagcgagttgttaTCTTTGGTTATCTAGCTGTATGAgtgtattggtcttcATAAAGCTAGATAACCGAAAGTaaaaactccttca	24	bta-mir-9-2,hsa-mir-9-2,ptr-mir-9-2,mml-mir-9-2,rno-mir-9a-2,ssc-mir-9-2,ggo-mir-9,mne-mir-9,age-mir-9,lla-mir-9,mmu-mir-9-2,eca-mir-9a-2,mdo-mir-9a-2,ppy-mir-9-2,cja-mir-9-2,cfa-mir-9-2,cpo-mir-9-2,dno-mir-9-2,efu-mir-9-3,pal-mir-9-1,tch-mir-9-1,ocu-mir-9-2,cgr-mir-9,oan-mir-9-2,	bta-mir-9-2	ggaagcgagttgttaTCTTTGGTTATCTAGCTGTATGagtgtattggtcttcATAAAGCTAGATAACCGaaagtaaaaactccttca	bta-miR-9-5p	TCTTTGGTTATCTAGCTGTATG	5'	Diff	gp1b	.((((.(((((.(((..(((((((((((((((.((((((..(....)..)))))).)))))))))))))))..))).))))))))).	85	36.8	-40.1	155.667	67.6667	109.667	319.333	78.3333	106	116.333	249.333	122	119	25	42.6667	104.667	137.333	93	261.333	119.333	55	132.873	53.3912	109.833	243.321	110.953	98.7199	111.771	178.746	122.846
13	23	bta-miR-9-3p_R+5	ATAAAGCTAGATAACCGAAAGT	22	NC_019462.2	-	85471071	85471157	ggaagcgagttgttaTCTTTGGTTATCTAGCTGTATGAgtgtattggtcttcATAAAGCTAGATAACCGAAAGTaaaaactccttca	24	bta-mir-9-2,hsa-mir-9-2,ptr-mir-9-2,mml-mir-9-2,rno-mir-9a-2,ssc-mir-9-2,ggo-mir-9,mne-mir-9,age-mir-9,lla-mir-9,mmu-mir-9-2,eca-mir-9a-2,mdo-mir-9a-2,ppy-mir-9-2,cja-mir-9-2,cfa-mir-9-2,cpo-mir-9-2,dno-mir-9-2,efu-mir-9-3,pal-mir-9-1,tch-mir-9-1,ocu-mir-9-2,cgr-mir-9,oan-mir-9-2,	bta-mir-9-2	ggaagcgagttgttaTCTTTGGTTATCTAGCTGTATGagtgtattggtcttcATAAAGCTAGATAACCGaaagtaaaaactccttca	bta-miR-9-3p	ATAAAGCTAGATAACCG	3'	Diff	gp1b	.((((.(((((.(((..(((((((((((((((.((((((..(....)..)))))).)))))))))))))))..))).))))))))).	85	36.8	-40.1	19	21.3333	17.3333	41.3333	11.3333	18.5	26.6667	37.1667	18.3333	24	4	13	17.3333	22.5	15.3333	47.6667	17.5	12.6667	16.2179	16.8327	17.3596	31.4946	16.0528	17.2294	25.6208	26.6446	18.4604
14	24	chi-miR-9-5p	TCTTTGGTTATCTAGCTGTATGA	23	NC_019475.2	+	19935566	19935652	ggaggcccgtttctcTCTTTGGTTATCTAGCTGTATGAgtgccacagagccgtcATAAAGCTAGATAACCGAAAGTagaaatgactc	15	chi-mir-9,bta-mir-9-1,mmu-mir-9-3,ppy-mir-9-3,mml-mir-9-3,hsa-mir-9-3,mdo-mir-9a-1,cfa-mir-9-3,pal-mir-9-2,tch-mir-9-2,efu-mir-9-2,rno-mir-9a-3,ssc-mir-9-3,cpo-mir-9-3,dno-mir-9-3,	chi-mir-9	tcTCTTTGGTTATCTAGCTGTATGAgtgccacagagccgtcATAAAGCTAGATAACCGAAAgtagaaatgactctca	chi-miR-9-5p	TCTTTGGTTATCTAGCTGTATGA	5'	Yes	gp1b	.(((...(((((((((.(((((((((((((((.(((((..((......))..))))).))))))))))))))))).))))))).)))	86	46	-36.7	155.667	67.6667	109.667	319.333	78.3333	106	116.333	249.333	122	119	25	42.6667	104.667	137.333	93	261.333	119.333	55	132.873	53.3912	109.833	243.321	110.953	98.7199	111.771	178.746	122.846
14	25	chi-miR-9-3p_R+2	ATAAAGCTAGATAACCGAAAGT	22	NC_019475.2	+	19935566	19935652	ggaggcccgtttctcTCTTTGGTTATCTAGCTGTATGAgtgccacagagccgtcATAAAGCTAGATAACCGAAAGTagaaatgactc	15	chi-mir-9,bta-mir-9-1,mmu-mir-9-3,ppy-mir-9-3,mml-mir-9-3,hsa-mir-9-3,mdo-mir-9a-1,cfa-mir-9-3,pal-mir-9-2,tch-mir-9-2,efu-mir-9-2,rno-mir-9a-3,ssc-mir-9-3,cpo-mir-9-3,dno-mir-9-3,	chi-mir-9	tcTCTTTGGTTATCTAGCTGTATGAgtgccacagagccgtcATAAAGCTAGATAACCGAAAgtagaaatgactctca	chi-miR-9-3p	ATAAAGCTAGATAACCGAAA	3'	Diff	gp1b	.(((...(((((((((.(((((((((((((((.(((((..((......))..))))).))))))))))))))))).))))))).)))	86	46	-36.7	19	21.3333	17.3333	41.3333	11.3333	18.5	26.6667	37.1667	18.3333	24	4	13	17.3333	22.5	15.3333	47.6667	17.5	12.6667	16.2179	16.8327	17.3596	31.4946	16.0528	17.2294	25.6208	26.6446	18.4604
15	26	chi-miR-15a-5p_R-1	TAGCAGCACATAATGGTTTGTG	22	NC_019467.2	-	19804956	19805050	accttggagtaaagTAGCAGCACATAATGGTTTGTGgattttgaaaaggtgCAGGCCATATTGTGCTGCCTCAaaaatacaaggatctgatcttc	29	chi-mir-15a,bta-mir-15a,hsa-mir-15a,ptr-mir-15a,ppy-mir-15a,mml-mir-15a,ggo-mir-15a,ppa-mir-15a,mne-mir-15a,age-mir-15a,lla-mir-15a,sla-mir-15a,lca-mir-15a,mmu-mir-15a,eca-mir-15a,mdo-mir-15a,cfa-mir-15a,dno-mir-15a,tch-mir-15a,nle-mir-15a,oga-mir-15a,mmr-mir-15a,rno-mir-15a,ssc-mir-15a,cpo-mir-15a,pal-mir-15a,ocu-mir-15a,cgr-mir-15a,oan-mir-15a,	chi-mir-15a	accttggagtaaagTAGCAGCACATAATGGTTTGTGGattttgaaaaggtgCAGGCCATATTGTGCTGCCTCAaaaatacaaggatctgatcttc	chi-miR-15a-5p	TAGCAGCACATAATGGTTTGTGG	5'	Diff	gp1b	.(((((..........((((((((..((((..(((...............)))..))))..))))))))..........)))))...........	53	41.1	-29.4	914	693	524	1417	492	580	1045	2641	1130	1433	1171.5	2326	1127.5	2491	1990	3455	1390	804	780.164	546.8	524.794	1079.71	696.881	540.165	1004.01	1893.32	1137.83
15	27	chi-miR-15a-3p_1ss22AT	CAGGCCATATTGTGCTGCCTCT	22	NC_019467.2	-	19804956	19805050	accttggagtaaagTAGCAGCACATAATGGTTTGTGgattttgaaaaggtgCAGGCCATATTGTGCTGCCTCAaaaatacaaggatctgatcttc	29	chi-mir-15a,bta-mir-15a,hsa-mir-15a,ptr-mir-15a,ppy-mir-15a,mml-mir-15a,ggo-mir-15a,ppa-mir-15a,mne-mir-15a,age-mir-15a,lla-mir-15a,sla-mir-15a,lca-mir-15a,mmu-mir-15a,eca-mir-15a,mdo-mir-15a,cfa-mir-15a,dno-mir-15a,tch-mir-15a,nle-mir-15a,oga-mir-15a,mmr-mir-15a,rno-mir-15a,ssc-mir-15a,cpo-mir-15a,pal-mir-15a,ocu-mir-15a,cgr-mir-15a,oan-mir-15a,	chi-mir-15a	accttggagtaaagTAGCAGCACATAATGGTTTGTGGattttgaaaaggtgCAGGCCATATTGTGCTGCCTCAaaaatacaaggatctgatcttc	chi-miR-15a-3p	CAGGCCATATTGTGCTGCCTCA	3'	Diff	gp1b	.(((((..........((((((((..((((..(((...............)))..))))..))))))))..........)))))...........	53	41.1	-29.4	9	10	9	6	1	7	13	10	3	7	4	14	5	9	14	22	9	0	7.68214	7.89033	9.01364	4.57179	1.41642	6.51924	12.4901	7.16895	3.0208
16	28	chi-miR-15b-5p	TAGCAGCACATCATGGTTTACA	22	NC_019458.2	-	224971334	224971431	ttgaggccttaaagtactgTAGCAGCACATCATGGTTTACAtactacagtcaagatgCGAATCATTATTTGCTGCTCTagaaatttaaggaaattcat	25	chi-mir-15b,mml-mir-15b,mne-mir-15b,age-mir-15b,lla-mir-15b,bta-mir-15b,hsa-mir-15b,ptr-mir-15b,ppy-mir-15b,ggo-mir-15b,ppa-mir-15b,mmu-mir-15b,eca-mir-15b,cja-mir-15b,cfa-mir-15b,tch-mir-15b,efu-mir-15,rno-mir-15b,ssc-mir-15b,pal-mir-15b,dno-mir-15b,ocu-mir-15b,cgr-mir-15b,nle-mir-15b,oga-mir-15b,	chi-mir-15b	ttgaggccttaaagtactgTAGCAGCACATCATGGTTTACAtactacagtcaagatgCGAATCATTATTTGCTGCTCTagaaatttaaggaaattcat	chi-miR-15b-5p	TAGCAGCACATCATGGTTTACA	5'	Yes	gp1b	.(((..(((((((...((..(((((((.((.((((((..(((.((.......)))))..)))))).)).)))))))..))...)))))))....))).	96	35.7	-29.5	983	1519	841	1093	651	878	1482	1966	1369	1660	298.5	966	1098.5	1431	1117	1979	718	718	839.061	1198.54	842.275	832.828	922.093	817.699	1423.87	1409.41	1378.49
16	29	chi-miR-15b-3p	CGAATCATTATTTGCTGCTCT	21	NC_019458.2	-	224971334	224971431	ttgaggccttaaagtactgTAGCAGCACATCATGGTTTACAtactacagtcaagatgCGAATCATTATTTGCTGCTCTagaaatttaaggaaattcat	25	chi-mir-15b,mml-mir-15b,mne-mir-15b,age-mir-15b,lla-mir-15b,bta-mir-15b,hsa-mir-15b,ptr-mir-15b,ppy-mir-15b,ggo-mir-15b,ppa-mir-15b,mmu-mir-15b,eca-mir-15b,cja-mir-15b,cfa-mir-15b,tch-mir-15b,efu-mir-15,rno-mir-15b,ssc-mir-15b,pal-mir-15b,dno-mir-15b,ocu-mir-15b,cgr-mir-15b,nle-mir-15b,oga-mir-15b,	chi-mir-15b	ttgaggccttaaagtactgTAGCAGCACATCATGGTTTACAtactacagtcaagatgCGAATCATTATTTGCTGCTCTagaaatttaaggaaattcat	chi-miR-15b-3p	CGAATCATTATTTGCTGCTCT	3'	Yes	gp1b	.(((..(((((((...((..(((((((.((.((((((..(((.((.......)))))..)))))).)).)))))))..))...)))))))....))).	96	35.7	-29.5	129	130	136	242	74	95	132	164	108	136	5	27	45	89	53	135	60	20	110.111	102.574	136.206	184.396	104.815	88.4754	126.823	117.571	108.749
17	30	chi-miR-16a-5p	TAGCAGCACGTAAATATTGGAG	22	NC_019467.2	-	19804820	19804911	atgtcagcagtgcctTAGCAGCACGTAAATATTGGAGttaagattctaaaattatctCCAGTATTAACTGTGCTGCTGAAgtaaggttggcc	30	chi-mir-16a,bta-mir-16a,hsa-mir-16-1,ptr-mir-16-1,ppy-mir-16-1,mml-mir-16-1,cja-mir-16-1,ggo-mir-16,ppa-mir-16,mne-mir-16,age-mir-16,sla-mir-16,mmu-mir-16-1,eca-mir-16-2,mdo-mir-16-1,cfa-mir-16-1,nle-mir-16-1,oga-mir-16-1,pha-mir-16-1,dma-mir-16,sbo-mir-16-1,efu-mir-16-1,ssc-mir-16-2,cpo-mir-16a,dno-mir-16a,pal-mir-16-1,ocu-mir-16a,cgr-mir-16,lla-mir-16,lca-mir-16,	chi-mir-16a	gtcagcagtgcctTAGCAGCACGTAAATATTGGAGttaagattctaAAATTATCTCCAGTATTAACTGTGCTGCtgaagtaaggttgac	chi-miR-16a-5p	TAGCAGCACGTAAATATTGGAG	5'	Yes	gp1b	..((((((..(((.((((((((((((.((((((((((.(((..........))).)))))))))).)).)))))))))).)))..)))))).	89	40.2	-42.4	24767	17413	11603	27562	10074	11822	20076	55484	23873	27546	27861	76861	34064	36200	23978	55729	27531	20372	21140.4	13739.4	11620.6	21001.3	14269.1	11010.1	19288.6	39776.2	24038.5
17	31	hsa-miR-16-1-3p_R+1	CCAGTATTAACTGTGCTGCTGAA	23	NC_019467.2	-	19804820	19804911	atgtcagcagtgcctTAGCAGCACGTAAATATTGGAGttaagattctaaaattatctCCAGTATTAACTGTGCTGCTGAAgtaaggttggcc	30	chi-mir-16a,bta-mir-16a,hsa-mir-16-1,ptr-mir-16-1,ppy-mir-16-1,mml-mir-16-1,cja-mir-16-1,ggo-mir-16,ppa-mir-16,mne-mir-16,age-mir-16,sla-mir-16,mmu-mir-16-1,eca-mir-16-2,mdo-mir-16-1,cfa-mir-16-1,nle-mir-16-1,oga-mir-16-1,pha-mir-16-1,dma-mir-16,sbo-mir-16-1,efu-mir-16-1,ssc-mir-16-2,cpo-mir-16a,dno-mir-16a,pal-mir-16-1,ocu-mir-16a,cgr-mir-16,lla-mir-16,lca-mir-16,	hsa-mir-16-1	gtcagcagtgcctTAGCAGCACGTAAATATTGGCGttaagattctaaaattatctCCAGTATTAACTGTGCTGCTGAagtaaggttgac	hsa-miR-16-1-3p	CCAGTATTAACTGTGCTGCTGA	3'	Diff	gp1b	..((((((..(((.((((((((((((.((((((((((.(((..........))).)))))))))).)).)))))))))).)))..)))))).	89	40.2	-42.4	22	11	33	64	22	35	41	70	34	69	11	44	15	33	35	64	35	27	18.7786	8.67936	33.05	48.7658	31.1613	32.5962	39.3919	50.1826	34.2357
18	32	chi-miR-18b-5p_R+1	TAAGGTGCATCTAGTGCAGT	20	NC_019484.2	+	95476865	95476971	ataatgtgtctcttgtgtTAAGGTGCATCTAGTGCAGTtagtgaagcagcttataatcTACTGCCCTAAATGCTCCTTCTggcacaggctgcctgacacacagcatt	17	chi-mir-18b,bta-mir-18b,hsa-mir-18b,ppy-mir-18b,mml-mir-18b,mmu-mir-18b,eca-mir-18b,ptr-mir-18b,mdo-mir-18b,cfa-mir-18b,ssc-mir-18b,ggo-mir-18b,cpo-mir-18b,pal-mir-18b,dno-mir-18b,ocu-mir-18b,cgr-mir-18b,	chi-mir-18b	ataatgtgtctcttgtgtTAAGGTGCATCTAGTGCAGttagtgaagcagcttataatcTACTGCCCTAAATGCTCCTTCTggcacaggctgcct	chi-miR-18b-5p	TAAGGTGCATCTAGTGCAG	5'	Diff	gp1b	....((((((.(((((((.((((.((((.(((.(((((..((.............))..))))).))).)))).))))...)))))))......)))))).......	96	44.9	-32.6	64	92	53	103	28.5	50	64.5	86.5	74.5	95.5	1	4	53	82	71.5	143	67.5	18	54.6286	72.591	53.0803	78.4824	40.3681	46.566	61.9702	62.0114	75.0164
18	33	chi-miR-18b-3p	TACTGCCCTAAATGCTCCTTCT	22	NC_019484.2	+	95476865	95476971	ataatgtgtctcttgtgtTAAGGTGCATCTAGTGCAGTtagtgaagcagcttataatcTACTGCCCTAAATGCTCCTTCTggcacaggctgcctgacacacagcatt	17	chi-mir-18b,bta-mir-18b,hsa-mir-18b,ppy-mir-18b,mml-mir-18b,mmu-mir-18b,eca-mir-18b,ptr-mir-18b,mdo-mir-18b,cfa-mir-18b,ssc-mir-18b,ggo-mir-18b,cpo-mir-18b,pal-mir-18b,dno-mir-18b,ocu-mir-18b,cgr-mir-18b,	chi-mir-18b	ataatgtgtctcttgtgtTAAGGTGCATCTAGTGCAGttagtgaagcagcttataatcTACTGCCCTAAATGCTCCTTCTggcacaggctgcct	chi-miR-18b-3p	TACTGCCCTAAATGCTCCTTCT	3'	Yes	gp1b	....((((((.(((((((.((((.((((.(((.(((((..((.............))..))))).))).)))).))))...)))))))......)))))).......	96	44.9	-32.6	12	26	15	29	21	44.5	24	20	30	27	1	4	19	17	10	15	15	22	10.2429	20.5148	15.0227	22.097	29.7449	41.4437	23.0587	14.3379	30.208
19	34	chi-miR-18a-5p	TAAGGTGCATCTAGTGCAGATAG	23	NC_019467.2	+	66141790	66141878	gctttttgttcTAAGGTGCATCTAGTGCAGATAGtgaagtagattagcatctACTGCCCTAAGTGCTCCTTCTGGcataagaagttatg	27	chi-mir-18a,bta-mir-18a,hsa-mir-18a,ptr-mir-18a,ppy-mir-18a,mml-mir-18a,ggo-mir-18a,ppa-mir-18,mne-mir-18,age-mir-18,lla-mir-18,sla-mir-18,lca-mir-18,mmu-mir-18a,rno-mir-18a,eca-mir-18a,oga-mir-18,mdo-mir-18a,cfa-mir-18a,ssc-mir-18a,efu-mir-18,cpo-mir-18a,dno-mir-18a,ocu-mir-18a,pal-mir-18a,cgr-mir-18a,mmr-mir-18,	chi-mir-18a	gctttttgttcTAAGGTGCATCTAGTGCAGATAGtgaagtagattagcatctACTGCCCTAAGTGCTCCTTCTGGcataagaagttatg	chi-miR-18a-5p	TAAGGTGCATCTAGTGCAGATAG	5'	Yes	gp1b	(((((((((.((((((.(((..(((.((((.(((....((......))..))))))).)))..))).)))..))).)))))))))....	85	41.6	-27.1	806	773	603	1246	383.5	753	705.5	906.5	643.5	756.5	31	103	340	633	436.5	816	364.5	203	687.978	609.922	603.914	949.409	543.199	701.284	677.829	649.865	647.961
19	35	chi-miR-18a-3p	ACTGCCCTAAGTGCTCCTTCTGG	23	NC_019467.2	+	66141790	66141878	gctttttgttcTAAGGTGCATCTAGTGCAGATAGtgaagtagattagcatctACTGCCCTAAGTGCTCCTTCTGGcataagaagttatg	27	chi-mir-18a,bta-mir-18a,hsa-mir-18a,ptr-mir-18a,ppy-mir-18a,mml-mir-18a,ggo-mir-18a,ppa-mir-18,mne-mir-18,age-mir-18,lla-mir-18,sla-mir-18,lca-mir-18,mmu-mir-18a,rno-mir-18a,eca-mir-18a,oga-mir-18,mdo-mir-18a,cfa-mir-18a,ssc-mir-18a,efu-mir-18,cpo-mir-18a,dno-mir-18a,ocu-mir-18a,pal-mir-18a,cgr-mir-18a,mmr-mir-18,	chi-mir-18a	gctttttgttcTAAGGTGCATCTAGTGCAGATAGtgaagtagattagcatctACTGCCCTAAGTGCTCCTTCTGGcataagaagttatg	chi-miR-18a-3p	ACTGCCCTAAGTGCTCCTTCTGG	3'	Yes	gp1b	(((((((((.((((((.(((..(((.((((.(((....((......))..))))))).)))..))).)))..))).)))))))))....	85	41.6	-27.1	109	146	101	139	94	168.5	136	99	144	162	14	73	109	109	55	106	54	73	93.0393	115.199	101.153	105.913	133.144	156.927	130.666	70.9726	144.998
20	36	hsa-miR-19b-2-5p_R+2_1ss9AT	AGTTTTGCTGGTTTGCATTTCAGC	24	NC_019484.2	+	95477223	95477313	aagacactgctacttacagttAGTTTTGCTGGTTTGCATTTCAGCgtgtgtatatatggcTGTGCAAATCCATGCAAAACTGATtgtgata	28	bta-mir-19b-2,hsa-mir-19b-2,ppy-mir-19b-2,mml-mir-19b-2,ggo-mir-19b-2,ppa-mir-19b-2,mne-mir-19b-2,eca-mir-19b-2,ptr-mir-19b-2,cja-mir-19b-2,cfa-mir-19b-2,efu-mir-19,rno-mir-19b-2,ssc-mir-19b-2,cpo-mir-19b-2,pal-mir-19-1,dno-mir-19b-2,ocu-mir-19b-2,tch-mir-19b-2,nle-mir-19b,pha-mir-19b-2,oga-mir-19b-2,mmr-mir-19b-2,dma-mir-19b-2,age-mir-19b-2,lla-mir-19b-2,sla-mir-19b-2,lca-mir-19b-2,	hsa-mir-19b-2	acattgctacttacaattAGTTTTGCAGGTTTGCATTTCAgcgtatatatgtatatgtggcTGTGCAAATCCATGCAAAACTGAttgtgataatgt	hsa-miR-19b-2-5p	AGTTTTGCAGGTTTGCATTTCA	5'	Diff	gp1b	.............(((((((((((((((((((((((((...((((((((....)))).)))))))))).))).))))))))))))))))..	76	38.5	-35.1	0	2	1	1	0	0	0	3	0	0	0	0	0	0	1	0	0	0	0	1.57807	1.00152	0.761965	0	0	0	2.15068	0
20	37	bta-miR-19b_R+1	TGTGCAAATCCATGCAAAACTGAT	24	NC_019484.2	+	95477223	95477313	aagacactgctacttacagttAGTTTTGCTGGTTTGCATTTCAGCgtgtgtatatatggcTGTGCAAATCCATGCAAAACTGATtgtgata	28	bta-mir-19b-2,hsa-mir-19b-2,ppy-mir-19b-2,mml-mir-19b-2,ggo-mir-19b-2,ppa-mir-19b-2,mne-mir-19b-2,eca-mir-19b-2,ptr-mir-19b-2,cja-mir-19b-2,cfa-mir-19b-2,efu-mir-19,rno-mir-19b-2,ssc-mir-19b-2,cpo-mir-19b-2,pal-mir-19-1,dno-mir-19b-2,ocu-mir-19b-2,tch-mir-19b-2,nle-mir-19b,pha-mir-19b-2,oga-mir-19b-2,mmr-mir-19b-2,dma-mir-19b-2,age-mir-19b-2,lla-mir-19b-2,sla-mir-19b-2,lca-mir-19b-2,	bta-mir-19b-2	actgctacttacagttagttttgctggtttgcatttcagcgtgtggatatatggcTGTGCAAATCCATGCAAAACTGAttgtg	bta-miR-19b	TGTGCAAATCCATGCAAAACTGA	3'	Diff	gp1b	.............(((((((((((((((((((((((((...((((((((....)))).)))))))))).))).))))))))))))))))..	76	38.5	-35.1	18	18	19	95	24	42.5	39.5	84.5	71.5	53.5	10	39	46	109	58.5	125	83	57.5	15.3643	14.2026	19.0288	72.3867	33.9942	39.5811	37.9507	60.5776	71.9956
21	38	mmu-miR-19a-5p_L+2R-2	GTTAGTTTTGCATAGTTGCACT	22	NC_019467.2	+	66141935	66142016	gcagtcctctGTTAGTTTTGCATAGTTGCACTacaagaagaatgtagtTGTGCAAATCTATGCAAAACTGAtggtggcctgc	27	chi-mir-19a,bta-mir-19a,hsa-mir-19a,ptr-mir-19a,ppy-mir-19a,mml-mir-19a,ssc-mir-19a,ggo-mir-19a,ppa-mir-19a,sla-mir-19a,lca-mir-19a,mmu-mir-19a,eca-mir-19a,mdo-mir-19a,cja-mir-19a,cfa-mir-19a,cpo-mir-19a,dno-mir-19a,ocu-mir-19a,nle-mir-19a,rno-mir-19a,cgr-mir-19a,tch-mir-19a,oga-mir-19a,mne-mir-19a,age-mir-19a,lla-mir-19a,	mmu-mir-19a	gcagccctctgtTAGTTTTGCATAGTTGCACTACaagaagaatgtagtTGTGCAAATCTATGCAAAACTGAtggtggcctgc	mmu-miR-19a-5p	TAGTTTTGCATAGTTGCACTAC	5'	Diff	gp1b	((((.((.(..((((((((((((((((((((((((.......))))...))))))..))))))))))))))..).)).))))	82	42.7	-39	1	0	0	1	0	0	0	0	0	0	0	0	0	0	0	0	2	1	0.853571	0	0	0.761965	0	0	0	0	0
21	39	chi-miR-19a	TGTGCAAATCTATGCAAAACTGA	23	NC_019467.2	+	66141935	66142016	gcagtcctctGTTAGTTTTGCATAGTTGCACTacaagaagaatgtagtTGTGCAAATCTATGCAAAACTGAtggtggcctgc	27	chi-mir-19a,bta-mir-19a,hsa-mir-19a,ptr-mir-19a,ppy-mir-19a,mml-mir-19a,ssc-mir-19a,ggo-mir-19a,ppa-mir-19a,sla-mir-19a,lca-mir-19a,mmu-mir-19a,eca-mir-19a,mdo-mir-19a,cja-mir-19a,cfa-mir-19a,cpo-mir-19a,dno-mir-19a,ocu-mir-19a,nle-mir-19a,rno-mir-19a,cgr-mir-19a,tch-mir-19a,oga-mir-19a,mne-mir-19a,age-mir-19a,lla-mir-19a,	chi-mir-19a	gcagtcctctgttagttttgcatagttgcactacaagaagaatgtagtTGTGCAAATCTATGCAAAACTGAtggtggcctgc	chi-miR-19a	TGTGCAAATCTATGCAAAACTGA	3'	Yes	gp1b	((((.((.(..((((((((((((((((((((((((.......))))...))))))..))))))))))))))..).)).))))	82	42.7	-39	475	333	340	2196	688	885.5	901.5	1937.5	1167.5	876.5	233	595	745	1809	1025.5	2441	1250	956.5	405.446	262.748	340.515	1673.28	974.5	824.684	866.142	1388.98	1175.59
22	40	chi-miR-20b	CAAAGTGCTCACAGTGCAGGTAG	23	NC_019484.2	+	95477117	95477191	agtacCAAAGTGCTCACAGTGCAGGTAGttttggcaacatTCTACTGTAGTGTGGGCACTTCcagtactcttgga	8	chi-mir-20b,bta-mir-20b,eca-mir-20b,cpo-mir-20b,mml-mir-20b,cfa-mir-20b,ssc-mir-20b-1,ssc-mir-20b-2,	chi-mir-20b	agtacCAAAGTGCTCACAGTGCAGGTAGttttggcaacattctactgtagtgtgggcacttccagtactcttgga	chi-miR-20b	CAAAGTGCTCACAGTGCAGGTAG	5'	Yes	gp1b	(((((..(((((((((((.(((((.(((...((....))..)))))))).)))))))))))...)))))......	69	46.7	-34.8	735	832	887	1324	774	1116	1467	1308	1891	1301	68	256	1020	830	604	1630	745	521	627.375	656.475	888.344	1008.84	1096.31	1039.35	1409.46	937.698	1904.11
22	41	mml-miR-20b-3p_L+2R-3	TCTACTGTAGTGTGGGCACTTC	22	NC_019484.2	+	95477117	95477191	agtacCAAAGTGCTCACAGTGCAGGTAGttttggcaacatTCTACTGTAGTGTGGGCACTTCcagtactcttgga	8	chi-mir-20b,bta-mir-20b,eca-mir-20b,cpo-mir-20b,mml-mir-20b,cfa-mir-20b,ssc-mir-20b-1,ssc-mir-20b-2,	mml-mir-20b	agtacCAAAGTGCTCATAGTGCAGGTAGttttggcatgactcTACTGTAGTGTGGGCACTTCCAGtact	mml-miR-20b-3p	TACTGTAGTGTGGGCACTTCCAG	3'	Diff	gp1b	(((((..(((((((((((.(((((.(((...((....))..)))))))).)))))))))))...)))))......	69	46.7	-34.8	10	15	20	20	13	8	11	15	24	25	0	5	14	15	10	27	5	3	8.53571	11.8355	20.0303	15.2393	18.4135	7.45056	10.5686	10.7534	24.1664
23	42	chi-miR-20a-5p	TAAAGTGCTTATAGTGCAGGTAG	23	NC_019467.2	+	66142085	66142191	gtgtgacgtgacagcttctgtagcacTAAAGTGCTTATAGTGCAGGTAGtgtttagttatctACTGCATTATGAGCACTTAAAGTactgctagctgtagaactccag	29	chi-mir-20a,bta-mir-20a,hsa-mir-20a,eca-mir-20a,ptr-mir-20a,ppy-mir-20a,mml-mir-20a,ssc-mir-20a,ggo-mir-20a,ppa-mir-20,mne-mir-20,age-mir-20,lla-mir-20,sla-mir-20,mmu-mir-20a,mdo-mir-20a,cja-mir-20a,cfa-mir-20a,efu-mir-20,rno-mir-20a,cpo-mir-20a,pal-mir-20a,dno-mir-20a,ocu-mir-20a,tch-mir-20a,nle-mir-20,mmr-mir-20,lca-mir-20,oan-mir-20a-2,	chi-mir-20a	gtgtgacgtgacagcttctgtagcacTAAAGTGCTTATAGTGCAGGTAGtgtttagttatctACTGCATTATGAGCACTTAAAgtactgctagctgtagaactccag	chi-miR-20a-5p	TAAAGTGCTTATAGTGCAGGTAG	5'	Yes	gp1b	.((.((....((((((...((((.(((.(((((((((((((((((.(((((......)).))))))))))))))))))))..))).)))).)))))).....)))).	105	42.1	-40.6	10308	5080	10256	16955	6102	9123	8447	13548	9236	9230	2922	9598	10092	9446	7149	15457	9125	6582	8798.61	4008.29	10271.5	12919.1	8643.02	8496.43	8115.7	9712.49	9300.02
23	43	chi-miR-20a-3p_R+2	ACTGCATTATGAGCACTTAAAGT	23	NC_019467.2	+	66142085	66142191	gtgtgacgtgacagcttctgtagcacTAAAGTGCTTATAGTGCAGGTAGtgtttagttatctACTGCATTATGAGCACTTAAAGTactgctagctgtagaactccag	29	chi-mir-20a,bta-mir-20a,hsa-mir-20a,eca-mir-20a,ptr-mir-20a,ppy-mir-20a,mml-mir-20a,ssc-mir-20a,ggo-mir-20a,ppa-mir-20,mne-mir-20,age-mir-20,lla-mir-20,sla-mir-20,mmu-mir-20a,mdo-mir-20a,cja-mir-20a,cfa-mir-20a,efu-mir-20,rno-mir-20a,cpo-mir-20a,pal-mir-20a,dno-mir-20a,ocu-mir-20a,tch-mir-20a,nle-mir-20,mmr-mir-20,lca-mir-20,oan-mir-20a-2,	chi-mir-20a	gtgtgacgtgacagcttctgtagcacTAAAGTGCTTATAGTGCAGGTAGtgtttagttatctACTGCATTATGAGCACTTAAAgtactgctagctgtagaactccag	chi-miR-20a-3p	ACTGCATTATGAGCACTTAAA	3'	Diff	gp1b	.((.((....((((((...((((.(((.(((((((((((((((((.(((((......)).))))))))))))))))))))..))).)))).)))))).....)))).	105	42.1	-40.6	115	103	89	266	54	82	136	232	128	128	37	60	111	205	143	335	133	102	98.1607	81.2704	89.1349	202.683	76.4869	76.3682	130.666	166.32	128.887
24	44	chi-miR-24-5p_R+3	GTGCCTACTGAGCTGATATCAGT	23	NC_019459.2	-	31170654	31170733	gacccgccctccgGTGCCTACTGAGCTGATATCAGTtctcattttacacacTGGCTCAGTTCAGCAGGAACaggagtcga	25	chi-mir-24,ssc-mir-24-2,bta-mir-24-1,hsa-mir-24-1,eca-mir-24-2,ppy-mir-24-1,mml-mir-24-1,cja-mir-24-2,ppa-mir-24-1,mne-mir-24-1,mmu-mir-24-1,rno-mir-24-1,cgr-mir-24-1,ptr-mir-24-1,mdo-mir-24-1,cfa-mir-24-1,cpo-mir-24-1,dno-mir-24a,ocu-mir-24-1,nle-mir-24-1,mmr-mir-24,pha-mir-24-2,dma-mir-24,oga-mir-24-1,sbo-mir-24-2,	chi-mir-24	gacccgccctccgGTGCCTACTGAGCTGATATCagttctcattttacacacTGGCTCAGTTCAGCAGGAACaggagtcga	chi-miR-24-5p	GTGCCTACTGAGCTGATATC	5'	Diff	gp1b	....((..((((.((.(((.(((((((((..(((((.............))))).))))))))).))).)).)))).)).	75	53.8	-28	133	105	80.5	137	43	73	115	178	118	145	155	449	258	306	167	314.5	137	124	113.525	82.8484	80.622	104.389	60.9063	67.9863	110.49	127.607	118.818
24	45	chi-miR-24-3p	TGGCTCAGTTCAGCAGGAAC	20	NC_019459.2	-	31170654	31170733	gacccgccctccgGTGCCTACTGAGCTGATATCAGTtctcattttacacacTGGCTCAGTTCAGCAGGAACaggagtcga	25	chi-mir-24,ssc-mir-24-2,bta-mir-24-1,hsa-mir-24-1,eca-mir-24-2,ppy-mir-24-1,mml-mir-24-1,cja-mir-24-2,ppa-mir-24-1,mne-mir-24-1,mmu-mir-24-1,rno-mir-24-1,cgr-mir-24-1,ptr-mir-24-1,mdo-mir-24-1,cfa-mir-24-1,cpo-mir-24-1,dno-mir-24a,ocu-mir-24-1,nle-mir-24-1,mmr-mir-24,pha-mir-24-2,dma-mir-24,oga-mir-24-1,sbo-mir-24-2,	chi-mir-24	gacccgccctccgGTGCCTACTGAGCTGATATCagttctcattttacacacTGGCTCAGTTCAGCAGGAACaggagtcga	chi-miR-24-3p	TGGCTCAGTTCAGCAGGAAC	3'	Yes	gp1b	....((..((((.((.(((.(((((((((..(((((.............))))).))))))))).))).)).)))).)).	75	53.8	-28	14117.5	21062	11154	16372.5	7292.5	10764.5	17333.5	26914.5	14433.5	23524.5	11134.5	42240.5	31294.5	32125.5	19934	33946	18977.5	14774.5	12050.3	16618.6	11170.9	12475.3	10329.3	10025.2	16653.7	19294.9	14533.6
25	46	hsa-miR-24-2-5p_L+1R-1	GTGCCTACTGAGCTGAAACACA	22	NC_019462.2	+	9882440	9882541	ggcctccctgggctctgcctcccGTGCCTACTGAGCTGAAACACAgttgatttgtgcacacTGGCTCAGTTCAGCAGGAACaggagtcgagcccccttggag	21	bta-mir-24-2,hsa-mir-24-2,ptr-mir-24-2,ppy-mir-24-2,ggo-mir-24,ppa-mir-24-2,eca-mir-24-1,mdo-mir-24-2,mml-mir-24-2,mne-mir-24-2,cja-mir-24-1,cfa-mir-24-2,ssc-mir-24-1,cpo-mir-24-2,dno-mir-24b,ocu-mir-24-2,cgr-mir-24,nle-mir-24-2,oga-mir-24-2,pha-mir-24-1,sbo-mir-24-1,	hsa-mir-24-2	ctctgcctcccgTGCCTACTGAGCTGAAACACAGttggtttgtgtacacTGGCTCAGTTCAGCAGGAACAGgg	hsa-miR-24-2-5p	TGCCTACTGAGCTGAAACACAG	5'	Diff	gp1b	...((((..((((((.(.((((.((.(((.(((((((((....((((((.......)).))))..))))))))).))).)).)))).)))))))....))))	99	59.8	-45.3	247	327	232.5	345	158	191	322	651	283	493	153	854	522	566	404	666.5	413	323	210.832	258.014	232.852	262.878	223.795	177.882	309.371	466.698	284.962
25	47	bta-miR-24-3p_R-2	TGGCTCAGTTCAGCAGGAAC	20	NC_019462.2	+	9882440	9882541	ggcctccctgggctctgcctcccGTGCCTACTGAGCTGAAACACAgttgatttgtgcacacTGGCTCAGTTCAGCAGGAACaggagtcgagcccccttggag	21	bta-mir-24-2,hsa-mir-24-2,ptr-mir-24-2,ppy-mir-24-2,ggo-mir-24,ppa-mir-24-2,eca-mir-24-1,mdo-mir-24-2,mml-mir-24-2,mne-mir-24-2,cja-mir-24-1,cfa-mir-24-2,ssc-mir-24-1,cpo-mir-24-2,dno-mir-24b,ocu-mir-24-2,cgr-mir-24,nle-mir-24-2,oga-mir-24-2,pha-mir-24-1,sbo-mir-24-1,	bta-mir-24-2	ctctgcctcccgtgcctactgagctgaaacacagttgatttgtgcacacTGGCTCAGTTCAGCAGGAACAGg	bta-miR-24-3p	TGGCTCAGTTCAGCAGGAACAG	3'	Diff	gp1b	...((((..((((((.(.((((.((.(((.(((((((((....((((((.......)).))))..))))))))).))).)).)))).)))))))....))))	99	59.8	-45.3	14117.5	21062	11154	16372.5	7292.5	10764.5	17333.5	26914.5	14433.5	23524.5	11134.5	42240.5	31294.5	32125.5	19934	33946	18977.5	14774.5	12050.3	16618.6	11170.9	12475.3	10329.3	10025.2	16653.7	19294.9	14533.6
26	48	chi-miR-26a-5p_L+1	GTTCAAGTAATCCAGGATAGGCT	23	NC_019476.2	+	11370946	11371114	gccacaggcgcccagaggaggaccaaggccctggcgaaggccgtggcctcGTTCAAGTAATCCAGGATAGGCTgtgcaggtcccaaggggCCTATTCTCGGTTACTTGCACGcggacgcgggcctggacgccagcctctgggcccaggaccctcctctctgtcagaggc	26	chi-mir-26a,bta-mir-26a-1,hsa-mir-26a-1,ptr-mir-26a-1,ppy-mir-26a,mml-mir-26a-1,ggo-mir-26a,ppa-mir-26a,lla-mir-26a,mmu-mir-26a-1,eca-mir-26a-2,cja-mir-26a-1,cfa-mir-26a-1,pal-mir-26a-1,nle-mir-26a-1,oga-mir-26a-1,mmr-mir-26a-1,pha-mir-26a-1,dma-mir-26a-1,sbo-mir-26a-1,efu-mir-26a,rno-mir-26a,cpo-mir-26a-1,dno-mir-26a-1,cgr-mir-26a-1,mne-mir-26a,	chi-mir-26a	aaggccgtggcctcgTTCAAGTAATCCAGGATAGGCTgtgcaggtcccaaggggCCTATTCTCGGTTACTTGCACGcggacgcgggcctg	chi-miR-26a-5p	TTCAAGTAATCCAGGATAGGCT	5'	Diff	gp1b	(((...((((...((((((((.((..((((((((((.((((((((.((.(((.(((((((((.(((((((((.........((....))))))))))).))))))))).))).)).))))).)))...)))))......)))))..))..)))))))).))))...)))	169	66.3	-84	7	12	5	22	6	1	6	18	2	6	8	19	11	23	16	12	2	8	5.975	9.46839	5.00758	16.7632	8.49855	0.93132	5.76467	12.9041	2.01386
26	49	chi-miR-26a-3p	CCTATTCTCGGTTACTTGCACG	22	NC_019476.2	+	11370946	11371114	gccacaggcgcccagaggaggaccaaggccctggcgaaggccgtggcctcGTTCAAGTAATCCAGGATAGGCTgtgcaggtcccaaggggCCTATTCTCGGTTACTTGCACGcggacgcgggcctggacgccagcctctgggcccaggaccctcctctctgtcagaggc	26	chi-mir-26a,bta-mir-26a-1,hsa-mir-26a-1,ptr-mir-26a-1,ppy-mir-26a,mml-mir-26a-1,ggo-mir-26a,ppa-mir-26a,lla-mir-26a,mmu-mir-26a-1,eca-mir-26a-2,cja-mir-26a-1,cfa-mir-26a-1,pal-mir-26a-1,nle-mir-26a-1,oga-mir-26a-1,mmr-mir-26a-1,pha-mir-26a-1,dma-mir-26a-1,sbo-mir-26a-1,efu-mir-26a,rno-mir-26a,cpo-mir-26a-1,dno-mir-26a-1,cgr-mir-26a-1,mne-mir-26a,	chi-mir-26a	aaggccgtggcctcgTTCAAGTAATCCAGGATAGGCTgtgcaggtcccaaggggCCTATTCTCGGTTACTTGCACGcggacgcgggcctg	chi-miR-26a-3p	CCTATTCTCGGTTACTTGCACG	3'	Yes	gp1b	(((...((((...((((((((.((..((((((((((.((((((((.((.(((.(((((((((.(((((((((.........((....))))))))))).))))))))).))).)).))))).)))...)))))......)))))..))..)))))))).))))...)))	169	66.3	-84	7	8	5	13	4	8	11	8	8	13	0	1	7	5	3	12	0	0	5.975	6.31226	5.00758	9.90555	5.6657	7.45056	10.5686	5.73516	8.05545
27	50	chi-miR-27b-5p	AGAGCTTAGCTGATTGGTGAAC	22	NC_019459.2	-	31171136	31171311	ggaagatgctcaccggccctttccttatgccccgcgacgacctctctgacgaggtgcAGAGCTTAGCTGATTGGTGAACagtgactggtttccgctttgTTCACAGTGGCTAAGTTCTGCacctgaagagaaggtgagatggggccagttaaggtggagctgctggggcagaggcc	28	chi-mir-27b,bta-mir-27b,hsa-mir-27b,ppy-mir-27b,mml-mir-27b,rno-mir-27b,mmu-mir-27b,eca-mir-27b,ptr-mir-27b,mdo-mir-27b,cja-mir-27b,cfa-mir-27b,pal-mir-27b,efu-mir-27b,ssc-mir-27b,ggo-mir-27b,cpo-mir-27b,tch-mir-27b,ppa-mir-27b,mmr-mir-27b,sbo-mir-27b,dno-mir-27b,ocu-mir-27b,cgr-mir-27b,nle-mir-27b,oga-mir-27b,pha-mir-27b,dma-mir-27b,	chi-mir-27b	gcgacgacctctctgacgaggtgcAGAGCTTAGCTGATTGGTGAACagtgactggtttccgctttgTTCACAGTGGCTAAGTTCTGCacctgaagagaaggtga	chi-miR-27b-5p	AGAGCTTAGCTGATTGGTGAAC	5'	Yes	gp1b	((....(((((..((((((...(((((.((((((.....((((((((....(((((((((((((((((.((((.(((((((....(((...)))..))))))))))))))))))))))))))))..))))).)))....))))))....))))).)).))))...)))))....))	176	56.8	-80.9	109	89	91	129	69	67	114	161	81	137	143	293	216	156	105	197	129	84	93.0393	70.2239	91.1379	98.2935	97.7333	62.3984	109.529	115.42	81.5615
27	51	chi-miR-27b-3p	TTCACAGTGGCTAAGTTCTGC	21	NC_019459.2	-	31171136	31171311	ggaagatgctcaccggccctttccttatgccccgcgacgacctctctgacgaggtgcAGAGCTTAGCTGATTGGTGAACagtgactggtttccgctttgTTCACAGTGGCTAAGTTCTGCacctgaagagaaggtgagatggggccagttaaggtggagctgctggggcagaggcc	28	chi-mir-27b,bta-mir-27b,hsa-mir-27b,ppy-mir-27b,mml-mir-27b,rno-mir-27b,mmu-mir-27b,eca-mir-27b,ptr-mir-27b,mdo-mir-27b,cja-mir-27b,cfa-mir-27b,pal-mir-27b,efu-mir-27b,ssc-mir-27b,ggo-mir-27b,cpo-mir-27b,tch-mir-27b,ppa-mir-27b,mmr-mir-27b,sbo-mir-27b,dno-mir-27b,ocu-mir-27b,cgr-mir-27b,nle-mir-27b,oga-mir-27b,pha-mir-27b,dma-mir-27b,	chi-mir-27b	gcgacgacctctctgacgaggtgcAGAGCTTAGCTGATTGGTGAACagtgactggtttccgctttgTTCACAGTGGCTAAGTTCTGCacctgaagagaaggtga	chi-miR-27b-3p	TTCACAGTGGCTAAGTTCTGC	3'	Yes	gp1b	((....(((((..((((((...(((((.((((((.....((((((((....(((((((((((((((((.((((.(((((((....(((...)))..))))))))))))))))))))))))))))..))))).)))....))))))....))))).)).))))...)))))....))	176	56.8	-80.9	83962	77877	45182	71472	35228	48771	71662	100735	65198	93714	65779	110231	129393	119241	85221	140273	101499	49139	71667.6	61447.5	45250.5	54459.2	49897.8	45421.4	68851.3	72216.4	65649.9
28	52	chi-miR-28-5p	AAGGAGCTCACAGTCTATTGA	21	NC_019458.2	-	196729360	196729445	ggtccttgccctcAAGGAGCTCACAGTCTATTGAgttgcctttctgactttccCACTAGATTGAGAGCTCCTGGAgggcaggcact	30	chi-mir-28,bta-mir-28,hsa-mir-28,ptr-mir-28,ggo-mir-28,ppa-mir-28,mmu-mir-28a,eca-mir-28,age-mir-28,lla-mir-28,ppy-mir-28,mml-mir-28,cja-mir-28,cfa-mir-28,mmr-mir-28,efu-mir-28,rno-mir-28,ssc-mir-28,cpo-mir-28,pal-mir-28,dno-mir-28,ocu-mir-28,cgr-mir-28,tch-mir-28,nle-mir-28,oga-mir-28a,mne-mir-28,dma-mir-28,sbo-mir-28,sla-mir-28,	chi-mir-28	ggtccttgccctcAAGGAGCTCACAGTCTATTGAgttgcctttctgactttccCACTAGATTGAGAGCTCCTGGAgggcaggcact	chi-miR-28-5p	AAGGAGCTCACAGTCTATTGA	5'	Yes	gp1b	(((.(((((((((.((((((((.(((((((.((((((........))))....)).))))))).)))))))).))))))))).)))	86	53.5	-45.2	3761	3101	3094	4397.5	1650.5	2626.5	3061.5	3792.5	2819	3892.5	2207	5890.5	4152	3708	2463.5	5172.5	3004	2184.5	3210.28	2446.79	3098.69	3350.74	2337.81	2446.11	2941.42	2718.82	2838.54
28	53	chi-miR-28-3p	CACTAGATTGAGAGCTCCTGGA	22	NC_019458.2	-	196729360	196729445	ggtccttgccctcAAGGAGCTCACAGTCTATTGAgttgcctttctgactttccCACTAGATTGAGAGCTCCTGGAgggcaggcact	30	chi-mir-28,bta-mir-28,hsa-mir-28,ptr-mir-28,ggo-mir-28,ppa-mir-28,mmu-mir-28a,eca-mir-28,age-mir-28,lla-mir-28,ppy-mir-28,mml-mir-28,cja-mir-28,cfa-mir-28,mmr-mir-28,efu-mir-28,rno-mir-28,ssc-mir-28,cpo-mir-28,pal-mir-28,dno-mir-28,ocu-mir-28,cgr-mir-28,tch-mir-28,nle-mir-28,oga-mir-28a,mne-mir-28,dma-mir-28,sbo-mir-28,sla-mir-28,	chi-mir-28	ggtccttgccctcAAGGAGCTCACAGTCTATTGAgttgcctttctgactttccCACTAGATTGAGAGCTCCTGGAgggcaggcact	chi-miR-28-3p	CACTAGATTGAGAGCTCCTGGA	3'	Yes	gp1b	(((.(((((((((.((((((((.(((((((.((((((........))))....)).))))))).)))))))).))))))))).)))	86	53.5	-45.2	4812	4673	4485	4160	2875	4302	3555	3127	2920	4093	1811	4956	4941	2619	1626	3109	2410	3161	4107.38	3687.15	4491.8	3169.78	4072.22	4006.54	3415.57	2241.73	2940.24
29	54	chi-miR-29c-5p_R-2	TGACCGATTTCTCCTGGTGTT	21	NC_019469.2	+	73616294	73616407	gagcaccaccggacccatctcttacacaggcTGACCGATTTCTCCTGGTGTTcagagtctgtttttgtcTAGCACCATTTGAAATCGGTTAtgatgtagggggaaaagcagcag	29	chi-mir-29c,bta-mir-29c,hsa-mir-29c,mmu-mir-29c,eca-mir-29c,ppy-mir-29c,mml-mir-29c,rno-mir-29c-1,rno-mir-29c-2,ssc-mir-29c,aja-mir-29c,bta-mir-29d,eca-mir-29c-2,ptr-mir-29c,mdo-mir-29a-2,cja-mir-29c,cfa-mir-29c-2,cfa-mir-29c-1,cpo-mir-29c,ocu-mir-29c,nle-mir-29c,efu-mir-29c,ggo-mir-29c,pal-mir-29c,dno-mir-29c,mmr-mir-29c,cgr-mir-29c,tch-mir-29c,oan-mir-29a-2,	chi-mir-29c	gagcatcaccggacccatctcttacacaggcTGACCGATTTCTCCTGGTGTTCAgagtctgtttttgtcTAGCACCATTTGAAATTGGTTatgatgtaggggggaaagcagcag	chi-miR-29c-5p	TGACCGATTTCTCCTGGTGTTCA	5'	Diff	gp1b	..((.((...)).....(((((((((((...(((((((((((...((((((((((((.....)))))...)))))))...))))))))))))).))))))))).......))..	86	49.1	-36	20	23	20	29	13	19	36	54	17	42	269	1221	58	68	45	73	42	52	17.0714	18.1477	20.0303	22.097	18.4135	17.6951	34.588	38.7123	17.1178
29	55	chi-miR-29c-3p_R+1_2ss1TN17TC	NAGCACCATTTGAAATCGGTTA	22	NC_019469.2	+	73616294	73616407	gagcaccaccggacccatctcttacacaggcTGACCGATTTCTCCTGGTGTTcagagtctgtttttgtcTAGCACCATTTGAAATCGGTTAtgatgtagggggaaaagcagcag	29	chi-mir-29c,bta-mir-29c,hsa-mir-29c,mmu-mir-29c,eca-mir-29c,ppy-mir-29c,mml-mir-29c,rno-mir-29c-1,rno-mir-29c-2,ssc-mir-29c,aja-mir-29c,bta-mir-29d,eca-mir-29c-2,ptr-mir-29c,mdo-mir-29a-2,cja-mir-29c,cfa-mir-29c-2,cfa-mir-29c-1,cpo-mir-29c,ocu-mir-29c,nle-mir-29c,efu-mir-29c,ggo-mir-29c,pal-mir-29c,dno-mir-29c,mmr-mir-29c,cgr-mir-29c,tch-mir-29c,oan-mir-29a-2,	chi-mir-29c	gagcatcaccggacccatctcttacacaggcTGACCGATTTCTCCTGGTGTTCAgagtctgtttttgtcTAGCACCATTTGAAATTGGTTatgatgtaggggggaaagcagcag	chi-miR-29c-3p	TAGCACCATTTGAAATTGGTT	3'	Diff	gp1b	..((.((...)).....(((((((((((...(((((((((((...((((((((((((.....)))))...)))))))...))))))))))))).))))))))).......))..	86	49.1	-36	1	1	2	0	1	1	3	4	0	4	68	172	1	6	1	6	2	1	0.853571	0.789033	2.00303	0	1.41642	0.93132	2.88234	2.86758	0
30	56	mmu-miR-29b-1-5p_R+2	GCTGGTTTCATATGGTGGTTTAGA	24	NC_019461.2	-	94606869	94606955	gcttcttcaggaaGCTGGTTTCATATGGTGGTTTAGAtttaaatagtgattgtcTAGCACCATTTGAAATCAGTGTTCTtgggggag	26	bta-mir-29b-1,hsa-mir-29b-1,eca-mir-29b,ptr-mir-29b-1,ppy-mir-29b-1,mml-mir-29b-1,ggo-mir-29b-1,ppa-mir-29b-1,age-mir-29b,lla-mir-29b,mmu-mir-29b-1,mdo-mir-29b-1,cja-mir-29b-2,cfa-mir-29b-1,pal-mir-29b-1,nle-mir-29b-1,efu-mir-29b,rno-mir-29b-1,ssc-mir-29b-1,cpo-mir-29b-1,dno-mir-29b-1,ocu-mir-29b-1,tch-mir-29b-2,oga-mir-29b-1,mmr-mir-29b-1,cgr-mir-29b,	mmu-mir-29b-1	aggaaGCTGGTTTCATATGGTGGTTTAgatttaaatagtgattgtcTAGCACCATTTGAAATCAGTGTTct	mmu-miR-29b-1-5p	GCTGGTTTCATATGGTGGTTTA	5'	Diff	gp1b	.((((..((((((((((((((((.((((((..((((((.............)))))))))))).)))))))))).))))))..))))	86	40.2	-37.8	0	0	0	0	0	0	0	0	0	2	2	23	3	0	0	1	0	0	0	0	0	0	0	0	0	0	0
30	57	bta-miR-29b_R+2	TAGCACCATTTGAAATCAGTGTTCA	25	NC_019461.2	-	94606869	94606955	gcttcttcaggaaGCTGGTTTCATATGGTGGTTTAGAtttaaatagtgattgtcTAGCACCATTTGAAATCAGTGTTCTtgggggag	26	bta-mir-29b-1,hsa-mir-29b-1,eca-mir-29b,ptr-mir-29b-1,ppy-mir-29b-1,mml-mir-29b-1,ggo-mir-29b-1,ppa-mir-29b-1,age-mir-29b,lla-mir-29b,mmu-mir-29b-1,mdo-mir-29b-1,cja-mir-29b-2,cfa-mir-29b-1,pal-mir-29b-1,nle-mir-29b-1,efu-mir-29b,rno-mir-29b-1,ssc-mir-29b-1,cpo-mir-29b-1,dno-mir-29b-1,ocu-mir-29b-1,tch-mir-29b-2,oga-mir-29b-1,mmr-mir-29b-1,cgr-mir-29b,	bta-mir-29b-1	cttcaggaagctggtttcatatggtggtttagatttaaatagtgattgtcTAGCACCATTTGAAATCAGTGTTcttggggg	bta-miR-29b	TAGCACCATTTGAAATCAGTGTT	3'	Diff	gp1b	.((((..((((((((((((((((.((((((..((((((.............)))))))))))).)))))))))).))))))..))))	86	40.2	-37.8	0	0	0	0	0	0	0	1	0	0	1	0	0	0	0	0	0	0	0	0	0	0	0	0	0	0.716895	0
31	58	chi-miR-30f-5p_R+1	TGTAAACACCCTACACTCTCAGCT	24	NC_019466.2	+	2769527	2769610	gagggccagatacTGTAAACACCCTACACTCTCAGCTgtgcacagtgagaaagCTGGGAGGAGGCTGTTTACTCTctctgcctt	2	chi-mir-30f,bta-mir-30f,	chi-mir-30f	gagggccagatacTGTAAACACCCTACACTCTCAGCtgtgcacagtgagaaagCTGGGAGGAGGCTGTTTACTCTctctgcctt	chi-miR-30f-5p	TGTAAACACCCTACACTCTCAGC	5'	Diff	gp1b	.((((.((((....(((((((.(((...(((((((((...(.....)....))))))))).))).)))))))....))))))))	83	52.4	-33.1	9202	10371	7156	11341	3840	9437	11756	8759	10312	7213	890	2976	7432	5966	3254	8197	6077	6066	7854.56	8183.06	7166.84	8641.45	5439.07	8788.86	11294.9	6279.28	10383.5
31	59	chi-miR-30f-3p	CTGGGAGGAGGCTGTTTACTCT	22	NC_019466.2	+	2769527	2769610	gagggccagatacTGTAAACACCCTACACTCTCAGCTgtgcacagtgagaaagCTGGGAGGAGGCTGTTTACTCTctctgcctt	2	chi-mir-30f,bta-mir-30f,	chi-mir-30f	gagggccagatacTGTAAACACCCTACACTCTCAGCtgtgcacagtgagaaagCTGGGAGGAGGCTGTTTACTCTctctgcctt	chi-miR-30f-3p	CTGGGAGGAGGCTGTTTACTCT	3'	Yes	gp1b	.((((.((((....(((((((.(((...(((((((((...(.....)....))))))))).))).)))))))....))))))))	83	52.4	-33.1	295	344	312	235	113	363	286	193	164	224	29	66	206	79	90	127	109	99	251.804	271.427	312.473	179.062	160.056	338.069	274.783	138.361	165.137
32	60	mmu-miR-30f_L+1R-1_1ss17AG	TGTAAACATCCGACTGGAAGCT	22	NC_019458.2	-	15035188	15035279	tggcagcctgccgcTGTAAACATCCGACTGAAAGCTccttgcaacgccttacagcttccagtcaaggatgtttacagtagcaaagactgccc	1	mmu-mir-30f,	mmu-mir-30f	tggcagcctgccgctGTAAACATCCGACTGAAAGCTCctctcaacaccttacagcttccagtcaaggatgtttacagtagcaaagactgccc	mmu-miR-30f	GTAAACATCCGACTGAAAGCTC	5'	Diff	gp1b	.(((((.((((..(((((((((((((((((.(((((....((...)).....))))).)))))..))))))))))))..)))..).))))).	90	52.2	-43.5	3	3	0	0	1	1	6	3	0	1	1	0	2	1	3	1	5	0	2.56071	2.3671	0	0	1.41642	0.93132	5.76467	2.15068	0
33	61	chi-miR-30e-5p	TGTAAACATCCTTGACTGGAAGCT	24	NC_019458.2	+	15035184	15035289	ttctgggcagtctttgctacTGTAAACATCCTTGACTGGAAGCTgtaaggcgttgcaaggagCTTTCAGTCGGATGTTTACAGCggcaggctgccacggtcatccc	27	chi-mir-30e,bta-mir-30e,hsa-mir-30e,eca-mir-30e,ppy-mir-30e,mmu-mir-30e,rno-mir-30e,ptr-mir-30e,mdo-mir-30d,mml-mir-30e,cja-mir-30e,cfa-mir-30e,efu-mir-30e,ssc-mir-30e,ggo-mir-30e,cpo-mir-30e,pal-mir-30e,ppa-mir-30e,nle-mir-30e,oga-mir-30e,mmr-mir-30e,pha-mir-30e,dma-mir-30e,dno-mir-30e,ocu-mir-30e,cgr-mir-30e,oan-mir-30e,	chi-mir-30e	ttctgggcagtctttgctacTGTAAACATCCTTGACTGGAAGCTgtaaggcgttgcaaggagCTTTCAGTCGGATGTTTACAGcggcaggctgccacggtcatccc	chi-miR-30e-5p	TGTAAACATCCTTGACTGGAAGCT	5'	Yes	gp1b	..((((((((((..(((..((((((((((((..(((((((((((.....((...))....)))))))))))))))))))))))..)))))))))).))).......	97	52.8	-55.5	51644	49709	50842	93834	33421	41998	47277	69786	51421	54662	64562	100208	69024	70832	45373	100967	73061	44556	44081.8	39222	50919.1	71498.3	47338.3	39113.6	45422.7	50029.2	51777.4
33	62	chi-miR-30e-3p_R+1	CTTTCAGTCGGATGTTTACAGC	22	NC_019458.2	+	15035184	15035289	ttctgggcagtctttgctacTGTAAACATCCTTGACTGGAAGCTgtaaggcgttgcaaggagCTTTCAGTCGGATGTTTACAGCggcaggctgccacggtcatccc	27	chi-mir-30e,bta-mir-30e,hsa-mir-30e,eca-mir-30e,ppy-mir-30e,mmu-mir-30e,rno-mir-30e,ptr-mir-30e,mdo-mir-30d,mml-mir-30e,cja-mir-30e,cfa-mir-30e,efu-mir-30e,ssc-mir-30e,ggo-mir-30e,cpo-mir-30e,pal-mir-30e,ppa-mir-30e,nle-mir-30e,oga-mir-30e,mmr-mir-30e,pha-mir-30e,dma-mir-30e,dno-mir-30e,ocu-mir-30e,cgr-mir-30e,oan-mir-30e,	chi-mir-30e	ttctgggcagtctttgctacTGTAAACATCCTTGACTGGAAGCTgtaaggcgttgcaaggagCTTTCAGTCGGATGTTTACAGcggcaggctgccacggtcatccc	chi-miR-30e-3p	CTTTCAGTCGGATGTTTACAG	3'	Diff	gp1b	..((((((((((..(((..((((((((((((..(((((((((((.....((...))....)))))))))))))))))))))))..)))))))))).))).......	97	52.8	-55.5	2317	1691	2026	2642	1116	1602	1671	2132	1684	2091	4108	5431	3070	2765	1726	3539	2591	1679	1977.72	1334.25	2029.07	2013.11	1580.73	1491.97	1605.46	1528.42	1695.67
34	63	bta-miR-31_R+2	AGGCAAGATGCTGGCATAGCTGT	23	NC_019459.2	-	89333147	89333251	tgctcctgtaacttggaactggagaggAGGCAAGATGCTGGCATAGCTGTtgcactgtgaaccTGCTATGCCAACATATTGCCATCtctcttgtccgaaagcagc	27	bta-mir-31,hsa-mir-31,ptr-mir-31,ppy-mir-31,mml-mir-31,ggo-mir-31,ppa-mir-31,mne-mir-31,mmu-mir-31,eca-mir-31,mdo-mir-31,cja-mir-31,cfa-mir-31,ocu-mir-31,dma-mir-31,efu-mir-31,rno-mir-31a,ssc-mir-31,cpo-mir-31,pal-mir-31,dno-mir-31,cgr-mir-31,nle-mir-31,pha-mir-31-1,pha-mir-31-2,oga-mir-31,mmr-mir-31,	bta-mir-31	tcctgtaacttggaactggagaggAGGCAAGATGCTGGCATAGCTgttgaactgcgaacctgctatgccaacatattgccatctctcttgtccg	bta-miR-31	AGGCAAGATGCTGGCATAGCT	5'	Diff	gp1b	.....((((...(((((...((((((..(((((.(((.(((((((((.(((........)))..))))))))).))).)))))..))))))..)))))..)))).	99	50.5	-47.6	95	39	24	54	41	38	124	369	110	111	15	94	90	46	51	100	27	44	81.0893	30.7723	24.0364	41.1461	58.0734	35.3902	119.137	264.534	110.763
34	64	hsa-miR-31-3p_R+1	TGCTATGCCAACATATTGCCATC	23	NC_019459.2	-	89333147	89333251	tgctcctgtaacttggaactggagaggAGGCAAGATGCTGGCATAGCTGTtgcactgtgaaccTGCTATGCCAACATATTGCCATCtctcttgtccgaaagcagc	27	bta-mir-31,hsa-mir-31,ptr-mir-31,ppy-mir-31,mml-mir-31,ggo-mir-31,ppa-mir-31,mne-mir-31,mmu-mir-31,eca-mir-31,mdo-mir-31,cja-mir-31,cfa-mir-31,ocu-mir-31,dma-mir-31,efu-mir-31,rno-mir-31a,ssc-mir-31,cpo-mir-31,pal-mir-31,dno-mir-31,cgr-mir-31,nle-mir-31,pha-mir-31-1,pha-mir-31-2,oga-mir-31,mmr-mir-31,	hsa-mir-31	ggagaggAGGCAAGATGCTGGCATAGCTgttgaactgggaaccTGCTATGCCAACATATTGCCATctttcc	hsa-miR-31-3p	TGCTATGCCAACATATTGCCAT	3'	Diff	gp1b	.....((((...(((((...((((((..(((((.(((.(((((((((.(((........)))..))))))))).))).)))))..))))))..)))))..)))).	99	50.5	-47.6	0	0	0	2	0	1	1	10	0	1	0	4	1	1	2	0	2	0	0	0	0	1.52393	0	0.93132	0.960778	7.16895	0
35	65	bta-miR-32_R-2_1ss11GT	TATTGCACATTACTAAGTTGC	21	NC_019459.2	+	14247000	14247104	ccattctgcttgctctggtggagaTATTGCACATTACTAAGTTGCatgttgtcacggcctcagtgCAATTTAGTGTGTGTGATATTttcacatgagtgcatgcac	23	bta-mir-32,hsa-mir-32,mmu-mir-32,ptr-mir-32,ppy-mir-32,mml-mir-32,ggo-mir-32,ppa-mir-32,mne-mir-32,sla-mir-32,eca-mir-32,mdo-mir-32,cja-mir-32,cfa-mir-32,ocu-mir-32,tch-mir-32,rno-mir-32,ssc-mir-32,cpo-mir-32,pal-mir-32,dno-mir-32,cgr-mir-32,oan-mir-32,	bta-mir-32	ggaggTATTGCACATGACTAAGTTGCATgttgtcacggcctcagtgcaatttagtatgtgtgatattttc	bta-miR-32	TATTGCACATGACTAAGTTGCAT	5'	Diff	gp1b	......(((.(((.((.((((((((((..((((.((((((((((((((..((....))..)).))))))))))))))))..))))))))))...)).))).))).	98	43.8	-45.3	243	197	165	641	82	147	241	555	271	261	227	157	230	503	267	820	285	106	207.418	155.439	165.25	488.42	116.147	136.904	231.548	397.877	272.879
35	66	hsa-miR-32-3p_R-1	CAATTTAGTGTGTGTGATATT	21	NC_019459.2	+	14247000	14247104	ccattctgcttgctctggtggagaTATTGCACATTACTAAGTTGCatgttgtcacggcctcagtgCAATTTAGTGTGTGTGATATTttcacatgagtgcatgcac	23	bta-mir-32,hsa-mir-32,mmu-mir-32,ptr-mir-32,ppy-mir-32,mml-mir-32,ggo-mir-32,ppa-mir-32,mne-mir-32,sla-mir-32,eca-mir-32,mdo-mir-32,cja-mir-32,cfa-mir-32,ocu-mir-32,tch-mir-32,rno-mir-32,ssc-mir-32,cpo-mir-32,pal-mir-32,dno-mir-32,cgr-mir-32,oan-mir-32,	hsa-mir-32	ggagaTATTGCACATTACTAAGTTGCAtgttgtcacggcctcaatgCAATTTAGTGTGTGTGATATTTtc	hsa-miR-32-3p	CAATTTAGTGTGTGTGATATTT	3'	Diff	gp1b	......(((.(((.((.((((((((((..((((.((((((((((((((..((....))..)).))))))))))))))))..))))))))))...)).))).))).	98	43.8	-45.3	13	7	7	22	4	12	21	21	15	15	11	15	14	25	13	25	11	9	11.0964	5.52323	7.01061	16.7632	5.6657	11.1758	20.1763	15.0548	15.104
36	67	chi-miR-33b-5p_R+1	GTGCATTGCTGTTGCATTGC	20	NC_019468.2	+	34148000	34148093	gcgggcggccccgcgGTGCATTGCTGTTGCATTGCatgtgtgaggcaggtgCAGTGCCTCGGCAGTGCAGCCcggagccggcccctggcaccgc	10	chi-mir-33b,bta-mir-33b,hsa-mir-33b,ptr-mir-33b,ppy-mir-33b,mml-mir-33b,cfa-mir-33b,ssc-mir-33b,cpo-mir-33b,pal-mir-33b,	chi-mir-33b	gcgggcggccccgcgGTGCATTGCTGTTGCATTGcatgtgtgaggcaggtgCAGTGCCTCGGCAGTGCAGCCcggagccggcccctggcaccgc	chi-miR-33b-5p	GTGCATTGCTGTTGCATTG	5'	Diff	gp1b	((((.((((.(((.((((((((((((..((((((((..((.....))..))))))))..)))))))))).))))).))))(((...))).))))	94	72.3	-55.7	1	3	2	2	0	2	0	5	1	3	8	4	14	5	8	16	3	4	0.853571	2.3671	2.00303	1.52393	0	1.86264	0	3.58447	1.00693
36	68	chi-miR-33b-3p	CAGTGCCTCGGCAGTGCAGCC	21	NC_019468.2	+	34148000	34148093	gcgggcggccccgcgGTGCATTGCTGTTGCATTGCatgtgtgaggcaggtgCAGTGCCTCGGCAGTGCAGCCcggagccggcccctggcaccgc	10	chi-mir-33b,bta-mir-33b,hsa-mir-33b,ptr-mir-33b,ppy-mir-33b,mml-mir-33b,cfa-mir-33b,ssc-mir-33b,cpo-mir-33b,pal-mir-33b,	chi-mir-33b	gcgggcggccccgcgGTGCATTGCTGTTGCATTGcatgtgtgaggcaggtgCAGTGCCTCGGCAGTGCAGCCcggagccggcccctggcaccgc	chi-miR-33b-3p	CAGTGCCTCGGCAGTGCAGCC	3'	Yes	gp1b	((((.((((.(((.((((((((((((..((((((((..((.....))..))))))))..)))))))))).))))).))))(((...))).))))	94	72.3	-55.7	3	20	10	10	2	9	3	19	5	17	17	29	5	4	8	9	4	3	2.56071	15.7807	10.0152	7.61965	2.83285	8.38188	2.88234	13.621	5.03466
37	69	chi-miR-33a-5p	GTGCATTGTAGTTGCATTGC	20	NC_019460.2	+	216667525	216667600	gctgcgGTGCATTGTAGTTGCATTGCatgttccggcggcaccgtgCAATGTTTCCACAGTGCATCAcagaggcctg	20	chi-mir-33a,bta-mir-33a,hsa-mir-33a,ptr-mir-33a,ggo-mir-33,ppa-mir-33,mmu-mir-33,eca-mir-33a,mdo-mir-33,ppy-mir-33a,mml-mir-33a,mne-mir-33,cfa-mir-33a,efu-mir-33,rno-mir-33,cpo-mir-33a,pal-mir-33a,dno-mir-33a,ocu-mir-33a,cgr-mir-33,	chi-mir-33a	tgctgcgGTGCATTGTAGTTGCATTGCatgttccggcggcaccgtgCAATGTTTCCACAGTGCATCAcagaggcctg	chi-miR-33a-5p	GTGCATTGTAGTTGCATTGC	5'	Yes	gp1b	.(((.((((((((((....((((((((((..((...))...))))))))))....)))))))))).))).......	68	56.6	-32	79	65	98	293	27	67	92	206	92	79	23	36	46	141	109	263	50	12	67.4321	51.2871	98.1485	223.256	38.2435	62.3984	88.3916	147.68	92.6377
37	70	chi-miR-33a-3p	CAATGTTTCCACAGTGCATCA	21	NC_019460.2	+	216667525	216667600	gctgcgGTGCATTGTAGTTGCATTGCatgttccggcggcaccgtgCAATGTTTCCACAGTGCATCAcagaggcctg	20	chi-mir-33a,bta-mir-33a,hsa-mir-33a,ptr-mir-33a,ggo-mir-33,ppa-mir-33,mmu-mir-33,eca-mir-33a,mdo-mir-33,ppy-mir-33a,mml-mir-33a,mne-mir-33,cfa-mir-33a,efu-mir-33,rno-mir-33,cpo-mir-33a,pal-mir-33a,dno-mir-33a,ocu-mir-33a,cgr-mir-33,	chi-mir-33a	tgctgcgGTGCATTGTAGTTGCATTGCatgttccggcggcaccgtgCAATGTTTCCACAGTGCATCAcagaggcctg	chi-miR-33a-3p	CAATGTTTCCACAGTGCATCA	3'	Yes	gp1b	.(((.((((((((((....((((((((((..((...))...))))))))))....)))))))))).))).......	68	56.6	-32	23	12	12	28	6	14	12	35	19	25	5	15	13	23	17	36	8	10	19.6321	9.46839	12.0182	21.335	8.49855	13.0385	11.5293	25.0913	19.1317
38	71	chi-miR-34b-5p	AGGCAGTGTAATTAGCTGATTGT	23	NC_019472.2	+	21205181	21205286	gcccggtgctcggtttgtAGGCAGTGTAATTAGCTGATTGTactctcatgcttacAATCACTAGTTCCACTGCCATCaaaacaaggcacagcatcacccgccgccc	12	chi-mir-34b,bta-mir-34b,mmu-mir-34b,rno-mir-34b,eca-mir-34b,cfa-mir-34b,efu-mir-34b,pal-mir-34b,ocu-mir-34b,cgr-mir-34b,oga-mir-34b,mmr-mir-34b,	chi-mir-34b	gcccggtgctcggtttgtAGGCAGTGTAATTAGCTGATTGTactctcatgcttacAATCACTAGTTCCACTGCCATCaaaacaaggcacagcatcacccgccgccc	chi-miR-34b-5p	AGGCAGTGTAATTAGCTGATTGT	5'	Yes	gp1b	((...(((((..((((...(((((((.((((((.((((((((..........)))))))))))))).)))))))....))))..))))).))..............	92	51.9	-37.9	2.5	1	2	5	6	3	6	10	2.5	10	2	3	0	7	11	13.5	2	6	2.13393	0.789033	2.00303	3.80983	8.49855	2.79396	5.76467	7.16895	2.51733
38	72	chi-miR-34b-3p	AATCACTAGTTCCACTGCCATC	22	NC_019472.2	+	21205181	21205286	gcccggtgctcggtttgtAGGCAGTGTAATTAGCTGATTGTactctcatgcttacAATCACTAGTTCCACTGCCATCaaaacaaggcacagcatcacccgccgccc	12	chi-mir-34b,bta-mir-34b,mmu-mir-34b,rno-mir-34b,eca-mir-34b,cfa-mir-34b,efu-mir-34b,pal-mir-34b,ocu-mir-34b,cgr-mir-34b,oga-mir-34b,mmr-mir-34b,	chi-mir-34b	gcccggtgctcggtttgtAGGCAGTGTAATTAGCTGATTGTactctcatgcttacAATCACTAGTTCCACTGCCATCaaaacaaggcacagcatcacccgccgccc	chi-miR-34b-3p	AATCACTAGTTCCACTGCCATC	3'	Yes	gp1b	((...(((((..((((...(((((((.((((((.((((((((..........)))))))))))))).)))))))....))))..))))).))..............	92	51.9	-37.9	75	40	54	80	41	51	50	77	62	112	14	30	69	105	45	106	40	51	64.0178	31.5613	54.0818	60.9572	58.0734	47.4973	48.0389	55.2009	62.4298
39	73	chi-miR-34a_R+1	TGGCAGTGTCTTAGCTGGTTGTT	23	NC_019469.2	+	42380368	42380474	ggccagctgtgagtgtttcttTGGCAGTGTCTTAGCTGGTTGTTgtgagtaataatgcaggaagcAATCAGCAAGTATACTGCCCTAgaagtgctgcacgttgtggg	30	chi-mir-34a,bta-mir-34a,hsa-mir-34a,ptr-mir-34a,ppy-mir-34a,ggo-mir-34a,ppa-mir-34a,mmu-mir-34a,eca-mir-34a,mdo-mir-34a,mml-mir-34a,mne-mir-34a,cja-mir-34a,cfa-mir-34a,oga-mir-34a,efu-mir-34a,rno-mir-34a,ssc-mir-34a,cpo-mir-34a,pal-mir-34a,dno-mir-34a,ocu-mir-34a,cgr-mir-34a,tch-mir-34a-1,tch-mir-34a-2,nle-mir-34a,mmr-mir-34a,age-mir-34a,lla-mir-34a,sla-mir-34a,	chi-mir-34a	ggccagctgtgagtgtttcttTGGCAGTGTCTTAGCTGGTTGTtgtgagtaataatgcaggaagcaatcagcaagtatactgccctagaagtgctgcacgttgtggg	chi-miR-34a	TGGCAGTGTCTTAGCTGGTTGT	5'	Diff	gp1b	...((((.(((((..(((((..(((((((((((.((((((((((....(((....)))....))))))))))))).))))))))..)))))..)).)))))))....	100	48.6	-46.4	100	178	145	174	113	196	179	444	170	235	32	274	231	261	100	146	107	105	85.3571	140.448	145.22	132.582	160.056	182.539	171.979	318.301	171.178
39	74	hsa-miR-34a-3p_L-1R+1	AATCAGCAAGTATACTGCCCTA	22	NC_019469.2	+	42380368	42380474	ggccagctgtgagtgtttcttTGGCAGTGTCTTAGCTGGTTGTTgtgagtaataatgcaggaagcAATCAGCAAGTATACTGCCCTAgaagtgctgcacgttgtggg	30	chi-mir-34a,bta-mir-34a,hsa-mir-34a,ptr-mir-34a,ppy-mir-34a,ggo-mir-34a,ppa-mir-34a,mmu-mir-34a,eca-mir-34a,mdo-mir-34a,mml-mir-34a,mne-mir-34a,cja-mir-34a,cfa-mir-34a,oga-mir-34a,efu-mir-34a,rno-mir-34a,ssc-mir-34a,cpo-mir-34a,pal-mir-34a,dno-mir-34a,ocu-mir-34a,cgr-mir-34a,tch-mir-34a-1,tch-mir-34a-2,nle-mir-34a,mmr-mir-34a,age-mir-34a,lla-mir-34a,sla-mir-34a,	hsa-mir-34a	ggccagctgtgagtgtttcttTGGCAGTGTCTTAGCTGGTTGTtgtgagcaatagtaaggaagCAATCAGCAAGTATACTGCCCTagaagtgctgcacgttgtggggccc	hsa-miR-34a-3p	CAATCAGCAAGTATACTGCCCT	3'	Diff	gp1b	...((((.(((((..(((((..(((((((((((.((((((((((....(((....)))....))))))))))))).))))))))..)))))..)).)))))))....	100	48.6	-46.4	5	1	4	2	0	5	4	13	3	6	1	7	4	10	3	5	1	1	4.26786	0.789033	4.00606	1.52393	0	4.6566	3.84311	9.31963	3.0208
40	75	chi-miR-34c-5p	AGGCAGTGTAGTTAGCTGATTGC	23	NC_019472.2	+	21205903	21206004	tgagtctagttactAGGCAGTGTAGTTAGCTGATTGCtaataataccAATCACTAACCACACGGCCAGGtaaaaagatttgggaattcatccaaatgagctg	25	chi-mir-34c,bta-mir-34c,eca-mir-34c,hsa-mir-34c,ppy-mir-34c,mmu-mir-34c,rno-mir-34c,ptr-mir-34c,mdo-mir-34c,mml-mir-34c,cja-mir-34c,cfa-mir-34c,cpo-mir-34c,pal-mir-34c,dno-mir-34c,tch-mir-34c,ppa-mir-34c,oga-mir-34c,mmr-mir-34c,efu-mir-34c,ssc-mir-34c-1,ssc-mir-34c-2,ggo-mir-34c,ocu-mir-34c,cgr-mir-34c,	chi-mir-34c	tgagtctagttactAGGCAGTGTAGTTAGCTGATTGCtaataataccAATCACTAACCACACGGCCAGGtaaaaagatttgggaattcatccaaatgagctg	chi-miR-34c-5p	AGGCAGTGTAGTTAGCTGATTGC	5'	Yes	gp1b	.((((((..((((..(((.((((.(((((.((((((.((....)).))))))))))).)))).)))..))))..))))))(((......)))..........	79	40.2	-34	574.5	624	339	690	291	304	443	608	459.5	817	90	159	448	537	394	762.5	350	297	490.377	492.356	339.514	525.756	412.18	283.121	425.625	435.872	462.685
40	76	chi-miR-34c-3p	AATCACTAACCACACGGCCAGG	22	NC_019472.2	+	21205903	21206004	tgagtctagttactAGGCAGTGTAGTTAGCTGATTGCtaataataccAATCACTAACCACACGGCCAGGtaaaaagatttgggaattcatccaaatgagctg	25	chi-mir-34c,bta-mir-34c,eca-mir-34c,hsa-mir-34c,ppy-mir-34c,mmu-mir-34c,rno-mir-34c,ptr-mir-34c,mdo-mir-34c,mml-mir-34c,cja-mir-34c,cfa-mir-34c,cpo-mir-34c,pal-mir-34c,dno-mir-34c,tch-mir-34c,ppa-mir-34c,oga-mir-34c,mmr-mir-34c,efu-mir-34c,ssc-mir-34c-1,ssc-mir-34c-2,ggo-mir-34c,ocu-mir-34c,cgr-mir-34c,	chi-mir-34c	tgagtctagttactAGGCAGTGTAGTTAGCTGATTGCtaataataccAATCACTAACCACACGGCCAGGtaaaaagatttgggaattcatccaaatgagctg	chi-miR-34c-3p	AATCACTAACCACACGGCCAGG	3'	Yes	gp1b	.((((((..((((..(((.((((.(((((.((((((.((....)).))))))))))).)))).)))..))))..))))))(((......)))..........	79	40.2	-34	14	21	11	12	8	10	8	10	6	25	0	7	13	13	8	22	3	11	11.95	16.5697	11.0167	9.14359	11.3314	9.3132	7.68623	7.16895	6.04159
41	77	cpo-miR-92a-2-5p_2ss19TC21AG	GGGTGGGGATTTGTTGCACTGCT	23	NC_019484.2	+	95477384	95477470	cccattcattcatGGGTGGGGATTTGTTGCACTGCTtgtgttatatataaagTATTGCACTTGTCCCGGCCTGTggaagaaacgagg	31	chi-mir-92b,bta-mir-92a-2,hsa-mir-92a-2,ptr-mir-92-2,ppy-mir-92-2,mml-mir-92a-2,ggo-mir-92-2,ppa-mir-92a-2,mne-mir-92,age-mir-92-2,lla-mir-92-2,sla-mir-92-2,mmu-mir-92a-2,eca-mir-92a-2,cja-mir-92a-1,cfa-mir-92a-2,efu-mir-92a,rno-mir-92a-2,ssc-mir-92a-2,cpo-mir-92a-2,pal-mir-92a-1,dno-mir-92a-2,ocu-mir-92a-2,tch-mir-92a-2,nle-mir-92a-1,oga-mir-92a-1,pha-mir-92a-1,sbo-mir-92a-1,mmr-mir-92b,dma-mir-…	cpo-mir-92a-2	GGGTGGGGATTTGTTGCATTACTtgtattatatgtaaagTATTGCACTTGTCCCGGCCTGT	cpo-miR-92a-2-5p	GGGTGGGGATTTGTTGCATTACT	5'	Diff	gp1b	....(((.((((..((..(((((..(.((((.(((((((((...)))))).))).)))))..)))))..))..)))).)))......	77	46	-30.5	17	1	1	2	5	2	6	5	5	6	0	0	0	0	1	0	1	0	14.5107	0.789033	1.00152	1.52393	7.08212	1.86264	5.76467	3.58447	5.03466
41	78	chi-miR-92b	TATTGCACTTGTCCCGGCCTGT	22	NC_019484.2	+	95477384	95477470	cccattcattcatGGGTGGGGATTTGTTGCACTGCTtgtgttatatataaagTATTGCACTTGTCCCGGCCTGTggaagaaacgagg	31	chi-mir-92b,bta-mir-92a-2,hsa-mir-92a-2,ptr-mir-92-2,ppy-mir-92-2,mml-mir-92a-2,ggo-mir-92-2,ppa-mir-92a-2,mne-mir-92,age-mir-92-2,lla-mir-92-2,sla-mir-92-2,mmu-mir-92a-2,eca-mir-92a-2,cja-mir-92a-1,cfa-mir-92a-2,efu-mir-92a,rno-mir-92a-2,ssc-mir-92a-2,cpo-mir-92a-2,pal-mir-92a-1,dno-mir-92a-2,ocu-mir-92a-2,tch-mir-92a-2,nle-mir-92a-1,oga-mir-92a-1,pha-mir-92a-1,sbo-mir-92a-1,mmr-mir-92b,dma-mir-…	chi-mir-92b	cccattcattcatgggtggggatttgttgcactgcttgtgttatatgtaaagTATTGCACTTGTCCCGGCCTGTggaagaaacgagg	chi-miR-92b	TATTGCACTTGTCCCGGCCTGT	3'	Yes	gp1b	....(((.((((..((..(((((..(.((((.(((((((((...)))))).))).)))))..)))))..))..)))).)))......	77	46	-30.5	98496	93072.5	90720.5	77515.5	48517	89303	65112	56291	49474.5	86256	24619	56062.5	91845	53310	30986	63735	33241	43427.5	84073.4	73437.2	90858	59064.1	68720.7	83169.6	62558.2	40354.7	49817.4
42	79	chi-miR-92a-5p	AGGTTGGGATCAGTTGCAATGCT	23	NC_019467.2	+	66142339	66142445	gggaaaatcaaacccctttctacacAGGTTGGGATCAGTTGCAATGCTgtgtttctgtatggTATTGCACTTGTCCCGGCCTGTtgagtttggtggggattgtgacc	33	chi-mir-92a,bta-mir-92a-1,hsa-mir-92a-1,ptr-mir-92-1,mml-mir-92a-1,ggo-mir-92-1,ppa-mir-92a-1,age-mir-92-1,lla-mir-92-1,sla-mir-92-1,lca-mir-92-1,mmu-mir-92a-1,eca-mir-92a,mdo-mir-92a-1,ppy-mir-92-1,cja-mir-92a-2,cfa-mir-92a-1,cpo-mir-92a-1,pal-mir-92a-2,oga-mir-92a-2,mmr-mir-92a,pha-mir-92a-2,dma-mir-92a-1,sbo-mir-92a-2,efu-mir-92c,rno-mir-92a-1,ssc-mir-92a-1,dno-mir-92a-1,ocu-mir-92a-1,cgr-mir-…	chi-mir-92a	ggaaaatcaaacccctttctacacAGGTTGGGATCAGTTGCAATGCTgtgtttctgtatggTATTGCACTTGTCCCGGCCTGTtgagtttggtggggat	chi-miR-92a-5p	AGGTTGGGATCAGTTGCAATGCT	5'	Yes	gp1b	((......(((.((((...((..(((((..((((..((.((((((((..((......))..))))))))))..))))..)))))..))......)))).)))...))	107	48.6	-43	46	111	42	72	51	34	65	46	44	71	29	104	53	27	24	48	17	58	39.2643	87.5826	42.0637	54.8615	72.2377	31.6649	62.4506	32.9772	44.305
42	80	chi-miR-92b	TATTGCACTTGTCCCGGCCTGT	22	NC_019467.2	+	66142339	66142445	gggaaaatcaaacccctttctacacAGGTTGGGATCAGTTGCAATGCTgtgtttctgtatggTATTGCACTTGTCCCGGCCTGTtgagtttggtggggattgtgacc	33	chi-mir-92a,bta-mir-92a-1,hsa-mir-92a-1,ptr-mir-92-1,mml-mir-92a-1,ggo-mir-92-1,ppa-mir-92a-1,age-mir-92-1,lla-mir-92-1,sla-mir-92-1,lca-mir-92-1,mmu-mir-92a-1,eca-mir-92a,mdo-mir-92a-1,ppy-mir-92-1,cja-mir-92a-2,cfa-mir-92a-1,cpo-mir-92a-1,pal-mir-92a-2,oga-mir-92a-2,mmr-mir-92a,pha-mir-92a-2,dma-mir-92a-1,sbo-mir-92a-2,efu-mir-92c,rno-mir-92a-1,ssc-mir-92a-1,dno-mir-92a-1,ocu-mir-92a-1,cgr-mir-…	chi-mir-92a	ggaaaatcaaacccctttctacacAGGTTGGGATCAGTTGCAATGCTgtgtttctgtatggTATTGCACTTGTCCCGGCCTGTtgagtttggtggggat	chi-miR-92b	TATTGCACTTGTCCCGGCCTGT	3'	Yes	gp1b	((......(((.((((...((..(((((..((((..((.((((((((..((......))..))))))))))..))))..)))))..))......)))).)))...))	107	48.6	-43	98496	93072.5	90720.5	77515.5	48517	89303	65112	56291	49474.5	86256	24619	56062.5	91845	53310	30986	63735	33241	43427.5	84073.4	73437.2	90858	59064.1	68720.7	83169.6	62558.2	40354.7	49817.4
43	81	chi-miR-93-5p	CAAAGTGCTGTTCGTGCAGGTAG	23	NC_019481.2	+	36244324	36244410	gtcctgggggctcCAAAGTGCTGTTCGTGCAGGTAGtgtgatcacccgacctACTGCTGAGCCAGCACTTCCCGAgccccagggaca	28	chi-mir-93,bta-mir-93,hsa-mir-93,sla-mir-93,mmu-mir-93,eca-mir-93,ptr-mir-93,ppy-mir-93,ggo-mir-93,ppa-mir-93,mdo-mir-93,mml-mir-93,mne-mir-93,cja-mir-93,cfa-mir-93,pal-mir-93,oga-mir-93,dma-mir-93,efu-mir-93,cpo-mir-93,dno-mir-93,ocu-mir-93,tch-mir-93,cgr-mir-93,nle-mir-93,pha-mir-93,age-mir-93,lla-mir-93,	chi-mir-93	ctgggggctcCAAAGTGCTGTTCGTGCAGGTAGtgtgatcacctgacctACTGCTGAGCCAGCACTTCCCGAgccc	chi-miR-93-5p	CAAAGTGCTGTTCGTGCAGGTAG	5'	Yes	gp1b	((((..(((((((..((((((((((((.((((.(((..((......))..))))))))))).))))))))...)))))))..)))).	86	62.1	-47.5	7337	5969	6803	10166	5164	8070	8102	9079	7996	7729	2952	8573	7101	5439	3760	8259	4334	5734	6262.65	4709.74	6813.31	7746.14	7314.42	7515.75	7784.23	6508.69	8051.43
43	82	chi-miR-93-3p	ACTGCTGAGCCAGCACTTCCCGA	23	NC_019481.2	+	36244324	36244410	gtcctgggggctcCAAAGTGCTGTTCGTGCAGGTAGtgtgatcacccgacctACTGCTGAGCCAGCACTTCCCGAgccccagggaca	28	chi-mir-93,bta-mir-93,hsa-mir-93,sla-mir-93,mmu-mir-93,eca-mir-93,ptr-mir-93,ppy-mir-93,ggo-mir-93,ppa-mir-93,mdo-mir-93,mml-mir-93,mne-mir-93,cja-mir-93,cfa-mir-93,pal-mir-93,oga-mir-93,dma-mir-93,efu-mir-93,cpo-mir-93,dno-mir-93,ocu-mir-93,tch-mir-93,cgr-mir-93,nle-mir-93,pha-mir-93,age-mir-93,lla-mir-93,	chi-mir-93	ctgggggctcCAAAGTGCTGTTCGTGCAGGTAGtgtgatcacctgacctACTGCTGAGCCAGCACTTCCCGAgccc	chi-miR-93-3p	ACTGCTGAGCCAGCACTTCCCGA	3'	Yes	gp1b	((((..(((((((..((((((((((((.((((.(((..((......))..))))))))))).))))))))...)))))))..)))).	86	62.1	-47.5	245	349	208	237	174	213	210	239	230	291	52	151	185	167	99	169	92	146	209.125	275.372	208.315	180.586	246.458	198.371	201.763	171.338	231.594
44	83	bta-miR-95	TTCAACGGGTATTTATTGAGCA	22	NC_019463.2	-	113614253	113614333	aacacagcgggcgctcaataaatgtttgttgaattgagatgcgctaaaTTCAACGGGTATTTATTGAGCAcccactctgtg	14	bta-mir-95,hsa-mir-95,ptr-mir-95,ppy-mir-95,mml-mir-95,ggo-mir-95,lla-mir-95,sla-mir-95,eca-mir-95,cja-mir-95,cfa-mir-95,ssc-mir-95,tch-mir-95,ppa-mir-95,	bta-mir-95	aacacagcgggcgctcaataaatgtttgttgaattgagatgcgctaaaTTCAACGGGTATTTATTGAGCAcccactctgtg	bta-miR-95	TTCAACGGGTATTTATTGAGCA	3'	Yes	gp1b	..(((((.(((.((((((((((((..(((((((((.((.....)).)))))))))..)))))))))))).)))...)))))	79	43.2	-39.6	1022	999	1067	1218	545	750	827	840	674	1124	2751	4131	2536	1177	769	1689	1203	1355	872.35	788.244	1068.62	928.074	771.952	698.49	794.564	602.192	678.672
45	84	chi-miR-96_R+2	TTTGGCACTAGCACATTTTTGCT	23	NW_014643143.1	-	174	276	ccactaccatctgcttggccgacTTTGGCACTAGCACATTTTTGCTtgtgtctctccgctctgagcaatcatgtgcagtgccaatatgggaaaagcaggatgc	20	chi-mir-96,bta-mir-96,hsa-mir-96,eca-mir-96,ptr-mir-96,ppy-mir-96,mml-mir-96,ggo-mir-96,ppa-mir-96,mne-mir-96,mmu-mir-96,cja-mir-96,cfa-mir-96,rno-mir-96,ssc-mir-96,cpo-mir-96,pal-mir-96,dno-mir-96,ocu-mir-96,sla-mir-96,	chi-mir-96	ccactaccatctgcttggccgacTTTGGCACTAGCACATTTTTGcttgtgtctctccgctctgagcaatcatgtgcagtgccaatatgggaaaagcaggatgc	chi-miR-96	TTTGGCACTAGCACATTTTTG	5'	Diff	gp1b	.......(((((((((..((....((((((((.((((((..(((((((((......)))...))))))..))))))))))))))....))..)))))).))).	95	50.5	-43.6	6	5	2	11	3	4	13	5	3	4	59	24	3	4	0	7	4	7	5.12143	3.94516	2.00303	8.38162	4.24927	3.72528	12.4901	3.58447	3.0208
46	85	chi-miR-98-5p	TGAGGTAGTAAGTTGTATTGTT	22	NC_019484.2	+	49407090	49407208	aggactctgctcatgctggggTGAGGTAGTAAGTTGTATTGTTgtggggtagggattttaggccccaattagaagataaCTATACAACTTACTACTTTCCCtggtgtgtagcacattca	26	chi-mir-98,bta-mir-98,hsa-mir-98,ptr-mir-98,mmu-mir-98,eca-mir-98,ppy-mir-98,mml-mir-98,ggo-mir-98,ppa-mir-98,age-mir-98,cja-mir-98,nle-mir-98,pha-mir-98,cfa-mir-98,rno-mir-98,ssc-mir-98,cpo-mir-98,pal-mir-98,dno-mir-98,ocu-mir-98,cgr-mir-98,tch-mir-98,oga-mir-98,dma-mir-98,mmr-mir-98,	chi-mir-98	aggactctgctcatgctggggTGAGGTAGTAAGTTGTATTGTTgtggggtagggattttaggccccaattagaagataaCTATACAACTTACTACTTTCCCtggtgtgtagcacattca	chi-miR-98-5p	TGAGGTAGTAAGTTGTATTGTT	5'	Yes	gp1b	.(((...((((((..(..(((.(((((((((((((((((.((((((((((...........)))))).........)))).))))))))))))))))))))..)..)).))))..))).	117	43.7	-52.7	12577	10838	9908	20429	5772	7739	8155	14128	7460	10640	1480	2926	7874	9497	5843	13553.5	6000	3886	10735.4	8551.53	9923.02	15566.2	8175.6	7207.48	7835.15	10128.3	7511.71
46	86	chi-miR-98-3p_1ss22CT	CTATACAACTTACTACTTTCCT	22	NC_019484.2	+	49407090	49407208	aggactctgctcatgctggggTGAGGTAGTAAGTTGTATTGTTgtggggtagggattttaggccccaattagaagataaCTATACAACTTACTACTTTCCCtggtgtgtagcacattca	26	chi-mir-98,bta-mir-98,hsa-mir-98,ptr-mir-98,mmu-mir-98,eca-mir-98,ppy-mir-98,mml-mir-98,ggo-mir-98,ppa-mir-98,age-mir-98,cja-mir-98,nle-mir-98,pha-mir-98,cfa-mir-98,rno-mir-98,ssc-mir-98,cpo-mir-98,pal-mir-98,dno-mir-98,ocu-mir-98,cgr-mir-98,tch-mir-98,oga-mir-98,dma-mir-98,mmr-mir-98,	chi-mir-98	aggactctgctcatgctggggTGAGGTAGTAAGTTGTATTGTTgtggggtagggattttaggccccaattagaagataaCTATACAACTTACTACTTTCCCtggtgtgtagcacattca	chi-miR-98-3p	CTATACAACTTACTACTTTCCC	3'	Diff	gp1b	.(((...((((((..(..(((.(((((((((((((((((.((((((((((...........)))))).........)))).))))))))))))))))))))..)..)).))))..))).	117	43.7	-52.7	46	43	30	72	21	26	30	91	34	44	12	14	16	15	20	31	25	18	39.2643	33.9284	30.0455	54.8615	29.7449	24.2143	28.8234	65.2374	34.2357
47	87	chi-miR-99b-5p	CACCCGTAGAACCGACCTTGCG	22	NC_019471.2	+	56457019	56457098	tcctggcaccCACCCGTAGAACCGACCTTGCGgggccttcgccgcacaCAAGCTCGTGTCTGTGGGTCCGTctcgggggc	16	chi-mir-99b,bta-mir-99b,hsa-mir-99b,mmu-mir-99b,eca-mir-99b,mml-mir-99b,rno-mir-99b,ssc-mir-99b,cgr-mir-99b,ptr-mir-99b,cfa-mir-99b,efu-mir-99b,cpo-mir-99b,pal-mir-99b,tch-mir-99b,oga-mir-99b,	chi-mir-99b	ggcaccCACCCGTAGAACCGACCTTGCGgggccttcgccgcacaCAAGCTCGTGTCTGTGGGTCcgtgtc	chi-miR-99b-5p	CACCCGTAGAACCGACCTTGCG	5'	Yes	gp1b	(((((..((..((((..(((..(((.(((((((((...)).)))))....)).)))..)))..))))..))..)))))..	78	68.8	-30.9	55832	61505	51080	37147	26859	43177	37458	33203	35016	40915	4706	14501	39115	20118	13093	20461	18129	21124	47656.6	48529.4	51157.4	28304.7	38043.8	40211.6	35988.8	23803.1	35258.7
47	88	chi-miR-99b-3p_R+3	CAAGCTCGTGTCTGTGGGTCCGT	23	NC_019471.2	+	56457019	56457098	tcctggcaccCACCCGTAGAACCGACCTTGCGgggccttcgccgcacaCAAGCTCGTGTCTGTGGGTCCGTctcgggggc	16	chi-mir-99b,bta-mir-99b,hsa-mir-99b,mmu-mir-99b,eca-mir-99b,mml-mir-99b,rno-mir-99b,ssc-mir-99b,cgr-mir-99b,ptr-mir-99b,cfa-mir-99b,efu-mir-99b,cpo-mir-99b,pal-mir-99b,tch-mir-99b,oga-mir-99b,	chi-mir-99b	ggcaccCACCCGTAGAACCGACCTTGCGgggccttcgccgcacaCAAGCTCGTGTCTGTGGGTCcgtgtc	chi-miR-99b-3p	CAAGCTCGTGTCTGTGGGTC	3'	Diff	gp1b	(((((..((..((((..(((..(((.(((((((((...)).)))))....)).)))..)))..))))..))..)))))..	78	68.8	-30.9	419	434	395	364	246	409	232	247	242	335	61	148	267	148	110	193	109	82	357.646	342.44	395.599	277.355	348.44	380.91	222.901	177.073	243.678
48	89	chi-miR-100-5p_R+1	AACCCGTAGATCCGAACTTGTG	22	NC_019472.2	-	32292777	32292859	aggcctgttgccacaAACCCGTAGATCCGAACTTGTGgtgatagtgcacaCAAGCTTGTGTCTATAGGTATgtgtctgtgggc	31	chi-mir-100,bta-mir-100,hsa-mir-100,ptr-mir-100,ggo-mir-100,ppa-mir-100,mmu-mir-100,eca-mir-100,mdo-mir-100,ppy-mir-100,mml-mir-100,cja-mir-100,cfa-mir-99a-2,rno-mir-100,ssc-mir-100,cpo-mir-100,pal-mir-100,dno-mir-100,ocu-mir-100,cgr-mir-100,tch-mir-100,nle-mir-100,oga-mir-100,mmr-mir-100,dma-mir-100,pha-mir-100,age-mir-100,lla-mir-100,sbo-mir-100,sla-mir-100,oan-mir-100,	chi-mir-100	aggcctgttgccacaAACCCGTAGATCCGAACTTGTggtgatagtgcacaCAAGCTTGTGTCTATAGGTATgtgtctgtgggc	chi-miR-100-5p	AACCCGTAGATCCGAACTTGT	5'	Diff	gp1b	..(((..(...((((.(((..((((..(((.((((((((......)).)))))).)))..))))..))).))))...)..)))	81	50.6	-33.1	65712	46132	36465	46308	23589	28090	30459	78811	33538	47348	14806	36802	76322	48619	40993	53677	40152	32187	56089.9	36399.7	36520.3	35285.1	33412	26160.8	29264.3	56499.2	33770.5
48	90	chi-miR-100-3p	CAAGCTTGTGTCTATAGGTAT	21	NC_019472.2	-	32292777	32292859	aggcctgttgccacaAACCCGTAGATCCGAACTTGTGgtgatagtgcacaCAAGCTTGTGTCTATAGGTATgtgtctgtgggc	31	chi-mir-100,bta-mir-100,hsa-mir-100,ptr-mir-100,ggo-mir-100,ppa-mir-100,mmu-mir-100,eca-mir-100,mdo-mir-100,ppy-mir-100,mml-mir-100,cja-mir-100,cfa-mir-99a-2,rno-mir-100,ssc-mir-100,cpo-mir-100,pal-mir-100,dno-mir-100,ocu-mir-100,cgr-mir-100,tch-mir-100,nle-mir-100,oga-mir-100,mmr-mir-100,dma-mir-100,pha-mir-100,age-mir-100,lla-mir-100,sbo-mir-100,sla-mir-100,oan-mir-100,	chi-mir-100	aggcctgttgccacaAACCCGTAGATCCGAACTTGTggtgatagtgcacaCAAGCTTGTGTCTATAGGTATgtgtctgtgggc	chi-miR-100-3p	CAAGCTTGTGTCTATAGGTAT	3'	Yes	gp1b	..(((..(...((((.(((..((((..(((.((((((((......)).)))))).)))..))))..))).))))...)..)))	81	50.6	-33.1	11	5	10	13	6	5	6	39	7	10	2	9	17	21	19	37	11	5	9.38928	3.94516	10.0152	9.90555	8.49855	4.6566	5.76467	27.9589	7.04852
49	91	chi-miR-101-5p	TCAGTTATCACAGTGCTGATGC	22	NC_019458.2	-	40172009	40172091	aggctgccctggcTCAGTTATCACAGTGCTGATGCtgtccattctaaaggTACAGTACTGTGATAACTGAAGgatggcagcca	32	chi-mir-101,bta-mir-101-1,mmu-mir-101a,hsa-mir-101-1,age-mir-101,eca-mir-101-1,ptr-mir-101-1,ppy-mir-101-1,mml-mir-101-1,rno-mir-101a,ggo-mir-101,ppa-mir-101,mne-mir-101,lla-mir-101,sla-mir-101,mdo-mir-101-1,cja-mir-101-1,ssc-mir-101-2,oan-mir-101-1,cfa-mir-101-1,pal-mir-101-2,efu-mir-101,cpo-mir-101-1,dno-mir-101-1,ocu-mir-101-1,cgr-mir-101a,tch-mir-101,nle-mir-101-1,pha-mir-101-1,dma-mir-101-1,…	chi-mir-101	aggctgccctggcTCAGTTATCACAGTGCTGATGCtgtccattctaaaggTACAGTACTGTGATAACTGAaggatggcagcca	chi-miR-101-5p	TCAGTTATCACAGTGCTGATGC	5'	Yes	gp1b	.(((((((.....((((((((((((((((((.((((............)))))))))))))))))))))).....))))))).	81	49.4	-47.1	27	19	2	25	4	8	17	38	15	18	38	50	23	34	32	60	25	19	23.0464	14.9916	2.00303	19.0491	5.6657	7.45056	16.3332	27.242	15.104
49	92	chi-miR-101-3p_R+2	TACAGTACTGTGATAACTGAAG	22	NC_019458.2	-	40172009	40172091	aggctgccctggcTCAGTTATCACAGTGCTGATGCtgtccattctaaaggTACAGTACTGTGATAACTGAAGgatggcagcca	32	chi-mir-101,bta-mir-101-1,mmu-mir-101a,hsa-mir-101-1,age-mir-101,eca-mir-101-1,ptr-mir-101-1,ppy-mir-101-1,mml-mir-101-1,rno-mir-101a,ggo-mir-101,ppa-mir-101,mne-mir-101,lla-mir-101,sla-mir-101,mdo-mir-101-1,cja-mir-101-1,ssc-mir-101-2,oan-mir-101-1,cfa-mir-101-1,pal-mir-101-2,efu-mir-101,cpo-mir-101-1,dno-mir-101-1,ocu-mir-101-1,cgr-mir-101a,tch-mir-101,nle-mir-101-1,pha-mir-101-1,dma-mir-101-1,…	chi-mir-101	aggctgccctggcTCAGTTATCACAGTGCTGATGCtgtccattctaaaggTACAGTACTGTGATAACTGAaggatggcagcca	chi-miR-101-3p	TACAGTACTGTGATAACTGA	3'	Diff	gp1b	.(((((((.....((((((((((((((((((.((((............)))))))))))))))))))))).....))))))).	81	49.4	-47.1	14330	5049	16046	34961.5	7056	11130	12423.5	29604	12870	15343	23069.5	36967.5	26604	30918	20778	54141	34743	14139	12231.7	3983.83	16070.3	26639.5	9994.29	10365.6	11936.2	21223	12959.2
50	93	mmu-miR-101b-5p	TCGGTTATCATGGTACCGATGCT	23	NC_019459.2	+	72634292	72634385	tgagactgaactgtccttttTCGGTTATCATGGTACCGATGCTgtatatctgaaaggTACAGTACTGTGATAACTGAAGaatggtggtgccatc	22	bta-mir-101-2,hsa-mir-101-2,ppy-mir-101-2,mml-mir-101-2,mmu-mir-101b,eca-mir-101-2,ptr-mir-101-2,mdo-mir-101-2,cja-mir-101-2,mmr-mir-101-2,pha-mir-101-2,dma-mir-101-2,cfa-mir-101-2,pal-mir-101-1,rno-mir-101b,ssc-mir-101-1,cpo-mir-101-2,dno-mir-101-2,ocu-mir-101-2,cgr-mir-101b,nle-mir-101-2,oan-mir-101-2,	mmu-mir-101b	atctgagactgaactgcccttttTCGGTTATCATGGTACCGATGCTgtagctctgaaagGTACAGTACTGTGATAGCTgaagaatggcggtgccatc	mmu-miR-101b-5p	TCGGTTATCATGGTACCGATGCT	5'	Yes	gp1b	......((.((..((.((((((((((((((..((......(((((((.........)))))))))..)))))))))))))).))..))..))..	86	42.6	-32	1	1	2	2	0	2	2	0	2	0	0	1	2	1	2	1	2	0	0.853571	0.789033	2.00303	1.52393	0	1.86264	1.92156	0	2.01386
50	94	bta-miR-101_R+1	TACAGTACTGTGATAACTGAAG	22	NC_019459.2	+	72634292	72634385	tgagactgaactgtccttttTCGGTTATCATGGTACCGATGCTgtatatctgaaaggTACAGTACTGTGATAACTGAAGaatggtggtgccatc	22	bta-mir-101-2,hsa-mir-101-2,ppy-mir-101-2,mml-mir-101-2,mmu-mir-101b,eca-mir-101-2,ptr-mir-101-2,mdo-mir-101-2,cja-mir-101-2,mmr-mir-101-2,pha-mir-101-2,dma-mir-101-2,cfa-mir-101-2,pal-mir-101-1,rno-mir-101b,ssc-mir-101-1,cpo-mir-101-2,dno-mir-101-2,ocu-mir-101-2,cgr-mir-101b,nle-mir-101-2,oan-mir-101-2,	bta-mir-101-2	actgtcctttttcggttatcatggtaccgatgctgtatatctgaaaggTACAGTACTGTGATAACTGAAgaatggtggt	bta-miR-101	TACAGTACTGTGATAACTGAA	3'	Diff	gp1b	......((.((..((.((((((((((((((..((......(((((((.........)))))))))..)))))))))))))).))..))..))..	86	42.6	-32	14330	5049	16046	34961.5	7056	11130	12423.5	29604	12870	15343	23069.5	36967.5	26604	30918	20778	54141	34743	14139	12231.7	3983.83	16070.3	26639.5	9994.29	10365.6	11936.2	21223	12959.2
51	95	chi-miR-103-5p_R-6	AGCTTCTTTACAGTGCTGCCTTGT	24	NC_019470.2	-	50535373	50535484	cagcagagctgtctttgtgctttcAGCTTCTTTACAGTGCTGCCTTGTagcattcaggtcaAGCAGCATTGTACAGGGCTATGAAAgaactaagaatggccttcccttgggg	24	chi-mir-103,bta-mir-103-2,hsa-mir-103a-2,ppy-mir-103-2,mml-mir-103-2,mmu-mir-103-2,rno-mir-103-2,eca-mir-103,ptr-mir-103-2,mdo-mir-103-2,cja-mir-103a-1,cfa-mir-103-2,efu-mir-103b,ssc-mir-103-2,cpo-mir-103-2,pal-mir-103b,dno-mir-103a-2,ocu-mir-103a-2,oga-mir-103b,mmr-mir-103b,pha-mir-103b,cgr-mir-103,tch-mir-103a-2,dma-mir-103b,	chi-mir-103	gtctttgtgctttcAGCTTCTTTACAGTGCTGCCTTGTAGCATTcaggtcaAGCAGCATTGTACAGGGCTATGAaagaactaagaa	chi-miR-103-5p	AGCTTCTTTACAGTGCTGCCTTGTAGCATT	5'	Diff	gp1b	....((.((..((((.((.((((((((.(((.(((((((((((((((.......))))....))))))))))).))))))..))))).)).))).)..)))).((....)).	98	48.2	-37.9	43	75	15	25	22	27	28	38	27	44	1	7	11	25	12	23	3	15	36.7036	59.1774	15.0227	19.0491	31.1613	25.1456	26.9018	27.242	27.1872
51	96	chi-miR-103-3p_R+2	AGCAGCATTGTACAGGGCTATGAAA	25	NC_019470.2	-	50535373	50535484	cagcagagctgtctttgtgctttcAGCTTCTTTACAGTGCTGCCTTGTagcattcaggtcaAGCAGCATTGTACAGGGCTATGAAAgaactaagaatggccttcccttgggg	24	chi-mir-103,bta-mir-103-2,hsa-mir-103a-2,ppy-mir-103-2,mml-mir-103-2,mmu-mir-103-2,rno-mir-103-2,eca-mir-103,ptr-mir-103-2,mdo-mir-103-2,cja-mir-103a-1,cfa-mir-103-2,efu-mir-103b,ssc-mir-103-2,cpo-mir-103-2,pal-mir-103b,dno-mir-103a-2,ocu-mir-103a-2,oga-mir-103b,mmr-mir-103b,pha-mir-103b,cgr-mir-103,tch-mir-103a-2,dma-mir-103b,	chi-mir-103	gtctttgtgctttcAGCTTCTTTACAGTGCTGCCTTGTAGCATTcaggtcaAGCAGCATTGTACAGGGCTATGAaagaactaagaa	chi-miR-103-3p	AGCAGCATTGTACAGGGCTATGA	3'	Diff	gp1b	....((.((..((((.((.((((((((.(((.(((((((((((((((.......))))....))))))))))).))))))..))))).)).))).)..)))).((....)).	98	48.2	-37.9	29	13	22	42	16	30	23	58	29	31	12	52	35	20	13	27	34	24	24.7536	10.2574	22.0333	32.0026	22.6628	27.9396	22.0979	41.5799	29.201
52	97	chi-miR-105a_R+1	TCAAATGCTCAGACTCCTGTGGT	23	NC_019484.2	+	78656619	78656705	gagtgtgcatcgtagTCAAATGCTCAGACTCCTGTGGTggctgctcatgcaCCACGGATGTTTGAGCATGTGCTacggtgtctactt	17	chi-mir-105a,bta-mir-105a,cfa-mir-105a,ssc-mir-105-1,hsa-mir-105-1,ppy-mir-105-1,mml-mir-105-1,ggo-mir-105,ppa-mir-105,mne-mir-105,lla-mir-105,sla-mir-105,eca-mir-105,cja-mir-105,cpo-mir-105,ocu-mir-105a-2,ocu-mir-105a-1,	chi-mir-105a	tgtgcatcgtagTCAAATGCTCAGACTCCTGTGGtggctgctcatgcaCCACGGATGTTTGAGCATGTGCtacggtgtcta	chi-miR-105a	TCAAATGCTCAGACTCCTGTGG	5'	Diff	gp1b	(((((..((((((((.((.((((((((((..((((((((.(.......)))))))))..)))))))))).))))))))))..)))))	87	51.7	-47.5	645	1033	661.5	790	285.5	585.5	347.5	558	544	926	2	8.5	102.5	108	64.5	105	67	71	550.553	815.071	662.503	601.953	404.389	545.288	333.87	400.027	547.771
52	98	chi-miR-105b-3p_R+1	CCACGGATGTTTGAGCATGTGCT	23	NC_019484.2	+	78656619	78656705	gagtgtgcatcgtagTCAAATGCTCAGACTCCTGTGGTggctgctcatgcaCCACGGATGTTTGAGCATGTGCTacggtgtctactt	17	chi-mir-105a,bta-mir-105a,cfa-mir-105a,ssc-mir-105-1,hsa-mir-105-1,ppy-mir-105-1,mml-mir-105-1,ggo-mir-105,ppa-mir-105,mne-mir-105,lla-mir-105,sla-mir-105,eca-mir-105,cja-mir-105,cpo-mir-105,ocu-mir-105a-2,ocu-mir-105a-1,	chi-mir-105a	tgtgcatcgtagTCAAATGCTCAGACTCCTGTGGtggctgctcatgcaCCACGGATGTTTGAGCATGTGCtacggtgtcta	chi-miR-105b-3p	CCACGGATGTTTGAGCATGTGC	3'	Diff	gp1b	(((((..((((((((.((.((((((((((..((((((((.(.......)))))))))..)))))))))).))))))))))..)))))	87	51.7	-47.5	38	60	29	29.5	15.5	24.5	8	23.5	24.5	50.5	0.5	0	9.5	2	2	4	1.5	4.5	32.4357	47.342	29.0439	22.478	21.9546	22.8173	7.68623	16.847	24.6698
53	99	chi-miR-105b-5p_R-1	TCAAATGCTCAGACTCCTTGGT	22	NC_019484.2	+	78654431	78654510	tgtgcatcgtggTCAAATGCTCAGACTCCTTGGTggctgcttatgcaCCACGGATGTTTGAGCATGTGCTatggtgtcta	8	chi-mir-105b,bta-mir-105b,hsa-mir-105-2,ptr-mir-105,ppy-mir-105-2,mml-mir-105-2,cfa-mir-105b,ssc-mir-105-2,	chi-mir-105b	tgtgcatcgtggTCAAATGCTCAGACTCCTTGGTGgctgcttacgcaCCACGGATGTTTGAGCATGTGCtatggtgtcta	chi-miR-105b-5p	TCAAATGCTCAGACTCCTTGGTG	5'	Diff	gp1b	...(((((((((.((.(((((((((((((...((((.(((....)))))))))).)))))))))).)))))))))))...	74	50	-39.4	120	220	117.5	136	46.5	113.5	52.5	74	82	170	0	0.5	23.5	23	5.5	18	4	10	102.429	173.587	117.678	103.627	65.8638	105.705	50.4409	53.0502	82.5684
53	100	chi-miR-105b-3p_R+1	CCACGGATGTTTGAGCATGTGCT	23	NC_019484.2	+	78654431	78654510	tgtgcatcgtggTCAAATGCTCAGACTCCTTGGTggctgcttatgcaCCACGGATGTTTGAGCATGTGCTatggtgtcta	8	chi-mir-105b,bta-mir-105b,hsa-mir-105-2,ptr-mir-105,ppy-mir-105-2,mml-mir-105-2,cfa-mir-105b,ssc-mir-105-2,	chi-mir-105b	tgtgcatcgtggTCAAATGCTCAGACTCCTTGGTGgctgcttacgcaCCACGGATGTTTGAGCATGTGCtatggtgtcta	chi-miR-105b-3p	CCACGGATGTTTGAGCATGTGC	3'	Diff	gp1b	...(((((((((.((.(((((((((((((...((((.(((....)))))))))).)))))))))).)))))))))))...	74	50	-39.4	38	60	29	29.5	15.5	24.5	8	23.5	24.5	50.5	0.5	0	9.5	2	2	4	1.5	4.5	32.4357	47.342	29.0439	22.478	21.9546	22.8173	7.68623	16.847	24.6698
54	101	hsa-miR-122b-5p_R-1	TTTAGTGTGATAATGGCGTTTG	22	NC_019480.2	-	57758269	57758341	cagtagctaTTTAGTGTGATAATGGCGTTTGatagtttggacacaaacaccattgtcacactccacagctctg	3	hsa-mir-122b,mmu-mir-122b,mdo-mir-122b,	hsa-mir-122b	cagtagctaTTTAGTGTGATAATGGCGTTTGAtagtttagacacAAACACCATTGTCACACTCCACagctctg	hsa-miR-122b-5p	TTTAGTGTGATAATGGCGTTTGA	5'	Diff	gp1b	(((.((((....(((((((((((((.(((((............))))).)))))))))))))....)))))))	73	42.5	-30.5	0	0	0	1	0	0	0	0	1	0	0	7	0	0	1	1	0	1	0	0	0	0.761965	0	0	0	0	1.00693
55	102	chi-miR-122_R+1	TGGAGTGTGACAATGGTGTTTGT	23	NC_019480.2	+	57758263	57758356	ccttagcagagctgTGGAGTGTGACAATGGTGTTTGTgtccaaactatcaAACGCCATTATCACACTAAATagctactgttaggcaatccttcc	20	chi-mir-122,bta-mir-122,ssc-mir-122,hsa-mir-122,ppy-mir-122,mmu-mir-122,eca-mir-122,ptr-mir-122,mdo-mir-122,mml-mir-122a,cja-mir-122,cfa-mir-122,cpo-mir-122,ocu-mir-122,rno-mir-122,ggo-mir-122,pal-mir-122,dno-mir-122,cgr-mir-122,tch-mir-122,	chi-mir-122	ccttagcagagctgTGGAGTGTGACAATGGTGTTTGtgtccaaactatcaaacgccattatcacactaaatagctactgttaggcaatccttccc	chi-miR-122	TGGAGTGTGACAATGGTGTTTG	5'	Diff	gp1b	.((((((((((((((..(((((((.(((((((((((............))))))))))).)))))))..)))))).))))))))..........	83	43.6	-43.5	12	30	14	12	22	2	10	6	11	10	1	3	6	13	24	27	5	14	10.2429	23.671	14.0212	9.14359	31.1613	1.86264	9.60778	4.30137	11.0763
55	103	hsa-miR-122-3p_R-1	AACGCCATTATCACACTAAAT	21	NC_019480.2	+	57758263	57758356	ccttagcagagctgTGGAGTGTGACAATGGTGTTTGTgtccaaactatcaAACGCCATTATCACACTAAATagctactgttaggcaatccttcc	20	chi-mir-122,bta-mir-122,ssc-mir-122,hsa-mir-122,ppy-mir-122,mmu-mir-122,eca-mir-122,ptr-mir-122,mdo-mir-122,mml-mir-122a,cja-mir-122,cfa-mir-122,cpo-mir-122,ocu-mir-122,rno-mir-122,ggo-mir-122,pal-mir-122,dno-mir-122,cgr-mir-122,tch-mir-122,	hsa-mir-122	ccttagcagagctgTGGAGTGTGACAATGGTGTTTGtgtctaaactatcaAACGCCATTATCACACTAAATAgctactgctaggc	hsa-miR-122-3p	AACGCCATTATCACACTAAATA	3'	Diff	gp1b	.((((((((((((((..(((((((.(((((((((((............))))))))))).)))))))..)))))).))))))))..........	83	43.6	-43.5	0	0	0	0	0	0	0	0	0	0	0	0	0	0	0	1	0	0	0	0	0	0	0	0	0	0	0
56	104	cpo-miR-124-5p	CGTGTTCACAGCGGACCTTGAT	22	NC_019459.2	-	102746465	102746549	aggcctctctctcCGTGTTCACAGCGGACCTTGATttaaatgtccatacaatTAAGGCACGCGGTGAATGCcaagaatggggctg	14	bta-mir-124a-1,hsa-mir-124-1,mmu-mir-124-1,mdo-mir-124a-1,mml-mir-124a-2,rno-mir-124-1,ssc-mir-124a-2,eca-mir-124-1,cja-mir-124-2,cfa-mir-124-1,cfa-mir-124-3,efu-mir-124-1,cpo-mir-124-1,ocu-mir-124-1,	cpo-mir-124-1	CGTGTTCACAGCGGACCTTGATttaaatgtccatacaatTAAGGCACGCGGTGAATGCCAA	cpo-miR-124-5p	CGTGTTCACAGCGGACCTTGAT	5'	Yes	gp1b	.((((((..(((..(..(((((.(((..((((((((.............))))))))..))).)))))..)..)))..)))))).	83	50.6	-35.5	0	0	0	0	0.333333	0	0	0	0	0	0	0	0	0	0	0	0	0	0	0	0	0	0.472142	0	0	0	0
56	105	bta-miR-124a_R-4	TAAGGCACGCGGTGAATGC	19	NC_019459.2	-	102746465	102746549	aggcctctctctcCGTGTTCACAGCGGACCTTGATttaaatgtccatacaatTAAGGCACGCGGTGAATGCcaagaatggggctg	14	bta-mir-124a-1,hsa-mir-124-1,mmu-mir-124-1,mdo-mir-124a-1,mml-mir-124a-2,rno-mir-124-1,ssc-mir-124a-2,eca-mir-124-1,cja-mir-124-2,cfa-mir-124-1,cfa-mir-124-3,efu-mir-124-1,cpo-mir-124-1,ocu-mir-124-1,	bta-mir-124a-1	aggcctctctctccgtgttcacagcggaccttgatttaaatgtccatacaatTAAGGCACGCGGTGAATGCCAAGaatggggctg	bta-miR-124a	TAAGGCACGCGGTGAATGCCAAG	3'	Diff	gp1b	.((((((..(((..(..(((((.(((..((((((((.............))))))))..))).)))))..)..)))..)))))).	83	50.6	-35.5	5.5	6	3.5	4.5	1.5	2.5	2.5	5.5	1.5	2.5	1.5	0.5	4	1.5	1	3	4	5	4.69464	4.7342	3.5053	3.42884	2.12464	2.3283	2.40195	3.94292	1.5104
57	106	hsa-miR-124-5p	CGTGTTCACAGCGGACCTTGAT	22	NC_019466.2	+	41831497	41831607	atcaagatcagactctgccctcCGTGTTCACAGCGGACCTTGATttaatgtcatacaatTAAGGCACGCGGTGAATGCcaagagcggagcctacgggcggctgcacttgaa	25	chi-mir-124a,bta-mir-124a-2,hsa-mir-124-2,ptr-mir-124a,ppa-mir-124a,mmu-mir-124-2,rno-mir-124-2,eca-mir-124-2,mdo-mir-124a-2,ppy-mir-124a,mml-mir-124a-1,cja-mir-124-1,cfa-mir-124-2,efu-mir-124-2,ssc-mir-124a-1,ggo-mir-124a,cpo-mir-124-2,pal-mir-124,dno-mir-124-1,ocu-mir-124-2,dno-mir-124-2,cgr-mir-124,age-mir-124a,lla-mir-124a,oan-mir-124a-2,	hsa-mir-124-2	atcaagattagaggctctgctctcCGTGTTCACAGCGGACCTTGATttaatgtcatacaatTAAGGCACGCGGTGAATGCCAAgagcggagcctacggctgcacttgaa	hsa-miR-124-5p	CGTGTTCACAGCGGACCTTGAT	5'	Yes	gp1b	.(((((..(((..(((((.((..(..(((((.(((..((((((((...........))))))))..))).)))))..)..)).)))))(((....)))..)))..))))).	75	52.3	-44.2	0	0	0	0	0.333333	0	0	0	0	0	0	0	0	0	0	0	0	0	0	0	0	0	0.472142	0	0	0	0
57	107	chi-miR-124a_R-1	TAAGGCACGCGGTGAATGC	19	NC_019466.2	+	41831497	41831607	atcaagatcagactctgccctcCGTGTTCACAGCGGACCTTGATttaatgtcatacaatTAAGGCACGCGGTGAATGCcaagagcggagcctacgggcggctgcacttgaa	25	chi-mir-124a,bta-mir-124a-2,hsa-mir-124-2,ptr-mir-124a,ppa-mir-124a,mmu-mir-124-2,rno-mir-124-2,eca-mir-124-2,mdo-mir-124a-2,ppy-mir-124a,mml-mir-124a-1,cja-mir-124-1,cfa-mir-124-2,efu-mir-124-2,ssc-mir-124a-1,ggo-mir-124a,cpo-mir-124-2,pal-mir-124,dno-mir-124-1,ocu-mir-124-2,dno-mir-124-2,cgr-mir-124,age-mir-124a,lla-mir-124a,oan-mir-124a-2,	chi-mir-124a	atcaagatcagactctgccctccgtgttcacagcggaccttgatttaatgtcatacaatTAAGGCACGCGGTGAATGCCaagagcggagcctacgggcggctgcacttgaa	chi-miR-124a	TAAGGCACGCGGTGAATGCC	3'	Diff	gp1b	.(((((..(((..(((((.((..(..(((((.(((..((((((((...........))))))))..))).)))))..)..)).)))))(((....)))..)))..))))).	75	52.3	-44.2	5.5	6	3.5	4.5	1.5	2.5	2.5	5.5	1.5	2.5	1.5	0.5	4	1.5	1	3	4	5	4.69464	4.7342	3.5053	3.42884	2.12464	2.3283	2.40195	3.94292	1.5104
58	108	mmu-miR-124b-3p	TCAAGGTCCGCTGTGAACACGG	22	NC_019466.2	-	41831518	41831574	gcattcaccgcgtgccttaattgtatgacattaaaTCAAGGTCCGCTGTGAACACGG	1	mmu-mir-124b,	mmu-mir-124b	gcattcaccgcgtgccttaattgtatgacattaaaTCAAGGTCCGCTGTGAACACGG	mmu-miR-124b-3p	TCAAGGTCCGCTGTGAACACGG	3'	Yes	gp1b	...(((((.(((..((((.(((...........))).))))..))).))))).....	49	47.4	-16.4	0	1	0	0	0	0	1	0	0	0	0	4	1	0	0	1	1	2	0	0.789033	0	0	0	0	0.960778	0	0
59	109	mmu-miR-124-5p	CGTGTTCACAGCGGACCTTGAT	22	NC_019470.2	-	53577018	53577102	tgagggcccctctgCGTGTTCACAGCGGACCTTGATttaatgtctatacaattaagggcacgcggttgaatgccaagagagcgcc	7	bta-mir-124b,hsa-mir-124-3,ppy-mir-124-2,rno-mir-124-3,mmu-mir-124-3,mdo-mir-124a-3,efu-mir-124-3,	mmu-mir-124-3	ctctgCGTGTTCACAGCGGACCTTGATttaatgtctatacaatTAAGGCACGCGGTGAATGCCaagag	mmu-miR-124-5p	CGTGTTCACAGCGGACCTTGAT	5'	Yes	gp1b	...((((..(((((.(..((((..(((..((((((((............))))))))...)))...))))..))).))).)).))	82	52.9	-25.8	0	0	0	0	0.333333	0	0	0	0	0	0	0	0	0	0	0	0	0	0	0	0	0	0.472142	0	0	0	0
60	110	chi-miR-125b-5p_R+3	TCCCTGAGACCCTAACTTGTGAG	23	NC_019458.2	-	138599140	138599222	gacttttcctagTCCCTGAGACCCTAACTTGTGAGgtattttagtaacatcACAAGTCAGGCTCTTGGGACCTaggcggaggg	29	chi-mir-125b,bta-mir-125b-2,hsa-mir-125b-2,ptr-mir-125b-2,ppy-mir-125b-2,mml-mir-125b-2,ssc-mir-125b-2,ggo-mir-125b-2,mne-mir-125b-2,age-mir-125b-2,lla-mir-125b-2,lca-mir-125b,mmu-mir-125b-2,eca-mir-125b-2,mdo-mir-125b-1,cja-mir-125b,pal-mir-125b-2,dma-mir-125b-2,cfa-mir-125b-2,dno-mir-125b-2,ocu-mir-125b-2,nle-mir-125b-2,sbo-mir-125b-2,efu-mir-125b,rno-mir-125b-2,cpo-mir-125b-2,cgr-mir-125b,oga-…	chi-mir-125b	gacttttcctagTCCCTGAGACCCTAACTTGTgaggtattttagtaacatcACAAGTCAGGCTCTTGGGACCtaggcggaggg	chi-miR-125b-5p	TCCCTGAGACCCTAACTTGT	5'	Diff	gp1b	..(((..(((((..((..(((.(((.((((((((..(((....)))...)))))))).))).)))..))..)))))..)))..	79	49.4	-37.8	650	981	471	541	425	587	764	1021	734	1070	149	733	983	580	394	629	486	722	554.821	774.041	471.714	412.223	601.981	546.685	734.035	731.949	739.088
60	111	chi-miR-125b-3p_R+1	ACAAGTCAGGCTCTTGGGACCT	22	NC_019458.2	-	138599140	138599222	gacttttcctagTCCCTGAGACCCTAACTTGTGAGgtattttagtaacatcACAAGTCAGGCTCTTGGGACCTaggcggaggg	29	chi-mir-125b,bta-mir-125b-2,hsa-mir-125b-2,ptr-mir-125b-2,ppy-mir-125b-2,mml-mir-125b-2,ssc-mir-125b-2,ggo-mir-125b-2,mne-mir-125b-2,age-mir-125b-2,lla-mir-125b-2,lca-mir-125b,mmu-mir-125b-2,eca-mir-125b-2,mdo-mir-125b-1,cja-mir-125b,pal-mir-125b-2,dma-mir-125b-2,cfa-mir-125b-2,dno-mir-125b-2,ocu-mir-125b-2,nle-mir-125b-2,sbo-mir-125b-2,efu-mir-125b,rno-mir-125b-2,cpo-mir-125b-2,cgr-mir-125b,oga-…	chi-mir-125b	gacttttcctagTCCCTGAGACCCTAACTTGTgaggtattttagtaacatcACAAGTCAGGCTCTTGGGACCtaggcggaggg	chi-miR-125b-3p	ACAAGTCAGGCTCTTGGGACC	3'	Diff	gp1b	..(((..(((((..((..(((.(((.((((((((..(((....)))...)))))))).))).)))..))..)))))..)))..	79	49.4	-37.8	3749	4556	3701	3336	2221	3308	2828	3525	2024	4774	747	2308	3603	2225	1364	2704	1692	1523	3200.04	3594.83	3706.61	2541.92	3145.88	3080.81	2717.08	2527.05	2038.03
61	112	chi-miR-125a-5p	TCCCTGAGACCCTTTAACCTGT	22	NC_019471.2	+	56457680	56457765	tgccggcctctgcgTCCCTGAGACCCTTTAACCTGTgaggatgtccagggtcACAGGTGAGGTTCTTGGGAGCctggcgtccggcc	22	chi-mir-125a,bta-mir-125a,hsa-mir-125a,ppy-mir-125a,mmu-mir-125a,eca-mir-125a,ptr-mir-125a,mml-mir-125a,cja-mir-125a,cfa-mir-125a,cpo-mir-125a,nle-mir-125a,pha-mir-125a,sbo-mir-125a,rno-mir-125a,ssc-mir-125a,pal-mir-125a,cgr-mir-125a,tch-mir-125a,ppa-mir-125a,oga-mir-125a,dma-mir-125a,	chi-mir-125a	cgTCCCTGAGACCCTTTAACCTGTgaggacgtccagggtcACAGGTGAGGTTCTTGGGAGCctggcgtccggcc	chi-miR-125a-5p	TCCCTGAGACCCTTTAACCTGT	5'	Yes	gp1b	.((((((((..((.((((.((((.((((..((((((((((....))....)))))))))))).))))))))))..)).).))))).	84	64	-40.6	89781	97999	62381	75540	45854	61310	70610	77028	73958	73495	13160	59991	87667	44443	24376	55153	34426	52592	76634.5	77324.4	62475.5	57558.9	64948.7	57099.2	67840.6	55221	74470.7
61	113	chi-miR-125a-3p	ACAGGTGAGGTTCTTGGGAGC	21	NC_019471.2	+	56457680	56457765	tgccggcctctgcgTCCCTGAGACCCTTTAACCTGTgaggatgtccagggtcACAGGTGAGGTTCTTGGGAGCctggcgtccggcc	22	chi-mir-125a,bta-mir-125a,hsa-mir-125a,ppy-mir-125a,mmu-mir-125a,eca-mir-125a,ptr-mir-125a,mml-mir-125a,cja-mir-125a,cfa-mir-125a,cpo-mir-125a,nle-mir-125a,pha-mir-125a,sbo-mir-125a,rno-mir-125a,ssc-mir-125a,pal-mir-125a,cgr-mir-125a,tch-mir-125a,ppa-mir-125a,oga-mir-125a,dma-mir-125a,	chi-mir-125a	cgTCCCTGAGACCCTTTAACCTGTgaggacgtccagggtcACAGGTGAGGTTCTTGGGAGCctggcgtccggcc	chi-miR-125a-3p	ACAGGTGAGGTTCTTGGGAGC	3'	Yes	gp1b	.((((((((..((.((((.((((.((((..((((((((((....))....)))))))))))).))))))))))..)).).))))).	84	64	-40.6	258	431	232	169	146	244	184	201	132	244	41	132	228	133	66	107	76	72	220.221	340.073	232.352	128.772	206.798	227.242	176.783	144.096	132.915
62	114	bta-mir-128-2-p5	GGGGGCCGAGGCACTGTCCGAGA	23	NC_019476.2	+	9634926	9635009	tgtgcagtgggaagGGGGGCCGAGGCACTGTCCGAGAgtgagtagcaggtcTCACAGTGAACCGGTCTCTTTccctactgtgtc	19	bta-mir-128-2,hsa-mir-128-2,ppy-mir-128-2,mml-mir-128b,mmu-mir-128-2,eca-mir-128-1,ptr-mir-128-2,mdo-mir-128a,cja-mir-128-2,cfa-mir-128-2,cpo-mir-128-2,dno-mir-128-2,ocu-mir-128b,nle-mir-128-2,oga-mir-128-2,mmr-mir-128,efu-mir-128a,rno-mir-128-2,ssc-mir-128-2,	bta-mir-128-2	tgtgcagtgggaaggggggccgaggcactgtccgagagtgagtagcaggtcTCACAGTGAACCGGTCTCTTTccctactgtgtc	bta-mir-128-2-p5	gggggccgaggcactgtccgaga	5'	New	gp1b	.(..(((((((.(..(((((((...((((((..((((.((.....))..))))))))))...)))))))..).)))))))..).	82	59.5	-38.1	8	3	3	4	3	11	11	6	3	9	0	5	4	1	0	0	0	1	6.82857	2.3671	3.00455	3.04786	4.24927	10.2445	10.5686	4.30137	3.0208
62	115	bta-miR-128	TCACAGTGAACCGGTCTCTTT	21	NC_019476.2	+	9634926	9635009	tgtgcagtgggaagGGGGGCCGAGGCACTGTCCGAGAgtgagtagcaggtcTCACAGTGAACCGGTCTCTTTccctactgtgtc	19	bta-mir-128-2,hsa-mir-128-2,ppy-mir-128-2,mml-mir-128b,mmu-mir-128-2,eca-mir-128-1,ptr-mir-128-2,mdo-mir-128a,cja-mir-128-2,cfa-mir-128-2,cpo-mir-128-2,dno-mir-128-2,ocu-mir-128b,nle-mir-128-2,oga-mir-128-2,mmr-mir-128,efu-mir-128a,rno-mir-128-2,ssc-mir-128-2,	bta-mir-128-2	tgtgcagtgggaaggggggccgaggcactgtccgagagtgagtagcaggtcTCACAGTGAACCGGTCTCTTTccctactgtgtc	bta-miR-128	TCACAGTGAACCGGTCTCTTT	3'	Yes	gp1b	.(..(((((((.(..(((((((...((((((..((((.((.....))..))))))))))...)))))))..).)))))))..).	82	59.5	-38.1	45625.5	28562	38098.5	55829	19521	26703.5	31538.5	28762.5	30988	33426	9565.5	24881.5	39690	32854	13413	43751.5	20910	19863.5	38944.6	22536.3	38156.2	42539.8	27650	24869.5	30301.5	20619.7	31202.8
63	116	chi-miR-128-5p_R-2	CGGGGCCGTAGCACTGTCTGA	21	NC_019459.2	-	174043796	174043927	tgtttaatattttgcaataattggccttgttcctgagctgttggattCGGGGCCGTAGCACTGTCTGAgaggtttacatttcTCACAGTGAACCGGTCTCTTTttcagctgcttcctggcttctttttactc	28	chi-mir-128,bta-mir-128-1,hsa-mir-128-1,ptr-mir-128-1,ppy-mir-128-1,mml-mir-128a,rno-mir-128-1,ssc-mir-128-1,ppa-mir-128,age-mir-128,sla-mir-128,mmu-mir-128-1,eca-mir-128-2,cja-mir-128-1,mdo-mir-128b,cfa-mir-128-1,cpo-mir-128-1,pal-mir-128,dno-mir-128-1,ocu-mir-128a,tch-mir-128,nle-mir-128-1,oga-mir-128-1,efu-mir-128b,ggo-mir-128,cgr-mir-128,sha-mir-128,oan-mir-128-1,	chi-mir-128	tgtttaatattttgcaataattggccttgttcctgagctgttggattCGGGGCCGTAGCACTGTCTGAGAggtttacatttcTCACAGTGAACCGGTCTCTTTttcagctgcttcctggcttctttttactc	chi-miR-128-5p	CGGGGCCGTAGCACTGTCTGAGA	5'	Diff	gp1b	......................((((........((((.((((((...(((((((...((((((..((((..(....)..))))))))))...)))))))...)))))).))))...))))...........	99	43.9	-38.4	31	46	34	25	25	24	17	16	19	26	17	33	20	15	12	9	9	7	26.4607	36.2955	34.0515	19.0491	35.4106	22.3517	16.3332	11.4703	19.1317
63	117	chi-miR-128-3p	TCACAGTGAACCGGTCTCTTT	21	NC_019459.2	-	174043796	174043927	tgtttaatattttgcaataattggccttgttcctgagctgttggattCGGGGCCGTAGCACTGTCTGAgaggtttacatttcTCACAGTGAACCGGTCTCTTTttcagctgcttcctggcttctttttactc	28	chi-mir-128,bta-mir-128-1,hsa-mir-128-1,ptr-mir-128-1,ppy-mir-128-1,mml-mir-128a,rno-mir-128-1,ssc-mir-128-1,ppa-mir-128,age-mir-128,sla-mir-128,mmu-mir-128-1,eca-mir-128-2,cja-mir-128-1,mdo-mir-128b,cfa-mir-128-1,cpo-mir-128-1,pal-mir-128,dno-mir-128-1,ocu-mir-128a,tch-mir-128,nle-mir-128-1,oga-mir-128-1,efu-mir-128b,ggo-mir-128,cgr-mir-128,sha-mir-128,oan-mir-128-1,	chi-mir-128	tgtttaatattttgcaataattggccttgttcctgagctgttggattCGGGGCCGTAGCACTGTCTGAGAggtttacatttcTCACAGTGAACCGGTCTCTTTttcagctgcttcctggcttctttttactc	chi-miR-128-3p	TCACAGTGAACCGGTCTCTTT	3'	Yes	gp1b	......................((((........((((.((((((...(((((((...((((((..((((..(....)..))))))))))...)))))))...)))))).))))...))))...........	99	43.9	-38.4	45625.5	28562	38098.5	55829	19521	26703.5	31538.5	28762.5	30988	33426	9565.5	24881.5	39690	32854	13413	43751.5	20910	19863.5	38944.6	22536.3	38156.2	42539.8	27650	24869.5	30301.5	20619.7	31202.8
64	118	chi-miR-129-5p_L-1	TTTTTGCGGTCTGGGCTTGC	20	NC_019472.2	+	71771772	71771878	aagccggcagactctgcccttcgcgaatCTTTTGCGGTCTGGGCTTGCtgtacataactcaatagccggAAGCCCTTACCCCAAAAAGCATtcgcggagggcgcact	19	chi-mir-129,bta-mir-129-2,hsa-mir-129-2,ppy-mir-129-2,mmu-mir-129-2,eca-mir-129b,ptr-mir-129-2,mml-mir-129-2,cja-mir-129-1,cfa-mir-129-2,efu-mir-129a,rno-mir-129-2,ssc-mir-129a,ggo-mir-129,cpo-mir-129-2,pal-mir-129a,dno-mir-129-2,ocu-mir-129-2,tch-mir-129-2,	chi-mir-129	aagccggcagactctgcccttcgcgaatCTTTTTGCGGTCTGGGCTTGCtgtacataactcaatagccggAAGCCCTTACCCCAAAAAGCATtcgcggagggcgcact	chi-miR-129-5p	CTTTTTGCGGTCTGGGCTTGC	5'	Diff	gp1b	...............((((((((((((((((((..(((..(((((((((((..........)))))...))))))..)))...))))).))))))))))))).....	87	56.1	-46.5	3	2	2	2	2	1.5	1	1	0.5	0.5	0	0	0	1	0	0	0	0	2.56071	1.57807	2.00303	1.52393	2.83285	1.39698	0.960778	0.716895	0.503466
64	119	chi-miR-129-3p	AAGCCCTTACCCCAAAAAGCAT	22	NC_019472.2	+	71771772	71771878	aagccggcagactctgcccttcgcgaatCTTTTGCGGTCTGGGCTTGCtgtacataactcaatagccggAAGCCCTTACCCCAAAAAGCATtcgcggagggcgcact	19	chi-mir-129,bta-mir-129-2,hsa-mir-129-2,ppy-mir-129-2,mmu-mir-129-2,eca-mir-129b,ptr-mir-129-2,mml-mir-129-2,cja-mir-129-1,cfa-mir-129-2,efu-mir-129a,rno-mir-129-2,ssc-mir-129a,ggo-mir-129,cpo-mir-129-2,pal-mir-129a,dno-mir-129-2,ocu-mir-129-2,tch-mir-129-2,	chi-mir-129	aagccggcagactctgcccttcgcgaatCTTTTTGCGGTCTGGGCTTGCtgtacataactcaatagccggAAGCCCTTACCCCAAAAAGCATtcgcggagggcgcact	chi-miR-129-3p	AAGCCCTTACCCCAAAAAGCAT	3'	Yes	gp1b	...............((((((((((((((((((..(((..(((((((((((..........)))))...))))))..)))...))))).))))))))))))).....	87	56.1	-46.5	636	630	271	398	534.5	697.5	362.5	429	216.5	500	14	144.5	265	94	86.5	103	64	109	542.871	497.091	271.411	303.262	757.079	649.596	348.282	307.548	218.001
65	120	bta-miR-129_R-1	CTTTTTGCGGTCTGGGCTTGC	21	NC_019461.2	+	92460217	92460302	ccctttggatCTTTTTGCGGTCTGGGCTTGCtgttcctctctacagtagtcaggAAGCCCTTACCCCAAAAAGTATctgcgggagg	19	bta-mir-129-1,hsa-mir-129-1,ppy-mir-129-1,mml-mir-129-1,mmu-mir-129-1,eca-mir-129a,ptr-mir-129-1,mdo-mir-129,cja-mir-129-2,cfa-mir-129-1,tch-mir-129-1,efu-mir-129b,rno-mir-129-1,ssc-mir-129b,cpo-mir-129-1,pal-mir-129b,dno-mir-129-1,ocu-mir-129-1,cgr-mir-129,	bta-mir-129-1	ggatCTTTTTGCGGTCTGGGCTTGCTgttcctctctacagtagtcaggaagcccttaccccaaaaagtatct	bta-miR-129	CTTTTTGCGGTCTGGGCTTGCT	5'	Diff	gp1b	.(((..(((((((((((.(((..((((((.(((.....((....))....))).))))))..))).))))))).))))..)))...	82	52.3	-34.1	531	380	202	263	193	198.5	141	120	55.5	161.5	4	26	27	19	34	18	6	5	453.246	299.832	202.306	200.397	273.37	184.867	135.47	86.0274	55.8847
65	121	hsa-miR-129-1-3p	AAGCCCTTACCCCAAAAAGTAT	22	NC_019461.2	+	92460217	92460302	ccctttggatCTTTTTGCGGTCTGGGCTTGCtgttcctctctacagtagtcaggAAGCCCTTACCCCAAAAAGTATctgcgggagg	19	bta-mir-129-1,hsa-mir-129-1,ppy-mir-129-1,mml-mir-129-1,mmu-mir-129-1,eca-mir-129a,ptr-mir-129-1,mdo-mir-129,cja-mir-129-2,cfa-mir-129-1,tch-mir-129-1,efu-mir-129b,rno-mir-129-1,ssc-mir-129b,cpo-mir-129-1,pal-mir-129b,dno-mir-129-1,ocu-mir-129-1,cgr-mir-129,	hsa-mir-129-1	ggatCTTTTTGCGGTCTGGGCTTGCtgttcctctcaacagtagtcaggAAGCCCTTACCCCAAAAAGTATct	hsa-miR-129-1-3p	AAGCCCTTACCCCAAAAAGTAT	3'	Yes	gp1b	.(((..(((((((((((.(((..((((((.(((.....((....))....))).))))))..))).))))))).))))..)))...	82	52.3	-34.1	46	63	41	45	28.5	62.5	26.5	37	27.5	60	3	16.5	31	15	9.5	4	3	14	39.2643	49.7091	41.0621	34.2884	40.3681	58.2075	25.4606	26.5251	27.6906
66	122	chi-miR-130a-5p	GCTCTTTTCACATTGTGCTACT	22	NC_019472.2	+	77980998	77981086	tgctgcgggccggaGCTCTTTTCACATTGTGCTACTgtctgcgcctgtcactagCAGTGCAATGTTAAAAGGGCATtggccgcgcagcg	28	chi-mir-130a,bta-mir-130a,hsa-mir-130a,ppy-mir-130a,ggo-mir-130a,ppa-mir-130a,mne-mir-130a,mmu-mir-130a,eca-mir-130a,ptr-mir-130a,mdo-mir-130a,mml-mir-130a,cja-mir-130a,mmr-mir-130a,cfa-mir-130a,pal-mir-130,efu-mir-130,rno-mir-130a,ssc-mir-130a,cpo-mir-130a,dno-mir-130a,ocu-mir-130a,cgr-mir-130a,tch-mir-130a,nle-mir-130a,dma-mir-130a,oga-mir-130a,pha-mir-130a,	chi-mir-130a	tgctgcgggccggaGCTCTTTTCACATTGTGCTACTgtctgcgcctgtcactagCAGTGCAATGTTAAAAGGGCAttggccgcgcagcg	chi-miR-130a-5p	GCTCTTTTCACATTGTGCTACT	5'	Yes	gp1b	.(((((((((((..((((((((.((((((..((.(((...((....))...))).))..)))))).))))))))..))))).)))))).	87	57.3	-46.5	13	13	3	24	11	12	5	22	4	19	2	1	7	19	17	19	5	11	11.0964	10.2574	3.00455	18.2872	15.5807	11.1758	4.80389	15.7717	4.02773
66	123	chi-miR-130a-3p_R+1	CAGTGCAATGTTAAAAGGGCAT	22	NC_019472.2	+	77980998	77981086	tgctgcgggccggaGCTCTTTTCACATTGTGCTACTgtctgcgcctgtcactagCAGTGCAATGTTAAAAGGGCATtggccgcgcagcg	28	chi-mir-130a,bta-mir-130a,hsa-mir-130a,ppy-mir-130a,ggo-mir-130a,ppa-mir-130a,mne-mir-130a,mmu-mir-130a,eca-mir-130a,ptr-mir-130a,mdo-mir-130a,mml-mir-130a,cja-mir-130a,mmr-mir-130a,cfa-mir-130a,pal-mir-130,efu-mir-130,rno-mir-130a,ssc-mir-130a,cpo-mir-130a,dno-mir-130a,ocu-mir-130a,cgr-mir-130a,tch-mir-130a,nle-mir-130a,dma-mir-130a,oga-mir-130a,pha-mir-130a,	chi-mir-130a	tgctgcgggccggaGCTCTTTTCACATTGTGCTACTgtctgcgcctgtcactagCAGTGCAATGTTAAAAGGGCAttggccgcgcagcg	chi-miR-130a-3p	CAGTGCAATGTTAAAAGGGCA	3'	Diff	gp1b	.(((((((((((..((((((((.((((((..((.(((...((....))...))).))..)))))).))))))))..))))).)))))).	87	57.3	-46.5	4836	6597	2664	4728	2029	2890	3591	5823	3492	4342	191	721	4076	4987	3443	5379	2590	2120	4127.87	5205.25	2668.04	3602.57	2873.93	2691.51	3450.16	4174.48	3516.21
67	124	hsa-miR-133a-5p_L+2	CGAGCTGGTAAAATGGAACCAAAT	24	NC_019480.2	+	34711374	34711463	cggcaatgctttgctAGAGCTGGTAAAATGGAACCAAATCGCCTCTTCAATGGATTtggtccccttcaaccagctgtagctatgcattga	24	bta-mir-133a-2,cfa-mir-133a,hsa-mir-133a-1,ptr-mir-133a-1,ppy-mir-133a,mml-mir-133a,ggo-mir-133a,ppa-mir-133a,mne-mir-133a,age-mir-133a,lla-mir-133a,sla-mir-133a,mmu-mir-133a-1,eca-mir-133a,mdo-mir-133a-1,cja-mir-133a-1,efu-mir-133-2,rno-mir-133a,ssc-mir-133a-2,cpo-mir-133a-2,pal-mir-133a-2,ocu-mir-133a,dno-mir-133a-2,oan-mir-133a-1,	hsa-mir-133a-1	acaatgctttgctagAGCTGGTAAAATGGAACCAAATcgcctcttcaatggaTTTGGTCCCCTTCAACCAGCTGtagctatgcattga	hsa-miR-133a-5p	AGCTGGTAAAATGGAACCAAAT	5'	Diff	gp1b	...((((((...((((.(((((((..((.((.((((((((............)))))))).)).))..))))))).))))...)))))).	86	46.7	-40.2	3	2	2	6	0	2	3	2	1	2	5	17	7	8	5	8	9	9	2.56071	1.57807	2.00303	4.57179	0	1.86264	2.88234	1.43379	1.00693
67	125	bta-mir-133a-2-p3	TCGCCTCTTCAATGGATT	18	NC_019480.2	+	34711374	34711463	cggcaatgctttgctAGAGCTGGTAAAATGGAACCAAATCGCCTCTTCAATGGATTtggtccccttcaaccagctgtagctatgcattga	24	bta-mir-133a-2,cfa-mir-133a,hsa-mir-133a-1,ptr-mir-133a-1,ppy-mir-133a,mml-mir-133a,ggo-mir-133a,ppa-mir-133a,mne-mir-133a,age-mir-133a,lla-mir-133a,sla-mir-133a,mmu-mir-133a-1,eca-mir-133a,mdo-mir-133a-1,cja-mir-133a-1,efu-mir-133-2,rno-mir-133a,ssc-mir-133a-2,cpo-mir-133a-2,pal-mir-133a-2,ocu-mir-133a,dno-mir-133a-2,oan-mir-133a-1,	bta-mir-133a-2	caatgctttgctagagctggtaaaatggaaccaaatcgcctcttcaatggaTTTGGTCCCCTTCAACCAGCTGtagctatgcattga	bta-mir-133a-2-p3	tcgcctcttcaatggaTT	3'	New	gp1b	...((((((...((((.(((((((..((.((.((((((((............)))))))).)).))..))))))).))))...)))))).	86	46.7	-40.2	1	3	0	3	0	1	3	0	1	3	0	0	3	0	1	1	4	1	0.853571	2.3671	0	2.2859	0	0.93132	2.88234	0	1.00693
68	126	mdo-miR-133b-5p_R+1	GCTGGTCAAACGGAACCAAGTCC	23	NC_019477.2	+	24293620	24293724	tgccccctgctctgGCTGGTCAAACGGAACCAAGTCCgtcttcctgagaggTTTGGTCCCCTTCAACCAGCTACagcagggctggcaaagcccagtccttggaga	17	chi-mir-133b,bta-mir-133b,cfa-mir-133b,rno-mir-133b,hsa-mir-133b,eca-mir-133b,ptr-mir-133b,mdo-mir-133b,ppy-mir-133b,mml-mir-133b,cja-mir-133b,ssc-mir-133b,ggo-mir-133b,cpo-mir-133b,ocu-mir-133b,pal-mir-133b,dno-mir-133b,	mdo-mir-133b	GCTGGTCAAACGGAACCAAGTCcgtctgactgagaggTTTGGTCCCCTTCAACCAGCT	mdo-miR-133b-5p	GCTGGTCAAACGGAACCAAGTC	5'	Diff	gp1b	(((((((((((.((((((((..((.((.((((((.((.((((...)))))))))))).)).))..)))))))).)))))))..))))....((((...))))...	87	59	-47.5	169	244	94	161	105	118	132	135	115	166	18	62	75	75	76	72	42	29	144.254	192.524	94.1425	122.676	148.725	109.896	126.823	96.7808	115.797
68	127	chi-miR-133b_R+2	TTTGGTCCCCTTCAACCAGCTAT	23	NC_019477.2	+	24293620	24293724	tgccccctgctctgGCTGGTCAAACGGAACCAAGTCCgtcttcctgagaggTTTGGTCCCCTTCAACCAGCTACagcagggctggcaaagcccagtccttggaga	17	chi-mir-133b,bta-mir-133b,cfa-mir-133b,rno-mir-133b,hsa-mir-133b,eca-mir-133b,ptr-mir-133b,mdo-mir-133b,ppy-mir-133b,mml-mir-133b,cja-mir-133b,ssc-mir-133b,ggo-mir-133b,cpo-mir-133b,ocu-mir-133b,pal-mir-133b,dno-mir-133b,	chi-mir-133b	tgccccctgctctggctggtcaaacggaaccaagtccgtcttcctgagaggTTTGGTCCCCTTCAACCAGCTacagcagggctggcaaagcccagtccttggaga	chi-miR-133b	TTTGGTCCCCTTCAACCAGCT	3'	Diff	gp1b	(((((((((((.((((((((..((.((.((((((.((.((((...)))))))))))).)).))..)))))))).)))))))..))))....((((...))))...	87	59	-47.5	44349	50916	45783	53475	31822	55000	62059	58541	51596	78482	18438	61037	93754	106263	77370	108896	51313	80745	37855	40174.4	45852.4	40746.1	45073.5	51222.6	59624.9	41967.7	51953.7
69	128	chi-miR-135a	TATGGCTTTTTATTCCTATGTGA	23	NC_019476.2	+	48576726	48576815	aggcctcgctgttctcTATGGCTTTTTATTCCTATGTGAttctactgctcactcATATAGGGATTGGAGCCGTGGCgcacggcgggggca	20	chi-mir-135a,bta-mir-135a-1,hsa-mir-135a-1,ppy-mir-135a-1,mml-mir-135a-1,age-mir-135-1,lla-mir-135-1,mmu-mir-135a-1,eca-mir-135a,ptr-mir-135a-1,cja-mir-135,cfa-mir-135a-1,ssc-mir-135-1,cpo-mir-135a-1,pal-mir-135-2,dno-mir-135a-1,ocu-mir-135a-1,tch-mir-135a,ppa-mir-135-1,oan-mir-135b-2,	chi-mir-135a	aggcctcgctgttctcTATGGCTTTTTATTCCTATGTGAttctactgctcactcatatagggattggagccgtggcgcacggcgggggca	chi-miR-135a	TATGGCTTTTTATTCCTATGTGA	5'	Yes	gp1b	...(((((((((...(((((((((...((((((((((((.............))))))))))))..)))))))))...)))))))))...	84	53.3	-42.2	177.5	126.5	139	483.5	78	157	135.5	302	151.5	156.5	2	1.5	48	46	35	111	36.5	23	151.509	99.8126	139.211	368.41	110.481	146.217	130.185	216.502	152.55
69	129	hsa-miR-135a-3p_L+1R-1	ATATAGGGATTGGAGCCGTGGC	22	NC_019476.2	+	48576726	48576815	aggcctcgctgttctcTATGGCTTTTTATTCCTATGTGAttctactgctcactcATATAGGGATTGGAGCCGTGGCgcacggcgggggca	20	chi-mir-135a,bta-mir-135a-1,hsa-mir-135a-1,ppy-mir-135a-1,mml-mir-135a-1,age-mir-135-1,lla-mir-135-1,mmu-mir-135a-1,eca-mir-135a,ptr-mir-135a-1,cja-mir-135,cfa-mir-135a-1,ssc-mir-135-1,cpo-mir-135a-1,pal-mir-135-2,dno-mir-135a-1,ocu-mir-135a-1,tch-mir-135a,ppa-mir-135-1,oan-mir-135b-2,	hsa-mir-135a-1	aggcctcgctgttctcTATGGCTTTTTATTCCTATGTGAttctactgctcactcaTATAGGGATTGGAGCCGTGGCGcacggcggggaca	hsa-miR-135a-3p	TATAGGGATTGGAGCCGTGGCG	3'	Diff	gp1b	...(((((((((...(((((((((...((((((((((((.............))))))))))))..)))))))))...)))))))))...	84	53.3	-42.2	66	53	51	43	27	47	31	35	22	45	0	3	17	6	1	5	2	7	56.3357	41.8187	51.0773	32.7645	38.2435	43.772	29.7841	25.0913	22.1525
70	130	bta-miR-135a	TATGGCTTTTTATTCCTATGTGA	23	NC_019460.2	+	166585322	166585455	caagataaattcactctagtgcttTATGGCTTTTTATTCCTATGTGAtagtaataaagtctcaTGTAGGGATGGAAGCCATGAAAtacattgtgaaaaatcatcaactaagaaggggccatcagtatagaaaac	22	bta-mir-135a-2,hsa-mir-135a-2,eca-mir-135a-2,ptr-mir-135a-2,ppy-mir-135a-2,mml-mir-135a-2,ssc-mir-135-2,ggo-mir-135a,ppa-mir-135-2,age-mir-135-2,mmu-mir-135a-2,rno-mir-135a,mdo-mir-135a,cfa-mir-135a-2,efu-mir-135,cpo-mir-135a-2,dno-mir-135a-2,ocu-mir-135a-2,pal-mir-135-1,sha-mir-135a,lla-mir-135-2,oan-mir-135a,	bta-mir-135a-2	agataaattcactctagtgcttTATGGCTTTTTATTCCTATGTGAtagtaataaagtctcatgtagggatggaagccatgaaatacattgtgaaaaatca	bta-miR-135a	TATGGCTTTTTATTCCTATGTGA	5'	Yes	gp1b	...(((...(((((....((..(((((((((.(..(((((((..(((.............)))..)))))))..))))))))))..))...)))))..))).....(((.....((....))....))).....	98	34.3	-33.8	177.5	126.5	139	483.5	78	157	135.5	302	151.5	156.5	2	1.5	48	46	35	111	36.5	23	151.509	99.8126	139.211	368.41	110.481	146.217	130.185	216.502	152.55
70	131	mmu-miR-135a-2-3p_R+1	TGTAGGGATGGAAGCCATGAAT	22	NC_019460.2	+	166585322	166585455	caagataaattcactctagtgcttTATGGCTTTTTATTCCTATGTGAtagtaataaagtctcaTGTAGGGATGGAAGCCATGAAAtacattgtgaaaaatcatcaactaagaaggggccatcagtatagaaaac	22	bta-mir-135a-2,hsa-mir-135a-2,eca-mir-135a-2,ptr-mir-135a-2,ppy-mir-135a-2,mml-mir-135a-2,ssc-mir-135-2,ggo-mir-135a,ppa-mir-135-2,age-mir-135-2,mmu-mir-135a-2,rno-mir-135a,mdo-mir-135a,cfa-mir-135a-2,efu-mir-135,cpo-mir-135a-2,dno-mir-135a-2,ocu-mir-135a-2,pal-mir-135-1,sha-mir-135a,lla-mir-135-2,oan-mir-135a,	mmu-mir-135a-2	agataaattcactctagtgcttTATGGCTTTTTATTCCTATGTGAtcgtaataaagtctcaTGTAGGGATGGAAGCCATGAAatacattgtgaaaattca	mmu-miR-135a-2-3p	TGTAGGGATGGAAGCCATGAA	3'	Diff	gp1b	...(((...(((((....((..(((((((((.(..(((((((..(((.............)))..)))))))..))))))))))..))...)))))..))).....(((.....((....))....))).....	98	34.3	-33.8	2	0	1	0	0	0	0	1	2	0	0	0	0	0	0	0	0	0	1.70714	0	1.00152	0	0	0	0	0.716895	2.01386
71	132	chi-miR-135b-5p	TATGGCTTTTCATTCCTATGTGA	23	NC_019469.2	-	2509873	2509978	cgctctgctgtggccTATGGCTTTTCATTCCTATGTGAttactgttccaaactcatgtagggctaaaagccatgggttacagtgaggggcgtgcgcctactcctgc	14	chi-mir-135b,bta-mir-135b,hsa-mir-135b,mml-mir-135b,mmu-mir-135b,eca-mir-135b,ptr-mir-135b,mdo-mir-135b,ppy-mir-135b,cfa-mir-135b,rno-mir-135b,ggo-mir-135b,ocu-mir-135b,tch-mir-135b,	chi-mir-135b	gctctgctgtggccTATGGCTTTTCATTCCTATGTGAttactgttccaaactcATGTAGGGCTAAAAGCCATGGgttacagtgaggggcgcgcgcctactcctgc	chi-miR-135b-5p	TATGGCTTTTCATTCCTATGTGA	5'	Yes	gp1b	(((((((((((..((((((((((((...(((((..(((..............)))..)))))..))))))))))))..)))))..))))))...............	91	51.9	-45.4	2	0	14	28	0	1	0	6	12	0	0	1	6	3	6	3	4	3	1.70714	0	14.0212	21.335	0	0.93132	0	4.30137	12.0832
72	133	chi-miR-137_L+1R-1	TATTGCTTAAGAATACGCGTAG	22	NC_019458.2	-	74438918	74439022	ggtcctctgactctcttcggtgacgggtattcttgggtggataatacggattacgttgtTATTGCTTAAGAATACGCGTAGtcgaggagagtaccagcggcaggc	18	chi-mir-137,bta-mir-137,hsa-mir-137,ppy-mir-137,mml-mir-137,mmu-mir-137,eca-mir-137,ptr-mir-137,mdo-mir-137a,cja-mir-137,cfa-mir-137,rno-mir-137,ssc-mir-137,pal-mir-137,dno-mir-137,ocu-mir-137,cgr-mir-137,oan-mir-137a,	chi-mir-137	ggtcctctgactctcttcggtgacgggtattcttgggtggataatacggattacgttgttATTGCTTAAGAATACGCGTAGTcgaggagagtaccagcggcaggc	chi-miR-137	ATTGCTTAAGAATACGCGTAGT	3'	Diff	gp1b	.(.((.((((((((((((((..(((.((((((((..(..(.(((((((.....)).))))))..)..)))))))).)))..)))))))))))..))).)))....	100	50.5	-47.7	2	1	0	2	1	1	0	8	6	2	4	0	2	2	6	6	2	1	1.70714	0.789033	0	1.52393	1.41642	0.93132	0	5.73516	6.04159
73	134	bta-miR-138	AGCTGGTGTTGTGAATCAGGCCG	23	NC_019471.2	+	24270360	24270504	ccagaggaggaagcgcgccgagttctggtatcgttgctgcAGCTGGTGTTGTGAATCAGGCCGacgagcagcgcatcctcttacccgGCTATTTCACGACACCAGGGTTGcatcatacccatcctctccaggcgagcatcgtggg	21	bta-mir-138-2,ptr-mir-138,hsa-mir-138-2,ppy-mir-138-2,mml-mir-138,mmu-mir-138-2,eca-mir-138-1,mdo-mir-138,cja-mir-138,cfa-mir-138b,efu-mir-138b,rno-mir-138-2,ggo-mir-138,cpo-mir-138-2,ocu-mir-138-2,pal-mir-138-2,dno-mir-138-2,nle-mir-138,oga-mir-138-2,mmr-mir-138-2,cgr-mir-138,	bta-mir-138-2	gttgctgcAGCTGGTGTTGTGAATCAGGCCGacgagcagcgcatcctcttacccggctatttcacgacaccagggttgcatca	bta-miR-138	AGCTGGTGTTGTGAATCAGGCCG	5'	Yes	gp1b	.........((.((.(((((((....(((((...(((..(..(((((((((((((...(((((..(((.((......)))))...)))))..))))))))))))).)..)))..)))))......)))..)))).)).)).....	131	59.3	-54	7	8.5	4.5	3.5	2	8	7	12	3	8	0.5	3.5	8.5	1.5	3.5	6.5	3	6	5.975	6.70678	4.50682	2.66688	2.83285	7.45056	6.72545	8.60274	3.0208
73	135	hsa-miR-138-2-3p_R+1	GCTATTTCACGACACCAGGGTTT	23	NC_019471.2	+	24270360	24270504	ccagaggaggaagcgcgccgagttctggtatcgttgctgcAGCTGGTGTTGTGAATCAGGCCGacgagcagcgcatcctcttacccgGCTATTTCACGACACCAGGGTTGcatcatacccatcctctccaggcgagcatcgtggg	21	bta-mir-138-2,ptr-mir-138,hsa-mir-138-2,ppy-mir-138-2,mml-mir-138,mmu-mir-138-2,eca-mir-138-1,mdo-mir-138,cja-mir-138,cfa-mir-138b,efu-mir-138b,rno-mir-138-2,ggo-mir-138,cpo-mir-138-2,ocu-mir-138-2,pal-mir-138-2,dno-mir-138-2,nle-mir-138,oga-mir-138-2,mmr-mir-138-2,cgr-mir-138,	hsa-mir-138-2	cgttgctgcAGCTGGTGTTGTGAATCAGGCCGacgagcagcgcatcctcttacccgGCTATTTCACGACACCAGGGTTgcatca	hsa-miR-138-2-3p	GCTATTTCACGACACCAGGGTT	3'	Diff	gp1b	.........((.((.(((((((....(((((...(((..(..(((((((((((((...(((((..(((.((......)))))...)))))..))))))))))))).)..)))..)))))......)))..)))).)).)).....	131	59.3	-54	0	1	0	2	0	0	0	0	0	1	0	0	0	0	1	0	0	0	0	0.789033	0	1.52393	0	0	0	0	0
74	136	bta-miR-138	AGCTGGTGTTGTGAATCAGGCCG	23	NC_019476.2	+	15922873	15922969	ctggcacggtgcggtggggcAGCTGGTGTTGTGAATCAGGCCGtcgccaatcagagaacgGCTACTTCACAACACCAGGGTcacaccgcaccccagg	13	bta-mir-138-1,hsa-mir-138-1,eca-mir-138-2,cfa-mir-138a,efu-mir-138a,rno-mir-138-1,ssc-mir-138,cpo-mir-138-1,pal-mir-138-1,dno-mir-138-1,ocu-mir-138-1,oga-mir-138-1,mmr-mir-138-1,	bta-mir-138-1	ctggcacggtgcggtggggcAGCTGGTGTTGTGAATCAGGCCGtcgccaatcagagaacggctacttcacaacaccagggtcacaccccaccccagg	bta-miR-138	AGCTGGTGTTGTGAATCAGGCCG	5'	Yes	gp1b	((((...(((((((((.(((..(((((((((((((...(((((((..........).))))))..))))))))))))).))).))))))))))))).	96	62.9	-58	7	8.5	4.5	3.5	2	8	7	12	3	8	0.5	3.5	8.5	1.5	3.5	6.5	3	6	5.975	6.70678	4.50682	2.66688	2.83285	7.45056	6.72545	8.60274	3.0208
74	137	hsa-miR-138-1-3p_R-1_1ss21CT	GCTACTTCACAACACCAGGGT	21	NC_019476.2	+	15922873	15922969	ctggcacggtgcggtggggcAGCTGGTGTTGTGAATCAGGCCGtcgccaatcagagaacgGCTACTTCACAACACCAGGGTcacaccgcaccccagg	13	bta-mir-138-1,hsa-mir-138-1,eca-mir-138-2,cfa-mir-138a,efu-mir-138a,rno-mir-138-1,ssc-mir-138,cpo-mir-138-1,pal-mir-138-1,dno-mir-138-1,ocu-mir-138-1,oga-mir-138-1,mmr-mir-138-1,	hsa-mir-138-1	ccctggcatggtgtggtggggcAGCTGGTGTTGTGAATCAGGCCGttgccaatcagagaacgGCTACTTCACAACACCAGGGCCacaccacactacagg	hsa-miR-138-1-3p	GCTACTTCACAACACCAGGGCC	3'	Diff	gp1b	((((...(((((((((.(((..(((((((((((((...(((((((..........).))))))..))))))))))))).))).))))))))))))).	96	62.9	-58	1	0	0	0	0	0	0	0	1	0	0	1	0	0	0	0	0	0	0.853571	0	0	0	0	0	0	0	1.00693
75	138	chi-miR-140-5p	CAGTGGTTTTACCCTATGGTAG	22	NC_019471.2	+	36208157	36208276	gccccgtgtgtgtctgtctctctgtgtcctgcCAGTGGTTTTACCCTATGGTAGgttacgtcatgctgttctACCACAGGGTAGAACCACGGACaggataccggggcaccctctgcatcg	29	chi-mir-140,bta-mir-140,hsa-mir-140,ptr-mir-140,ppy-mir-140,mml-mir-140,mmu-mir-140,mdo-mir-140,ssc-mir-140,eca-mir-140,cja-mir-140,cfa-mir-140,pal-mir-140,efu-mir-140,rno-mir-140,ggo-mir-140,cpo-mir-140,dno-mir-140,ocu-mir-140,ppa-mir-140,nle-mir-140,oga-mir-140,mmr-mir-140,cgr-mir-140,tch-mir-140,pha-mir-140,dma-mir-140,mne-mir-140,oan-mir-140,	chi-mir-140	tgtgtgtctgtctctctgtgtcctgcCAGTGGTTTTACCCTATGGTAGgttacgtcatgctgttctACCACAGGGTAGAACCACGGACaggataccggggcaccctctgcatcg	chi-miR-140-5p	CAGTGGTTTTACCCTATGGTAG	5'	Yes	gp1b	((((((.................((((((((((.(((((((((((((.(((((((..(((......)))))))))).))))))))))))))).)))))))))))))).............	78	56.7	-58.2	1329	836	1163	3495	957	1345	1881	4399	2027	2125	1758	5775	2539	3091	2175	5322	3150	2002	1134.4	659.631	1164.76	2663.07	1355.52	1252.63	1807.22	3153.62	2041.05
75	139	chi-miR-140-3p	ACCACAGGGTAGAACCACGGAC	22	NC_019471.2	+	36208157	36208276	gccccgtgtgtgtctgtctctctgtgtcctgcCAGTGGTTTTACCCTATGGTAGgttacgtcatgctgttctACCACAGGGTAGAACCACGGACaggataccggggcaccctctgcatcg	29	chi-mir-140,bta-mir-140,hsa-mir-140,ptr-mir-140,ppy-mir-140,mml-mir-140,mmu-mir-140,mdo-mir-140,ssc-mir-140,eca-mir-140,cja-mir-140,cfa-mir-140,pal-mir-140,efu-mir-140,rno-mir-140,ggo-mir-140,cpo-mir-140,dno-mir-140,ocu-mir-140,ppa-mir-140,nle-mir-140,oga-mir-140,mmr-mir-140,cgr-mir-140,tch-mir-140,pha-mir-140,dma-mir-140,mne-mir-140,oan-mir-140,	chi-mir-140	tgtgtgtctgtctctctgtgtcctgcCAGTGGTTTTACCCTATGGTAGgttacgtcatgctgttctACCACAGGGTAGAACCACGGACaggataccggggcaccctctgcatcg	chi-miR-140-3p	ACCACAGGGTAGAACCACGGAC	3'	Yes	gp1b	((((((.................((((((((((.(((((((((((((.(((((((..(((......)))))))))).))))))))))))))).)))))))))))))).............	78	56.7	-58.2	22995	22832	20863	19143	13417	19555	20052	22509	14581	27938	22684	64484	33415	23671	15665	26429	20920	20173	19627.9	18015.2	20894.6	14586.3	19004.2	18212	19265.5	16136.6	14682.1
76	140	chi-miR-141	TAACACTGTCTGGTAAAGATGG	22	NC_019460.2	-	207225603	207225692	gaccggctctgggtccatcttccagcacagtgttggatggtctaatggtgaagctccTAACACTGTCTGGTAAAGATGGcccccggctgg	20	chi-mir-141,bta-mir-141,hsa-mir-141,mmu-mir-141,eca-mir-141,ptr-mir-141,ppy-mir-141,mml-mir-141,cja-mir-141,cfa-mir-141,efu-mir-141,ssc-mir-141,ggo-mir-141,cpo-mir-141,pal-mir-141,dno-mir-141,ocu-mir-141,cgr-mir-141,tch-mir-141,ppa-mir-141,	chi-mir-141	gaccggctctgggtccatcttccagcacagtgttggatggtctaatggtgaagctccTAACACTGTCTGGTAAAGATGGcccccggctgg	chi-miR-141	TAACACTGTCTGGTAAAGATGG	3'	Yes	gp1b	..((((((..(((.(((((((((((.(((((((((((...((.......))...))).))))))))))))..))))))))))..))))))	88	56.7	-45.6	2	1	0	1	1	5	4	3	0	5	5	6	0	5	2	8	6	1	1.70714	0.789033	0	0.761965	1.41642	4.6566	3.84311	2.15068	0
77	141	bta-miR-142-5p_L+2R-1	CCCATAAAGTAGAAAGCACTA	21	NC_019468.2	-	8831641	8831737	cagtcaCCCATAAAGTAGAAAGCACTActaacagcactggagggTGTAGTGTTTCCTACTTTATGGatgagtgtactgtgggcttcggagaccacgc	21	bta-mir-142,hsa-mir-142,ppy-mir-142,mml-mir-142,rno-mir-142,aja-mir-142,mmu-mir-142a,eca-mir-142,ptr-mir-142,mdo-mir-142,cja-mir-142,cfa-mir-142,pal-mir-142,efu-mir-142,ssc-mir-142,ggo-mir-142,cpo-mir-142,dno-mir-142,ocu-mir-142,cgr-mir-142,tch-mir-142,	bta-mir-142	gacagtgcagtcaccCATAAAGTAGAAAGCACTACtaacagcactggagggtgtAGTGTTTCCTACTTTATGGATGagtgtactgtg	bta-miR-142-5p	CATAAAGTAGAAAGCACTAC	5'	Diff	gp1b	((.(((.(((((((((((.(((((((((...((....))......))))))))).))))))))))).))).))....((((.((....)).))))..	73	48.5	-38.1	734	302	254	801	215	297	418	1326	501	622	407	1618	699	902	645	1337	630	331	626.521	238.288	254.385	610.334	304.531	276.602	401.605	950.602	504.473
77	142	bta-miR-142-3p_L+3R-3	TGTAGTGTTTCCTACTTTATGG	22	NC_019468.2	-	8831641	8831737	cagtcaCCCATAAAGTAGAAAGCACTActaacagcactggagggTGTAGTGTTTCCTACTTTATGGatgagtgtactgtgggcttcggagaccacgc	21	bta-mir-142,hsa-mir-142,ppy-mir-142,mml-mir-142,rno-mir-142,aja-mir-142,mmu-mir-142a,eca-mir-142,ptr-mir-142,mdo-mir-142,cja-mir-142,cfa-mir-142,pal-mir-142,efu-mir-142,ssc-mir-142,ggo-mir-142,cpo-mir-142,dno-mir-142,ocu-mir-142,cgr-mir-142,tch-mir-142,	bta-mir-142	gacagtgcagtcaccCATAAAGTAGAAAGCACTACtaacagcactggagggtgtAGTGTTTCCTACTTTATGGATGagtgtactgtg	bta-miR-142-3p	AGTGTTTCCTACTTTATGGATG	3'	Diff	gp1b	((.(((.(((((((((((.(((((((((...((....))......))))))))).))))))))))).))).))....((((.((....)).))))..	73	48.5	-38.1	115	59	88	367	56	104	182	464	189	230	174	602	162	355	312	544	193	113	98.1607	46.5529	88.1334	279.641	79.3198	96.8573	174.862	332.639	190.31
78	143	chi-miR-144-5p	TGGGATATCATCATATACTGT	21	NC_019468.2	-	19829654	19829749	gggccctgacTGGGATATCATCATATACTGTaagtttgtgatgagatacTACAGTATAGATGATGTACTCGtccgggtgctcccagctctggagcc	19	chi-mir-144,bta-mir-144,hsa-mir-144,mmu-mir-144,eca-mir-144,ptr-mir-144,ppa-mir-144,mml-mir-144,mne-mir-144,cfa-mir-144,rno-mir-144,ssc-mir-144,ggo-mir-144,cpo-mir-144,pal-mir-144,dno-mir-144,ocu-mir-144,cgr-mir-144,aja-mir-144,	chi-mir-144	gggccctgacTGGGATATCATCATATACTGTaagtttgcgatgagatacTACAGTATAGATGATGTACtcgtccgggtgctcccagctctggagcc	chi-miR-144-5p	TGGGATATCATCATATACTGT	5'	Yes	gp1b	.(((((.((((((((.((((((.(((((((((.((((......))))..)))))))))))))))((((((....)))))))))))).)).)).)))	48	49	-39.7	850	385	270	1245	482	395	746	1272	834	749	165	241	747	1174	860	2644	606	537	725.536	303.778	270.409	948.647	682.717	367.871	716.741	911.89	839.781
78	144	chi-miR-144-3p_R+3	TACAGTATAGATGATGTACTCT	22	NC_019468.2	-	19829654	19829749	gggccctgacTGGGATATCATCATATACTGTaagtttgtgatgagatacTACAGTATAGATGATGTACTCGtccgggtgctcccagctctggagcc	19	chi-mir-144,bta-mir-144,hsa-mir-144,mmu-mir-144,eca-mir-144,ptr-mir-144,ppa-mir-144,mml-mir-144,mne-mir-144,cfa-mir-144,rno-mir-144,ssc-mir-144,ggo-mir-144,cpo-mir-144,pal-mir-144,dno-mir-144,ocu-mir-144,cgr-mir-144,aja-mir-144,	chi-mir-144	gggccctgacTGGGATATCATCATATACTGTaagtttgcgatgagatacTACAGTATAGATGATGTACtcgtccgggtgctcccagctctggagcc	chi-miR-144-3p	TACAGTATAGATGATGTAC	3'	Diff	gp1b	.(((((.((((((((.((((((.(((((((((.((((......))))..)))))))))))))))((((((....)))))))))))).)).)).)))	48	49	-39.7	1025	461	185	708	420	337	597	1198	755	806	398	196	619	1040	673	2250	568	222	874.911	363.744	185.28	539.472	594.898	313.855	573.585	858.84	760.234
79	145	chi-miR-145-5p	GTCCAGTTTTCCCAGGAATCCCT	23	NC_019462.2	+	58249962	58250049	caccttgtcctcacgGTCCAGTTTTCCCAGGAATCCCTtagatgctaagatggGGATTCCTGGAAATACTGTTCTtgaggtcatggtt	26	chi-mir-145,bta-mir-145,hsa-mir-145,ptr-mir-145,ppy-mir-145,ggo-mir-145,aja-mir-145,mmu-mir-145a,eca-mir-145,mdo-mir-145,mml-mir-145,mne-mir-145,cja-mir-145,cfa-mir-145,efu-mir-145,rno-mir-145,ssc-mir-145,cpo-mir-145,pal-mir-145,ocu-mir-145,ppa-mir-145,nle-mir-145,oga-mir-145,mmr-mir-145,pha-mir-145,dma-mir-145,	chi-mir-145	caccttgtcctcacgGTCCAGTTTTCCCAGGAATCCCTtagatgctaagatggggATTCCTGGAAATACTGTTCTTgaggtcatggtt	chi-miR-145-5p	GTCCAGTTTTCCCAGGAATCCCT	5'	Yes	gp1b	.(((.((.(((((.((..((((.((.((((((((((((.............)))))))))))).)).))))..))))))).)).))).	86	47.7	-41.8	5592	7264	4375	7350	6247	7545	10224	14837	9754	12432	6820	19352	18189	17776	12905	17897	10291	14986	4773.17	5731.53	4381.63	5600.45	8848.41	7026.81	9823	10636.6	9821.61
79	146	chi-miR-145-3p_L+2R-1	GGATTCCTGGAAATACTGTTCT	22	NC_019462.2	+	58249962	58250049	caccttgtcctcacgGTCCAGTTTTCCCAGGAATCCCTtagatgctaagatggGGATTCCTGGAAATACTGTTCTtgaggtcatggtt	26	chi-mir-145,bta-mir-145,hsa-mir-145,ptr-mir-145,ppy-mir-145,ggo-mir-145,aja-mir-145,mmu-mir-145a,eca-mir-145,mdo-mir-145,mml-mir-145,mne-mir-145,cja-mir-145,cfa-mir-145,efu-mir-145,rno-mir-145,ssc-mir-145,cpo-mir-145,pal-mir-145,ocu-mir-145,ppa-mir-145,nle-mir-145,oga-mir-145,mmr-mir-145,pha-mir-145,dma-mir-145,	chi-mir-145	caccttgtcctcacgGTCCAGTTTTCCCAGGAATCCCTtagatgctaagatggggATTCCTGGAAATACTGTTCTTgaggtcatggtt	chi-miR-145-3p	ATTCCTGGAAATACTGTTCTT	3'	Diff	gp1b	.(((.((.(((((.((..((((.((.((((((((((((.............)))))))))))).)).))))..))))))).)).))).	86	47.7	-41.8	1319	1209	1254	2168	576	687	1199	2417	1171	1273	1247	1473	1720	2115	1177	3144	1642	633	1125.86	953.94	1255.9	1651.94	815.861	639.817	1151.97	1732.73	1179.12
80	147	chi-miR-146a	TGAGAACTGAATTCCATAGGTT	22	NC_019462.2	+	69324049	69324147	cctatgtgtatcctcagcttTGAGAACTGAATTCCATAGGTTgtgtcagtgtcagACCTATGAAGTTTAGTTCTTTagctgggatatctctatcatcct	9	chi-mir-146a,bta-mir-146a,hsa-mir-146a,ptr-mir-146a,ppy-mir-146a,mml-mir-146a,cja-mir-146a,ssc-mir-146a,ggo-mir-146a,	chi-mir-146a	cctatgtgtatcctcagcttTGAGAACTGAATTCCATAGGTTgtgtcagtgtcagacctgtgaagtttagttctttagctgggatatctctgtcatcct	chi-miR-146a	TGAGAACTGAATTCCATAGGTT	5'	Yes	gp1b	.......((((((.(((((..((((((((((((.((((((((.((.......)))))))))).)))))))))))).)))))))))))............	80	40.4	-39	178.5	279.5	174	375.5	85	123.5	238.5	445	140.5	228.5	432.5	1312	171.5	333.5	190	418.5	200	86	152.362	220.535	174.264	286.118	120.396	115.018	229.146	319.018	141.474
80	148	ssc-miR-146a-3p_L+1R-2_1ss21CT	ACCTGTGAAGTTTAGTTCTTT	21	NC_019462.2	+	69324049	69324147	cctatgtgtatcctcagcttTGAGAACTGAATTCCATAGGTTgtgtcagtgtcagACCTATGAAGTTTAGTTCTTTagctgggatatctctatcatcct	9	chi-mir-146a,bta-mir-146a,hsa-mir-146a,ptr-mir-146a,ppy-mir-146a,mml-mir-146a,cja-mir-146a,ssc-mir-146a,ggo-mir-146a,	ssc-mir-146a	tactcagcttTGAGAACTGAATTCCATGGGTTgtgtcattgtcagaCCTGTGAAGTTTAGTTCTTCAGctgggatatc	ssc-miR-146a-3p	CCTGTGAAGTTTAGTTCTTCAG	3'	Diff	gp1b	.......((((((.(((((..((((((((((((.((((((((.((.......)))))))))).)))))))))))).)))))))))))............	80	40.4	-39	1	1	0	0	0	0	0	0	0	0	0	2	0	0	0	0	0	0	0.853571	0.789033	0	0	0	0	0	0	0
81	149	chi-miR-146b-5p	TGAGAACTGAATTCCATAGGCTGT	24	NC_019479.2	+	22198319	22198427	taagagaactttggccacctggctcTGAGAACTGAATTCCATAGGCTGTgagctctagcaaaTGCCCTAGGGACTCAGTTCTGGTgcccggctgcgctacaccatcaat	23	chi-mir-146b,bta-mir-146b,hsa-mir-146b,mmu-mir-146b,eca-mir-146b,ptr-mir-146b,mdo-mir-146b,ppy-mir-146b,mml-mir-146b,cja-mir-146b,cfa-mir-146b,efu-mir-146,rno-mir-146b,ssc-mir-146b,ggo-mir-146b,pal-mir-146b,dno-mir-146b,cgr-mir-146b,ppa-mir-146b,nle-mir-146b,mmr-mir-146b,pha-mir-146b,sbo-mir-146b,	chi-mir-146b	taagagaactttggccacctggctcTGAGAACTGAATTCCATAGGCTGTgagctctagcaaaTGCCCTAGGGACTCAGTTCTGGTgcccggctgcgctacaccatcaat	chi-miR-146b-5p	TGAGAACTGAATTCCATAGGCTGT	5'	Yes	gp1b	...((......((((((((.(((.((.((((((((.((((.((((..((..((....))..))..)))))))).)))))))))).))).)).)).)))).....))...	103	52.3	-38.6	403.5	530.5	199	337.5	184	145.5	270.5	486	153.5	319.5	119.5	771	791.5	323.5	249	692.5	355	428	344.416	418.582	199.302	257.163	260.622	135.507	259.891	348.411	154.564
81	150	chi-miR-146b-3p	TGCCCTAGGGACTCAGTTCTGGT	23	NC_019479.2	+	22198319	22198427	taagagaactttggccacctggctcTGAGAACTGAATTCCATAGGCTGTgagctctagcaaaTGCCCTAGGGACTCAGTTCTGGTgcccggctgcgctacaccatcaat	23	chi-mir-146b,bta-mir-146b,hsa-mir-146b,mmu-mir-146b,eca-mir-146b,ptr-mir-146b,mdo-mir-146b,ppy-mir-146b,mml-mir-146b,cja-mir-146b,cfa-mir-146b,efu-mir-146,rno-mir-146b,ssc-mir-146b,ggo-mir-146b,pal-mir-146b,dno-mir-146b,cgr-mir-146b,ppa-mir-146b,nle-mir-146b,mmr-mir-146b,pha-mir-146b,sbo-mir-146b,	chi-mir-146b	taagagaactttggccacctggctcTGAGAACTGAATTCCATAGGCTGTgagctctagcaaaTGCCCTAGGGACTCAGTTCTGGTgcccggctgcgctacaccatcaat	chi-miR-146b-3p	TGCCCTAGGGACTCAGTTCTGGT	3'	Yes	gp1b	...((......((((((((.(((.((.((((((((.((((.((((..((..((....))..))..)))))))).)))))))))).))).)).)).)))).....))...	103	52.3	-38.6	10	30	6	6	5	14	19	20	15	26	6	85	49	15	11	28	21	35	8.53571	23.671	6.00909	4.57179	7.08212	13.0385	18.2548	14.3379	15.104
82	151	chi-miR-147-5p	TGGAAACACTTCTGCACAAACT	22	NC_019464.2	-	61971049	61971135	tactctatgaatctagTGGAAACACTTCTGCACAAACTagattatggataccaGTGTGCGGAAATGCTTCTGCTacatttttagggc	10	chi-mir-147,bta-mir-147,hsa-mir-147b,ppy-mir-147b,mmu-mir-147,ptr-mir-147b,cfa-mir-147,rno-mir-147,dno-mir-147,cgr-mir-147,	chi-mir-147	tactctatgaatctagTGGAAACACTTCTGCACAAACTagattatggataccaGTGTGCGGAAATGCTTCTgctacatttttagggc	chi-miR-147-5p	TGGAAACACTTCTGCACAAACT	5'	Yes	gp1b	..(((((..(((.(((..(((.((.(((((((((..(((.....))).......))))))))).)).)))..))).)))..))))).	84	40.2	-28.8	1	1	0	0	0	0	0	1	1	1	1	1	0	0	1	0	1	0	0.853571	0.789033	0	0	0	0	0	0.716895	1.00693
82	152	chi-miR-147-3p_R+3	GTGTGCGGAAATGCTTCTGCT	21	NC_019464.2	-	61971049	61971135	tactctatgaatctagTGGAAACACTTCTGCACAAACTagattatggataccaGTGTGCGGAAATGCTTCTGCTacatttttagggc	10	chi-mir-147,bta-mir-147,hsa-mir-147b,ppy-mir-147b,mmu-mir-147,ptr-mir-147b,cfa-mir-147,rno-mir-147,dno-mir-147,cgr-mir-147,	chi-mir-147	tactctatgaatctagTGGAAACACTTCTGCACAAACTagattatggataccaGTGTGCGGAAATGCTTCTgctacatttttagggc	chi-miR-147-3p	GTGTGCGGAAATGCTTCT	3'	Diff	gp1b	..(((((..(((.(((..(((.((.(((((((((..(((.....))).......))))))))).)).)))..))).)))..))))).	84	40.2	-28.8	11	3	1	1	5	3	5	6	1	4	4	13	4	7	3	10	3	5	9.38928	2.3671	1.00152	0.761965	7.08212	2.79396	4.80389	4.30137	1.00693
83	153	bta-miR-148d_R-2	AAAGTTCTGTAGTGCACTGA	20	NC_019461.2	-	69902135	69902195	AAAGTTCTGTAGTGCACTGActtctatcatattcagagtcggagtgtctcagaactttgcc	1	bta-mir-148d,	bta-mir-148d	AAAGTTCTGTAGTGCACTGACTtctatcatattcagagtcggagtgtctcagaactttgcc	bta-miR-148d	AAAGTTCTGTAGTGCACTGACT	5'	Diff	gp1b	(((((((((..(..(.(((((((............))))))).)..)..)))))))))...	58	42.6	-21.2	0	0	1	0	0	0	0	0	0	0	0	0	0	0	0	0	0	0	0	0	1.00152	0	0	0	0	0	0
84	154	chi-miR-148b-5p	GAAGTTCTGTTATACACTCAGGC	23	NC_019460.2	-	131910758	131910870	atcatttccagccaccgttagcatttgaggtGAAGTTCTGTTATACACTCAGGCtgtggctctctgaaagTCAGTGCATCACAGAACTTTGTctcgaaagctttctagcagct	26	chi-mir-148b,bta-mir-148b,hsa-mir-148b,ppy-mir-148b,mml-mir-148b,mmu-mir-148b,eca-mir-148b,ptr-mir-148b,cja-mir-148b,cfa-mir-148b,cpo-mir-148b,pal-mir-148b,dno-mir-148b,ocu-mir-148b,tch-mir-148b,efu-mir-148,rno-mir-148b,ssc-mir-148b,ggo-mir-148b,cgr-mir-148b,ppa-mir-148b,nle-mir-148b,oga-mir-148b,mmr-mir-148b,pha-mir-148b,dma-mir-148b,	chi-mir-148b	atcatttccagtcaccgttagcatttgaggtGAAGTTCTGTTATACACTCAGGCtgtggctctctgaaagTCAGTGCATCACAGAACTTTGTctcgaaagctttctagc	chi-miR-148b-5p	GAAGTTCTGTTATACACTCAGGC	5'	Yes	gp1b	.........(((.......(((.(((((((..(((((((((.((.((((..((((.............)))))))).)).)))))))))..))))))).)))........)))	83	45.1	-35.3	198	221	109	258	112	132	152	260	170	208	39	66	124	134	125	222	99	62	169.007	174.376	109.165	196.587	158.64	122.934	146.038	186.393	171.178
84	155	chi-miR-148b-3p	TCAGTGCATCACAGAACTTTGT	22	NC_019460.2	-	131910758	131910870	atcatttccagccaccgttagcatttgaggtGAAGTTCTGTTATACACTCAGGCtgtggctctctgaaagTCAGTGCATCACAGAACTTTGTctcgaaagctttctagcagct	26	chi-mir-148b,bta-mir-148b,hsa-mir-148b,ppy-mir-148b,mml-mir-148b,mmu-mir-148b,eca-mir-148b,ptr-mir-148b,cja-mir-148b,cfa-mir-148b,cpo-mir-148b,pal-mir-148b,dno-mir-148b,ocu-mir-148b,tch-mir-148b,efu-mir-148,rno-mir-148b,ssc-mir-148b,ggo-mir-148b,cgr-mir-148b,ppa-mir-148b,nle-mir-148b,oga-mir-148b,mmr-mir-148b,pha-mir-148b,dma-mir-148b,	chi-mir-148b	atcatttccagtcaccgttagcatttgaggtGAAGTTCTGTTATACACTCAGGCtgtggctctctgaaagTCAGTGCATCACAGAACTTTGTctcgaaagctttctagc	chi-miR-148b-3p	TCAGTGCATCACAGAACTTTGT	3'	Yes	gp1b	.........(((.......(((.(((((((..(((((((((.((.((((..((((.............)))))))).)).)))))))))..))))))).)))........)))	83	45.1	-35.3	15264	13528	14219	21033	8400	10950	11908	14566	11710	15676	2638	4375	8876	10016	6946	14729	8374	5299	13028.9	10674	14240.5	16026.4	11898	10198	11440.9	10442.3	11791.2
85	156	bta-miR-148c_L-2R+4	AAGTTCTGTCATGCACTGACTGC	23	NC_019468.2	-	37945468	37945529	cgggcccAAGTTCTGTCATGCACTGACTGCtccagagcccgagtcggagagtatcacagaac	1	bta-mir-148c,	bta-mir-148c	cgggcCCAAGTTCTGTCATGCACTGActgctccagagcccgagtcggagtgtatcacagaacctgggccgg	bta-miR-148c	CCAAGTTCTGTCATGCACTGA	5'	Diff	gp1b	.........(((((((.((((.(((((((((....)))...))))))...)))).)))))))	53	58.1	-19.9	0	0	0	0	0	2	0	0	0	2	0	0	0	0	1	0	0	0	0	0	0	0	0	1.86264	0	0	0
86	157	bta-miR-149-5p	TCTGGCTCCGTGTCTTCACTCCC	23	NC_019458.2	-	1038417	1038506	gccggcgcccaggcTCTGGCTCCGTGTCTTCACTCCCgtgtgtgtccaccgaggGAGGGAGGGACGGGGGCTGTGCtggggcggccggga	17	bta-mir-149,hsa-mir-149,mmu-mir-149,eca-mir-149,ptr-mir-149,ppy-mir-149,mml-mir-149,cfa-mir-149,efu-mir-149,rno-mir-149,ssc-mir-149,cpo-mir-149,dno-mir-149,cgr-mir-149,nle-mir-149-1,nle-mir-149-2,oga-mir-149,	bta-mir-149	gccggcgcccaggcTCTGGCTCCGTGTCTTCACTCCCgtgtgtgtccaccgaggGAGGGAGGGACGGGGGCTGTGCtggggcggccggga	bta-miR-149-5p	TCTGGCTCCGTGTCTTCACTCCC	5'	Yes	gp1b	.(((((((((..((...((((((((..((((.(((((..(((....)))...)))))))))..)).))))))..))..))))).))))..	87	74.4	-51.6	1742	2819	1661	1760	972	1756	1725	1108	1553	1636	614	1940	1978	1302	805	1498	937	1346	1486.92	2224.28	1663.52	1341.06	1376.76	1635.4	1657.34	794.319	1563.77
86	158	bta-miR-149-3p	GAGGGAGGGACGGGGGCTGTGC	22	NC_019458.2	-	1038417	1038506	gccggcgcccaggcTCTGGCTCCGTGTCTTCACTCCCgtgtgtgtccaccgaggGAGGGAGGGACGGGGGCTGTGCtggggcggccggga	17	bta-mir-149,hsa-mir-149,mmu-mir-149,eca-mir-149,ptr-mir-149,ppy-mir-149,mml-mir-149,cfa-mir-149,efu-mir-149,rno-mir-149,ssc-mir-149,cpo-mir-149,dno-mir-149,cgr-mir-149,nle-mir-149-1,nle-mir-149-2,oga-mir-149,	bta-mir-149	gccggcgcccaggcTCTGGCTCCGTGTCTTCACTCCCgtgtgtgtccaccgaggGAGGGAGGGACGGGGGCTGTGCtggggcggccggga	bta-miR-149-3p	GAGGGAGGGACGGGGGCTGTGC	3'	Yes	gp1b	.(((((((((..((...((((((((..((((.(((((..(((....)))...)))))))))..)).))))))..))..))))).))))..	87	74.4	-51.6	0	2	1	0	0	2	1	0	1	5	0	4	0	0	1	0	1	0	0	1.57807	1.00152	0	0	1.86264	0.960778	0	1.00693
87	159	chi-miR-151-5p	TCGAGGAGCTCACAGTCTAGT	21	NC_019466.2	+	15812531	15812624	acacttttcctgcccTCGAGGAGCTCACAGTCTAGTacgtctcatcccctaCTAGACTGAAGCTCCTTGAGGacagggatcgtcatactcacct	20	chi-mir-151,bta-mir-151,hsa-mir-151a,mml-mir-151,mmu-mir-151,eca-mir-151,ptr-mir-151,ppy-mir-151a,efu-mir-151,rno-mir-151,ssc-mir-151,ggo-mir-151a,pal-mir-151,dno-mir-151,ocu-mir-151,cgr-mir-151,ppa-mir-151,nle-mir-151,pha-mir-151,oga-mir-151,	chi-mir-151	acacttttcctgcccTCGAGGAGCTCACAGTCTAGTacgtctcatcccctaCTAGACTGAAGCTCCTTGAGGacagggatcgtcatactcacct	chi-miR-151-5p	TCGAGGAGCTCACAGTCTAGT	5'	Yes	gp1b	..((..((((((.((((((((((((..((((((((((............)))))))))).)))))))))))).))))))..))...........	81	52.1	-45.5	46092	47680	48172	44780.5	22683.5	32414.5	39984.5	40265.5	36439	51275.5	27472	82895.5	56869	44165	25423.5	57983.5	34510	26010.5	39342.8	37621.1	48245	34121.2	32129.5	30188.3	38416.2	28866.1	36691.6
87	160	chi-miR-151-3p	CTAGACTGAAGCTCCTTGAGG	21	NC_019466.2	+	15812531	15812624	acacttttcctgcccTCGAGGAGCTCACAGTCTAGTacgtctcatcccctaCTAGACTGAAGCTCCTTGAGGacagggatcgtcatactcacct	20	chi-mir-151,bta-mir-151,hsa-mir-151a,mml-mir-151,mmu-mir-151,eca-mir-151,ptr-mir-151,ppy-mir-151a,efu-mir-151,rno-mir-151,ssc-mir-151,ggo-mir-151a,pal-mir-151,dno-mir-151,ocu-mir-151,cgr-mir-151,ppa-mir-151,nle-mir-151,pha-mir-151,oga-mir-151,	chi-mir-151	acacttttcctgcccTCGAGGAGCTCACAGTCTAGTacgtctcatcccctaCTAGACTGAAGCTCCTTGAGGacagggatcgtcatactcacct	chi-miR-151-3p	CTAGACTGAAGCTCCTTGAGG	3'	Yes	gp1b	..((..((((((.((((((((((((..((((((((((............)))))))))).)))))))))))).))))))..))...........	81	52.1	-45.5	9770	8053	8136	9743	4654	6673	6346	8612	6797	8297	3517	9230	9264	7600	5239	10231	7493	4759	8339.39	6354.08	8148.33	7423.83	6592.04	6214.7	6097.1	6173.9	6844.12
88	161	mmu-miR-153-5p_1ss14CT	GTCATTTTTGTGATGTTGCAGCT	23	NC_019461.2	-	118090331	118090433	tgccagctaattagcggtggccggtGTCATTTTTGTGATGTTGCAGCTagtaatatgagcccagTTGCATAGTCACAAAAGTGATCattggaaactgtgactg	21	bta-mir-153-2,hsa-mir-153-2,ppy-mir-153-2,mml-mir-153-2,rno-mir-153,ssc-mir-153,ggo-mir-153,mne-mir-153-2,mmu-mir-153,eca-mir-153-1,ptr-mir-153,mdo-mir-153-2,cja-mir-153-1,cfa-mir-153,efu-mir-153-1,cpo-mir-153,pal-mir-153-1,dno-mir-153b,ocu-mir-153,nle-mir-153-2,oan-mir-153-2,	mmu-mir-153	cggtGTCATTTTTGTGACGTTGCAGCTagtaatatgagcccagTTGCATAGTCACAAAAGTGATCattg	mmu-miR-153-5p	GTCATTTTTGTGACGTTGCAGCT	5'	Diff	gp1b	.............(((((..((..(((((((((((((((..(((((((.((.......))..)))))))..))))))))))))).))..))..))))).....	85	44.7	-38.5	0	0	0	1	0	0	1	2	1	0	0	0	0	1	1	4	0	0	0	0	0	0.761965	0	0	0.960778	1.43379	1.00693
88	162	bta-miR-153	TTGCATAGTCACAAAAGTGATC	22	NC_019461.2	-	118090331	118090433	tgccagctaattagcggtggccggtGTCATTTTTGTGATGTTGCAGCTagtaatatgagcccagTTGCATAGTCACAAAAGTGATCattggaaactgtgactg	21	bta-mir-153-2,hsa-mir-153-2,ppy-mir-153-2,mml-mir-153-2,rno-mir-153,ssc-mir-153,ggo-mir-153,mne-mir-153-2,mmu-mir-153,eca-mir-153-1,ptr-mir-153,mdo-mir-153-2,cja-mir-153-1,cfa-mir-153,efu-mir-153-1,cpo-mir-153,pal-mir-153-1,dno-mir-153b,ocu-mir-153,nle-mir-153-2,oan-mir-153-2,	bta-mir-153-2	agcggtggccagtgtcatttttgtgatgttgcagctagtaatatgagcccagTTGCATAGTCACAAAAGTGATCattggaaactgtg	bta-miR-153	TTGCATAGTCACAAAAGTGATC	3'	Yes	gp1b	.............(((((..((..(((((((((((((((..(((((((.((.......))..)))))))..))))))))))))).))..))..))))).....	85	44.7	-38.5	10	7.5	3	12.5	2.5	0.5	5.5	10.5	4.5	9.5	0	1	6.5	12.5	4.5	13.5	4	0.5	8.53571	5.91774	3.00455	9.52457	3.54106	0.46566	5.28428	7.52739	4.53119
89	163	chi-miR-153	TTGCATAGTCACAAAAGTGATC	22	NC_019459.2	-	220215507	220215643	tgtctgtctcccctctctgtctcctccctcttctctctctctcacggctgccagcgtcatttttgtgatctgcagctagtattctcactccagTTGCATAGTCACAAAAGTGATCactggcaggtgtggccgctgca	14	chi-mir-153,bta-mir-153-1,hsa-mir-153-1,ppy-mir-153-1,mml-mir-153-1,mne-mir-153-1,eca-mir-153-2,mdo-mir-153-1,cja-mir-153-2,efu-mir-153-2,pal-mir-153-2,nle-mir-153-1,dno-mir-153a,oan-mir-153-1,	chi-mir-153	tgtctgtctcccctctctgtctcctccctcttctctctctctcacggctgccagcgtcatttttgtgatctgcagctagtattctcactccagTTGCATAGTCACAAAAGTGATCactggcaggtgtggccgctgca	chi-miR-153	TTGCATAGTCACAAAAGTGATC	3'	Yes	gp1b	.........................................((((..(((((((.((((((((((((((.((((((((((......)))..)))))))..))))))))))))))..)))))))..))))........	88	52.6	-42.2	10	7.5	3	12.5	2.5	0.5	5.5	10.5	4.5	9.5	0	1	6.5	12.5	4.5	13.5	4	0.5	8.53571	5.91774	3.00455	9.52457	3.54106	0.46566	5.28428	7.52739	4.53119
90	164	chi-miR-155-5p	TTAATGCTAATCGTGATAGGGGT	23	NC_019458.2	-	128884677	128884775	ttgctgtgggctgtgtgctaTTAATGCTAATCGTGATAGGGGTttttacctcggactgaCTCCTACATGTTAGCATTAACAgggcacggcgcctgttac	19	chi-mir-155,bta-mir-155,hsa-mir-155,eca-mir-155,ptr-mir-155,ppy-mir-155,mml-mir-155,cfa-mir-155,efu-mir-155,ssc-mir-155,cpo-mir-155,oga-mir-155,pal-mir-155,dno-mir-155,ocu-mir-155,nle-mir-155,pha-mir-155,tch-mir-155,ppa-mir-155,	chi-mir-155	ttgctgtgggctgtgtgctaTTAATGCTAATCGTGATAGGGGTttttacctcggactgaCTCCTACATGTTAGCATTAACAgggcatggcgcctgttac	chi-miR-155-5p	TTAATGCTAATCGTGATAGGGGT	5'	Yes	gp1b	.......((((((((..((.((((((((((.((((.((((((((.............)))))))))))))))))))))).))..)))))).))......	86	48.5	-40.1	2194	3199	2016	2707	1352	2069	1760	3051	1652	2675	324	3395	1540	1232	1082	1759	952	743	1872.74	2524.12	2019.06	2062.64	1915.01	1926.9	1690.97	2187.25	1663.45
90	165	chi-miR-155-3p	CTCCTACATGTTAGCATTAACA	22	NC_019458.2	-	128884677	128884775	ttgctgtgggctgtgtgctaTTAATGCTAATCGTGATAGGGGTttttacctcggactgaCTCCTACATGTTAGCATTAACAgggcacggcgcctgttac	19	chi-mir-155,bta-mir-155,hsa-mir-155,eca-mir-155,ptr-mir-155,ppy-mir-155,mml-mir-155,cfa-mir-155,efu-mir-155,ssc-mir-155,cpo-mir-155,oga-mir-155,pal-mir-155,dno-mir-155,ocu-mir-155,nle-mir-155,pha-mir-155,tch-mir-155,ppa-mir-155,	chi-mir-155	ttgctgtgggctgtgtgctaTTAATGCTAATCGTGATAGGGGTttttacctcggactgaCTCCTACATGTTAGCATTAACAgggcatggcgcctgttac	chi-miR-155-3p	CTCCTACATGTTAGCATTAACA	3'	Yes	gp1b	.......((((((((..((.((((((((((.((((.((((((((.............)))))))))))))))))))))).))..)))))).))......	86	48.5	-40.1	0	1	2	1	0	1	0	2	0	1	0	0	0	0	0	0	0	0	0	0.789033	2.00303	0.761965	0	0.93132	0	1.43379	0
91	166	chi-miR-181b-5p	AACATTCATTGCTGTCGGTGGGT	23	NC_019460.2	-	11055005	11055093	ctgatggctgcactcAACATTCATTGCTGTCGGTGGGTttgactttgaatcaaCTCACTGATCAATGAATGCAAactgcggaccaaaca	23	chi-mir-181b,bta-mir-181b-2,hsa-mir-181b-2,eca-mir-181b,mmu-mir-181b-2,ptr-mir-181b-2,mdo-mir-181b-2,ppy-mir-181b-2,mml-mir-181b-2,cja-mir-181b-2,cfa-mir-181b-2,dma-mir-181b-2,efu-mir-181e,rno-mir-181b-2,ssc-mir-181b-2,cpo-mir-181b-2,pal-mir-181b-2,dno-mir-181b-2,ocu-mir-181b-2,nle-mir-181b-2,oga-mir-181e,pha-mir-181b-2,oan-mir-181b-2,	chi-mir-181b	ctgatggctgcactcAACATTCATTGCTGTCGGTGGGTttgactttgaatcaaCTCACTGATCAATGAATGCAAactgcggaccaaaca	chi-miR-181b-5p	AACATTCATTGCTGTCGGTGGGT	5'	Yes	gp1b	....((((((((.....(((((((((..(((((((((((.((.......)))))))))))))))))))))).....))))).)))....	81	44.9	-33.7	3782.33	6007.67	4078.17	5509.67	3099.33	4710.5	3769.83	3218	3072.83	4280.83	403.667	1818.83	3014.17	2192.83	1430.5	2994.5	1329.83	1952.17	3228.49	4740.24	4084.35	4198.18	4389.97	4386.98	3621.97	2306.97	3094.13
91	167	chi-miR-181b-3p	CTCACTGATCAATGAATGCAA	21	NC_019460.2	-	11055005	11055093	ctgatggctgcactcAACATTCATTGCTGTCGGTGGGTttgactttgaatcaaCTCACTGATCAATGAATGCAAactgcggaccaaaca	23	chi-mir-181b,bta-mir-181b-2,hsa-mir-181b-2,eca-mir-181b,mmu-mir-181b-2,ptr-mir-181b-2,mdo-mir-181b-2,ppy-mir-181b-2,mml-mir-181b-2,cja-mir-181b-2,cfa-mir-181b-2,dma-mir-181b-2,efu-mir-181e,rno-mir-181b-2,ssc-mir-181b-2,cpo-mir-181b-2,pal-mir-181b-2,dno-mir-181b-2,ocu-mir-181b-2,nle-mir-181b-2,oga-mir-181e,pha-mir-181b-2,oan-mir-181b-2,	chi-mir-181b	ctgatggctgcactcAACATTCATTGCTGTCGGTGGGTttgactttgaatcaaCTCACTGATCAATGAATGCAAactgcggaccaaaca	chi-miR-181b-3p	CTCACTGATCAATGAATGCAA	3'	Yes	gp1b	....((((((((.....(((((((((..(((((((((((.((.......)))))))))))))))))))))).....))))).)))....	81	44.9	-33.7	37	9	43	73	16	12	12	41	16	28	2	0	9	23	18	30	11	2	31.5821	7.10129	43.0652	55.6235	22.6628	11.1758	11.5293	29.3927	16.1109
92	168	bta-miR-181b_R-1	AACATTCATTGCTGTCGGTGGGT	23	NC_019469.2	-	75782578	75782687	cttgggcagaggttctttcttaaaaggtcacaatcAACATTCATTGCTGTCGGTGGGTtgaactgtgtggacaagCTCACTGAACAATGAGTGCAACtgtggccccgcat	25	bta-mir-181b-1,hsa-mir-181b-1,ggo-mir-181b,ppa-mir-181b,lla-mir-181b,mmu-mir-181b-1,ptr-mir-181b-1,mdo-mir-181b-1,ppy-mir-181b,mml-mir-181b-1,mne-mir-181b,cja-mir-181b-1,cfa-mir-181b-1,dma-mir-181b-1,efu-mir-181b,ssc-mir-181b-1,cpo-mir-181b-1,pal-mir-181b-1,dno-mir-181b-1,ocu-mir-181b-1,cgr-mir-181b,tch-mir-181b,nle-mir-181b-1,oga-mir-181b-1,pha-mir-181b-1,	bta-mir-181b-1	cttgggcagaggttctttcttaaaaggtcacaatcAACATTCATTGCTGTCGGTGGGTTgaactgtgtggacaagctcactgaacaatgagtgcaactgtggccccgcat	bta-miR-181b	AACATTCATTGCTGTCGGTGGGTT	5'	Diff	gp1b	.....((.((((.....))))....(((((((.....(((((((((...((((((((((...((....))...)))))))))).)))))))))....)))))))..))..	79	48.2	-35.7	3782.33	6007.67	4078.17	5509.67	3099.33	4710.5	3769.83	3218	3072.83	4280.83	403.667	1818.83	3014.17	2192.83	1430.5	2994.5	1329.83	1952.17	3228.49	4740.24	4084.35	4198.18	4389.97	4386.98	3621.97	2306.97	3094.13
92	169	bta-mir-181b-1-p3_1ss22CT	CTCACTGAACAATGAGTGCAAT	22	NC_019469.2	-	75782578	75782687	cttgggcagaggttctttcttaaaaggtcacaatcAACATTCATTGCTGTCGGTGGGTtgaactgtgtggacaagCTCACTGAACAATGAGTGCAACtgtggccccgcat	25	bta-mir-181b-1,hsa-mir-181b-1,ggo-mir-181b,ppa-mir-181b,lla-mir-181b,mmu-mir-181b-1,ptr-mir-181b-1,mdo-mir-181b-1,ppy-mir-181b,mml-mir-181b-1,mne-mir-181b,cja-mir-181b-1,cfa-mir-181b-1,dma-mir-181b-1,efu-mir-181b,ssc-mir-181b-1,cpo-mir-181b-1,pal-mir-181b-1,dno-mir-181b-1,ocu-mir-181b-1,cgr-mir-181b,tch-mir-181b,nle-mir-181b-1,oga-mir-181b-1,pha-mir-181b-1,	bta-mir-181b-1	cttgggcagaggttctttcttaaaaggtcacaatcAACATTCATTGCTGTCGGTGGGTTgaactgtgtggacaagctcactgaacaatgagtgcaactgtggccccgcat	bta-mir-181b-1-p3	ctcactgaacaatgagtgcaac	3'	New	gp1b	.....((.((((.....))))....(((((((.....(((((((((...((((((((((...((....))...)))))))))).)))))))))....)))))))..))..	79	48.2	-35.7	2	4	4	4	2	9	2	8	2	2	0	0	1	11	9	6	4	0	1.70714	3.15613	4.00606	3.04786	2.83285	8.38188	1.92156	5.73516	2.01386
93	170	chi-miR-181d	AACATTCATTGTTGTCGGTGGGT	23	NC_019462.2	-	9855119	9855248	tcccctcccttaggccacagcgaaggtcacaatcAACATTCATTGTTGTCGGTGGGTtgtgacggagaccagacCCACCGAGGGATGAATGTCACtgtggctgggccagacacagcctcgggggaatggg	18	chi-mir-181d,bta-mir-181d,hsa-mir-181d,mmu-mir-181d,ptr-mir-181d,ppy-mir-181d,mml-mir-181d,cfa-mir-181d,efu-mir-181d,rno-mir-181d,ssc-mir-181d,ggo-mir-181d,pal-mir-181d,dno-mir-181d,cgr-mir-181d,tch-mir-181d,ppa-mir-181d,oga-mir-181d,	chi-mir-181d	tcccctcccttaggccacagcaaaggtcacaatcAACATTCATTGTTGTCGGTGGGTtgtgacggagaccagacccaccgagggatgaatgtcactgtggctgggccagacacagcctcgggggaatggg	chi-miR-181d	AACATTCATTGTTGTCGGTGGGT	5'	Yes	gp1b	.((((((((...((((((((.((.(((....)))..((((((((....((((((((((.((........))))))))))))..)))))))))).))))))))((((........)))).)))))...)))	55	58.5	-53.4	583.333	749.667	524.167	754.167	293.833	567.5	530.333	647	359.333	675.333	126.667	486.833	587.667	322.833	227.5	395	207.833	313.167	497.917	591.511	524.961	574.649	416.193	528.524	509.533	463.831	361.824
93	171	hsa-miR-181d-3p_2ss7GA21CT	CCACCGAGGGATGAATGTCAT	21	NC_019462.2	-	9855119	9855248	tcccctcccttaggccacagcgaaggtcacaatcAACATTCATTGTTGTCGGTGGGTtgtgacggagaccagacCCACCGAGGGATGAATGTCACtgtggctgggccagacacagcctcgggggaatggg	18	chi-mir-181d,bta-mir-181d,hsa-mir-181d,mmu-mir-181d,ptr-mir-181d,ppy-mir-181d,mml-mir-181d,cfa-mir-181d,efu-mir-181d,rno-mir-181d,ssc-mir-181d,ggo-mir-181d,pal-mir-181d,dno-mir-181d,cgr-mir-181d,tch-mir-181d,ppa-mir-181d,oga-mir-181d,	hsa-mir-181d	gtcccctcccctaggccacagccgaggtcacaatcAACATTCATTGTTGTCGGTGGGTtgtgaggactgaggccagacCCACCGGGGGATGAATGTCACtgtggctgggccagacacggcttaaggggaatggggac	hsa-miR-181d-3p	CCACCGGGGGATGAATGTCAC	3'	Diff	gp1b	.((((((((...((((((((.((.(((....)))..((((((((....((((((((((.((........))))))))))))..)))))))))).))))))))((((........)))).)))))...)))	55	58.5	-53.4	0	3	0	1	0	0	1	0	1	0	0	0	1	0	0	1	0	3	0	2.3671	0	0.761965	0	0	0.960778	0	1.00693
94	172	chi-miR-181c-5p_R+1	AACATTCAACCTGTCGGTGAGT	22	NC_019462.2	-	9855314	9855410	ttgccaagggtttgggggAACATTCAACCTGTCGGTGAGTttgggcagctcaggcaaACCATCGACCGTTGAGTGGACCccgaggcctggaactgcc	25	chi-mir-181c,bta-mir-181c,hsa-mir-181c,ptr-mir-181c,ggo-mir-181c,ppa-mir-181c,mmu-mir-181c,mdo-mir-181a-3,ppy-mir-181c,mml-mir-181c,cja-mir-181c,cfa-mir-181c,dno-mir-181c,nle-mir-181c,oga-mir-181c,dma-mir-181c,efu-mir-181c,rno-mir-181c,ssc-mir-181c,cpo-mir-181c,pal-mir-181c,ocu-mir-181c,cgr-mir-181c,tch-mir-181c,pha-mir-181c,	chi-mir-181c	caagggtttgggggAACATTCAACCTGTCGGTGAGtttgggcagctcaggcaaACCATCGACCGTTGAGTGGACCccgaggcctggaactgcc	chi-miR-181c-5p	AACATTCAACCTGTCGGTGAG	5'	Diff	gp1b	...((..(((..(.((((..((((((((..(((((((.(((((((....))...)))))))))))).))))))))..)))).)..))))).......	87	58.8	-42.8	435	695	292	632	177	354	459	734	323	585	50	223	621	571	392	883	283	398	371.304	548.378	292.443	481.562	250.707	329.687	440.997	526.201	325.239
94	173	chi-miR-181c-3p	ACCATCGACCGTTGAGTGGACC	22	NC_019462.2	-	9855314	9855410	ttgccaagggtttgggggAACATTCAACCTGTCGGTGAGTttgggcagctcaggcaaACCATCGACCGTTGAGTGGACCccgaggcctggaactgcc	25	chi-mir-181c,bta-mir-181c,hsa-mir-181c,ptr-mir-181c,ggo-mir-181c,ppa-mir-181c,mmu-mir-181c,mdo-mir-181a-3,ppy-mir-181c,mml-mir-181c,cja-mir-181c,cfa-mir-181c,dno-mir-181c,nle-mir-181c,oga-mir-181c,dma-mir-181c,efu-mir-181c,rno-mir-181c,ssc-mir-181c,cpo-mir-181c,pal-mir-181c,ocu-mir-181c,cgr-mir-181c,tch-mir-181c,pha-mir-181c,	chi-mir-181c	caagggtttgggggAACATTCAACCTGTCGGTGAGtttgggcagctcaggcaaACCATCGACCGTTGAGTGGACCccgaggcctggaactgcc	chi-miR-181c-3p	ACCATCGACCGTTGAGTGGACC	3'	Yes	gp1b	...((..(((..(.((((..((((((((..(((((((.(((((((....))...)))))))))))).))))))))..)))).)..))))).......	87	58.8	-42.8	427	398	390	437	143	249	262	423	193	346	28	92	337	293	214	470	220	102	364.475	314.035	390.591	332.979	202.549	231.899	251.724	303.246	194.338
95	174	chi-miR-183	TATGGCACTGGTAGAATTCACT	22	NW_014643143.1	-	420	529	ccagagagcgtgactcctgttctgtgTATGGCACTGGTAGAATTCACTgtgaacagtctcggtcagTGAATTACCGAAGGGCCATAAAcagagcagagacagatccgcga	23	chi-mir-183,bta-mir-183,ssc-mir-183,hsa-mir-183,ptr-mir-183,ggo-mir-183,ppa-mir-183,mmu-mir-183,eca-mir-183,mdo-mir-183,ppy-mir-183,mml-mir-183,mne-mir-183,cja-mir-183,cfa-mir-183,pal-mir-183,dno-mir-183,ocu-mir-183,tch-mir-183,rno-mir-183,cpo-mir-183,cgr-mir-183,sla-mir-183,	chi-mir-183	ccagagagcgtgactcctgttctgtgTATGGCACTGGTAGAATTCACTgtgaacagtctcggtcagtgaattaccgaagggccataaacagagcagagacagatccgcga	chi-miR-183	TATGGCACTGGTAGAATTCACT	5'	Yes	gp1b	.......(((.((.(((((((((((.((((((..(((((..(((((((((((......)))..)))))))))))))....)))))).))))))))).))....)))))..	101	50.9	-42.5	57	40	39	65	22	53	37	20	27	48	146	66	30	8	4	30	23	33	48.6536	31.5613	39.0591	49.5278	31.1613	49.3599	35.5488	14.3379	27.1872
95	175	hsa-miR-183-3p_L-1R+1	TGAATTACCGAAGGGCCATAAA	22	NW_014643143.1	-	420	529	ccagagagcgtgactcctgttctgtgTATGGCACTGGTAGAATTCACTgtgaacagtctcggtcagTGAATTACCGAAGGGCCATAAAcagagcagagacagatccgcga	23	chi-mir-183,bta-mir-183,ssc-mir-183,hsa-mir-183,ptr-mir-183,ggo-mir-183,ppa-mir-183,mmu-mir-183,eca-mir-183,mdo-mir-183,ppy-mir-183,mml-mir-183,mne-mir-183,cja-mir-183,cfa-mir-183,pal-mir-183,dno-mir-183,ocu-mir-183,tch-mir-183,rno-mir-183,cpo-mir-183,cgr-mir-183,sla-mir-183,	hsa-mir-183	ccgcagagtgtgactcctgttctgtgTATGGCACTGGTAGAATTCACTgtgaacagtctcagtcaGTGAATTACCGAAGGGCCATAAacagagcagagacagatccacga	hsa-miR-183-3p	GTGAATTACCGAAGGGCCATAA	3'	Diff	gp1b	.......(((.((.(((((((((((.((((((..(((((..(((((((((((......)))..)))))))))))))....)))))).))))))))).))....)))))..	101	50.9	-42.5	3	1	2	0	2	0	1	0	1	1	4	1	2	0	0	1	0	1	2.56071	0.789033	2.00303	0	2.83285	0	0.960778	0	1.00693
96	176	chi-miR-184	TGGACGGAGAACTGATAAGGGT	22	NC_019475.2	+	24427331	24427413	ccagtcacatccccttatcacttttccagccagctttgtgactctaactgtTGGACGGAGAACTGATAAGGGTaggtgattga	15	chi-mir-184,bta-mir-184,hsa-mir-184,ptr-mir-184,ppy-mir-184,mmu-mir-184,eca-mir-184,mdo-mir-184,mml-mir-184,mne-mir-184,cja-mir-184,cfa-mir-184,rno-mir-184,ssc-mir-184,ocu-mir-184,	chi-mir-184	ccagtcacatccccttatcacttttccagccagctttgtgactctaactgtTGGACGGAGAACTGATAAGGGTaggtgattga	chi-miR-184	TGGACGGAGAACTGATAAGGGT	3'	Yes	gp1b	.(((((((...(((((((((.((((((..(((((...............)))))..)))))).)))))))))...))))))).	81	47	-37.8	0	0	1	0	2	21	20	3	3	4	2	56	6	2	2	4	22	37	0	0	1.00152	0	2.83285	19.5577	19.2156	2.15068	3.0208
97	177	chi-miR-186-5p	CAAAGAATTCTCCTTTTGGGCT	22	NC_019458.2	-	46323713	46323798	tgcttataactttcCAAAGAATTCTCCTTTTGGGCTttctgattttattttaaGCCCAAAGGTGAATTTTTTgggaagtttgagct	27	chi-mir-186,bta-mir-186,hsa-mir-186,ptr-mir-186,ppy-mir-186,ggo-mir-186,ppa-mir-186,mmu-mir-186,eca-mir-186,mdo-mir-186,mml-mir-186,cja-mir-186,cfa-mir-186,dno-mir-186,rno-mir-186,ssc-mir-186,cpo-mir-186,pal-mir-186,ocu-mir-186,cgr-mir-186,tch-mir-186,nle-mir-186,sbo-mir-186,oga-mir-186,dma-mir-186,pha-mir-186,oan-mir-186,	chi-mir-186	tgcttataactttcCAAAGAATTCTCCTTTTGGGCTttctgattttattttaagCCCAAAGGTGAATTTTTTGGgaagtttgagct	chi-miR-186-5p	CAAAGAATTCTCCTTTTGGGCT	5'	Yes	gp1b	.(((((.(((((((((((((((((.(((((.((((((..............))))))))))).)))))))))))))))))))))).	84	33.7	-42.1	21946	29426	18361	31440	13833	20160	20251	28581	20825	24388	6969	18482	20255	18450	12382	24988	15439	13903	18732.5	23218.1	18388.8	23956.2	19593.4	18775.4	19456.7	20489.6	20969.4
97	178	chi-miR-186-3p_L+1R-2	GCCCAAAGGTGAATTTTTT	19	NC_019458.2	-	46323713	46323798	tgcttataactttcCAAAGAATTCTCCTTTTGGGCTttctgattttattttaaGCCCAAAGGTGAATTTTTTgggaagtttgagct	27	chi-mir-186,bta-mir-186,hsa-mir-186,ptr-mir-186,ppy-mir-186,ggo-mir-186,ppa-mir-186,mmu-mir-186,eca-mir-186,mdo-mir-186,mml-mir-186,cja-mir-186,cfa-mir-186,dno-mir-186,rno-mir-186,ssc-mir-186,cpo-mir-186,pal-mir-186,ocu-mir-186,cgr-mir-186,tch-mir-186,nle-mir-186,sbo-mir-186,oga-mir-186,dma-mir-186,pha-mir-186,oan-mir-186,	chi-mir-186	tgcttataactttcCAAAGAATTCTCCTTTTGGGCTttctgattttattttaagCCCAAAGGTGAATTTTTTGGgaagtttgagct	chi-miR-186-3p	CCCAAAGGTGAATTTTTTGG	3'	Diff	gp1b	.(((((.(((((((((((((((((.(((((.((((((..............))))))))))).)))))))))))))))))))))).	84	33.7	-42.1	4	2	3	2	4	3	2	7	3	5	5	12	2	7	5	10	2	5	3.41429	1.57807	3.00455	1.52393	5.6657	2.79396	1.92156	5.01826	3.0208
98	179	hsa-miR-187-5p_L-1R+1_1ss12AG	GCTACAACACGGGACCCGGGCG	22	NC_019480.2	+	21464982	21465090	ggccgggctcccaacgacacggtgtgagacctcggGCTACAACACGGGACCCGGGCGctgctccgaccccTCGTGTCTTGTGTTGCAGCCGGAgggacgcaggtccgca	19	chi-mir-187,bta-mir-187,hsa-mir-187,ggo-mir-187,ppa-mir-187,mmu-mir-187,eca-mir-187,ppy-mir-187,mml-mir-187,mne-mir-187,cja-mir-187,cfa-mir-187,ssc-mir-187,cpo-mir-187,pal-mir-187,dno-mir-187,ocu-mir-187,cgr-mir-187,mmr-mir-187,	hsa-mir-187	ggtcgggctcaccatgacacagtgtgagacctcgGGCTACAACACAGGACCCGGGCgctgctctgaccccTCGTGTCTTGTGTTGCAGCCGGagggacgcaggtccgca	hsa-miR-187-5p	GGCTACAACACAGGACCCGGGC	5'	Diff	gp1b	.(.((((((.((........)).(((...((((.((((.((((((..(((.((((((......)).)))...).)))..)))))).)))).))))..))).))))))).	77	69.7	-46.4	7	1	1	0	0	0	0	1	0	0	0	0	0	0	0	0	0	0	5.975	0.789033	1.00152	0	0	0	0	0.716895	0
98	180	chi-miR-187_R+3	TCGTGTCTTGTGTTGCAGCCGGT	23	NC_019480.2	+	21464982	21465090	ggccgggctcccaacgacacggtgtgagacctcggGCTACAACACGGGACCCGGGCGctgctccgaccccTCGTGTCTTGTGTTGCAGCCGGAgggacgcaggtccgca	19	chi-mir-187,bta-mir-187,hsa-mir-187,ggo-mir-187,ppa-mir-187,mmu-mir-187,eca-mir-187,ppy-mir-187,mml-mir-187,mne-mir-187,cja-mir-187,cfa-mir-187,ssc-mir-187,cpo-mir-187,pal-mir-187,dno-mir-187,ocu-mir-187,cgr-mir-187,mmr-mir-187,	chi-mir-187	ggccgggctcccaacgacacggtgtgagacctcgggctacaacacgggacccgggcgctgctccgaccccTCGTGTCTTGTGTTGCAGCCggagggacgcaggtccgca	chi-miR-187	TCGTGTCTTGTGTTGCAGCC	3'	Diff	gp1b	.(.((((((.((........)).(((...((((.((((.((((((..(((.((((((......)).)))...).)))..)))))).)))).))))..))).))))))).	77	69.7	-46.4	87	43	43	86	40	45	64	77	57	63	7	21	41	32	14	52	31	74	74.2607	33.9284	43.0652	65.529	56.657	41.9094	61.4898	55.2009	57.3951
99	181	chi-miR-188-5p_R+1	CATCCCTTGCATGGTGGAGGGT	22	NC_019484.2	-	52183708	52183817	ttccctgctccctctctcaCATCCCTTGCATGGTGGAGGGTgagctttctgaaaacccCTCCCACATGCAGGGTTTGCAggatggtgagcctcggcttttcttgctctct	21	chi-mir-188,bta-mir-188,hsa-mir-188,ppy-mir-188,ppa-mir-188,mmu-mir-188,eca-mir-188,ptr-mir-188,mml-mir-188,mne-mir-188,cfa-mir-188,efu-mir-188,rno-mir-188,ggo-mir-188,cpo-mir-188,pal-mir-188,dno-mir-188,ocu-mir-188,cgr-mir-188,tch-mir-188,mmr-mir-188,	chi-mir-188	ttccctgctccctctctcaCATCCCTTGCATGGTGGAGGGtgagctttctgaaaacccCTCCCACATGCAGGGTTTGCAggatggtgagcctcggcttttcttgctctct	chi-miR-188-5p	CATCCCTTGCATGGTGGAGGG	5'	Diff	gp1b	......((((((..(((..((..(((((((((..((((((................))))))..)))))))))..))..))).)).))))...(((.......)))....	84	55.5	-40.9	1055	1387	1299	2053	658	1116	1116	1028	881	1279	83	259	493	1022	764	1074	382	268	900.518	1094.39	1300.97	1564.32	932.008	1039.35	1072.23	736.968	887.107
99	182	chi-miR-188-3p	CTCCCACATGCAGGGTTTGCA	21	NC_019484.2	-	52183708	52183817	ttccctgctccctctctcaCATCCCTTGCATGGTGGAGGGTgagctttctgaaaacccCTCCCACATGCAGGGTTTGCAggatggtgagcctcggcttttcttgctctct	21	chi-mir-188,bta-mir-188,hsa-mir-188,ppy-mir-188,ppa-mir-188,mmu-mir-188,eca-mir-188,ptr-mir-188,mml-mir-188,mne-mir-188,cfa-mir-188,efu-mir-188,rno-mir-188,ggo-mir-188,cpo-mir-188,pal-mir-188,dno-mir-188,ocu-mir-188,cgr-mir-188,tch-mir-188,mmr-mir-188,	chi-mir-188	ttccctgctccctctctcaCATCCCTTGCATGGTGGAGGGtgagctttctgaaaacccCTCCCACATGCAGGGTTTGCAggatggtgagcctcggcttttcttgctctct	chi-miR-188-3p	CTCCCACATGCAGGGTTTGCA	3'	Yes	gp1b	......((((((..(((..((..(((((((((..((((((................))))))..)))))))))..))..))).)).))))...(((.......)))....	84	55.5	-40.9	215	305	209	298	92	128	205	200	207	212	17	52	126	179	104	223	83	64	183.518	240.655	209.317	227.066	130.311	119.209	196.96	143.379	208.435
100	183	chi-miR-190a-5p	TGATATGTTTGATATATTAGGTT	23	NC_019464.2	-	44266978	44267118	acctggatgcctttctgcaggcctctgtgTGATATGTTTGATATATTAGGTTgttatttaatccaACTATATATCAAACATATTCCTacagtgtcttgccctgtctccgggggttcctaatatagctcataaggcaacagg	25	chi-mir-190a,bta-mir-190a,hsa-mir-190a,ptr-mir-190a,ppy-mir-190a,mml-mir-190a,cfa-mir-190a,ggo-mir-190a,ppa-mir-190,mmu-mir-190a,eca-mir-190a,mdo-mir-190a,cja-mir-190a,oan-mir-190a,rno-mir-190a-1,rno-mir-190a-2,ssc-mir-190a,cpo-mir-190a,dno-mir-190a,ocu-mir-190a,tch-mir-190a,nle-mir-190,oga-mir-190,cgr-mir-190a,sha-mir-190,	chi-mir-190a	acctggatgcctttctgcaggcctctgtgTGATATGTTTGATATATTAGGTTgttatttaatccaaCTATATATCAAACATATTCCTacagtgtcttgccctgtctccgggggttcctaatatagctcataaggcaacagg	chi-miR-190a-5p	TGATATGTTTGATATATTAGGTT	5'	Yes	gp1b	.((((..((((((...((.(((..(((((.((((((((((((((((..(((((..........)))))))))))))))))))))..))))).)))...(((((....)))))............))....)))))).))))	76	41.1	-50.4	193	278	165	506	149	153	297	390	239	363	250	287	221	540	369	942	270	161	164.739	219.351	165.25	385.555	211.047	142.492	285.351	279.589	240.657
100	184	chi-miR-190a-3p_L+1	ACTATATATCAAACATATTCCT	22	NC_019464.2	-	44266978	44267118	acctggatgcctttctgcaggcctctgtgTGATATGTTTGATATATTAGGTTgttatttaatccaACTATATATCAAACATATTCCTacagtgtcttgccctgtctccgggggttcctaatatagctcataaggcaacagg	25	chi-mir-190a,bta-mir-190a,hsa-mir-190a,ptr-mir-190a,ppy-mir-190a,mml-mir-190a,cfa-mir-190a,ggo-mir-190a,ppa-mir-190,mmu-mir-190a,eca-mir-190a,mdo-mir-190a,cja-mir-190a,oan-mir-190a,rno-mir-190a-1,rno-mir-190a-2,ssc-mir-190a,cpo-mir-190a,dno-mir-190a,ocu-mir-190a,tch-mir-190a,nle-mir-190,oga-mir-190,cgr-mir-190a,sha-mir-190,	chi-mir-190a	acctggatgcctttctgcaggcctctgtgTGATATGTTTGATATATTAGGTTgttatttaatccaaCTATATATCAAACATATTCCTacagtgtcttgccctgtctccgggggttcctaatatagctcataaggcaacagg	chi-miR-190a-3p	CTATATATCAAACATATTCCT	3'	Diff	gp1b	.((((..((((((...((.(((..(((((.((((((((((((((((..(((((..........)))))))))))))))))))))..))))).)))...(((((....)))))............))....)))))).))))	76	41.1	-50.4	10	15	8	24	6	7	10	23	11	14	37	18	14	18	23	40	15	8	8.53571	11.8355	8.01212	18.2872	8.49855	6.51924	9.60778	16.4886	11.0763
101	185	chi-miR-190b	TGATATGTTTGATATTGGGTTG	22	NC_019458.2	-	102957063	102957148	gcctgcttctgtgTGATATGTTTGATATTGGGTTGtttaattaggaaccaACTAAATGTCAAACATATTCTTacagcagtaggcaa	19	chi-mir-190b,ssc-mir-190b,bta-mir-190b,hsa-mir-190b,ppy-mir-190b,mmu-mir-190b,eca-mir-190b,ptr-mir-190b,mdo-mir-190b,mml-mir-190b,cja-mir-190b,cfa-mir-190b,rno-mir-190b,cpo-mir-190b,ocu-mir-190b,tch-mir-190b,pal-mir-190b,dno-mir-190b,cgr-mir-190b,	chi-mir-190b	tgcttctgtgTGATATGTTTGATATTGGGTTGtttaattaggaaccaactaaatgtcaaacatattcttacagcagtaggcaa	chi-miR-190b	TGATATGTTTGATATTGGGTTG	5'	Yes	gp1b	(((((((.(((((.(((((((((((((((..(((((((......))).))))..)))))))))))))))..))))).)))))))..	84	36	-40.3	37	28	26	64	14	22	17	48	8	24	187	432	124	119	127	110	45	17	31.5821	22.0929	26.0394	48.7658	19.8299	20.489	16.3332	34.4109	8.05545
101	186	hsa-miR-190b-3p_R+1	ACTAAATGTCAAACATATTCTT	22	NC_019458.2	-	102957063	102957148	gcctgcttctgtgTGATATGTTTGATATTGGGTTGtttaattaggaaccaACTAAATGTCAAACATATTCTTacagcagtaggcaa	19	chi-mir-190b,ssc-mir-190b,bta-mir-190b,hsa-mir-190b,ppy-mir-190b,mmu-mir-190b,eca-mir-190b,ptr-mir-190b,mdo-mir-190b,mml-mir-190b,cja-mir-190b,cfa-mir-190b,rno-mir-190b,cpo-mir-190b,ocu-mir-190b,tch-mir-190b,pal-mir-190b,dno-mir-190b,cgr-mir-190b,	hsa-mir-190b	tgcttctgtgTGATATGTTTGATATTGGGTTGtttaattaggaaccaACTAAATGTCAAACATATTCTtacagcagcag	hsa-miR-190b-3p	ACTAAATGTCAAACATATTCT	3'	Diff	gp1b	(((((((.(((((.(((((((((((((((..(((((((......))).))))..)))))))))))))))..))))).)))))))..	84	36	-40.3	0	0	0	0	0	0	0	0	0	0	3	1	1	0	1	2	0	0	0	0	0	0	0	0	0	0	0
102	187	bta-miR-191b	GAACGAAATCCAAGCGCAGCTG	22	NC_019476.2	-	50930870	50930970	gacgctgctcaggcaggagagcaggGAACGAAATCCAAGCGCAGCTGgaatgctctggagacaacagctgcttttgggattccgttgcccgctgtccagcc	2	bta-mir-191b,eca-mir-191b,	bta-mir-191b	GAACGAAATCCAAGCGCAGCTGgaatgctctggagacaacagctgcttttgggattccgttgcc	bta-miR-191b	GAACGAAATCCAAGCGCAGCTG	5'	Yes	gp1b	...........(((.(((.(((.((.((((.(((((....(((((((.....((....))....))))))).....))))).)))).)).))).))).)))	90	59.4	-43.8	8	4	3	5	6	1	3	3	3	5	3	4	7	2	4	1	2	3	6.82857	3.15613	3.00455	3.80983	8.49855	0.93132	2.88234	2.15068	3.0208
103	188	chi-miR-192-5p	CTGACCTATGAATTGACAGCC	21	NC_019478.2	-	42320827	42320933	cgagtgcacagggctCTGACCTATGAATTGACAGCCagtgctctcgtgtcccctctggCTGCCAATTCCATAGGTCACAggtatgttcgcctcgatgccagccacca	22	chi-mir-192,bta-mir-192,hsa-mir-192,ppy-mir-192,mmu-mir-192,eca-mir-192,ptr-mir-192,mml-mir-192,cfa-mir-192,efu-mir-192,rno-mir-192,ssc-mir-192,ggo-mir-192,cpo-mir-192,pal-mir-192,dno-mir-192,cgr-mir-192,tch-mir-192,ppa-mir-192,nle-mir-192,oga-mir-192,oan-mir-192,	chi-mir-192	cgagtgcacagggctCTGACCTATGAATTGACAGCCagtgctctcgtgtcccctctggCTGCCAATTCCATAGGTCACAGGtatgttcgcctcaatgccagccacca	chi-miR-192-5p	CTGACCTATGAATTGACAGCC	5'	Yes	gp1b	((((.(((((..(((.((((((((((((((.(((((((................))))))).))))).)))))))))..))).)))..)))))).............	94	57	-40.3	2527.5	1963	1971.5	3356	1030.5	1431.5	1582	2852	1673.5	2235.5	1012.5	1592.5	1825.5	2144	1497.5	3107.5	2024.5	1032	2157.4	1548.87	1974.49	2557.16	1459.63	1333.18	1519.95	2044.58	1685.1
103	189	chi-miR-192-3p_R-2	CTGCCAATTCCATAGGTCACA	21	NC_019478.2	-	42320827	42320933	cgagtgcacagggctCTGACCTATGAATTGACAGCCagtgctctcgtgtcccctctggCTGCCAATTCCATAGGTCACAggtatgttcgcctcgatgccagccacca	22	chi-mir-192,bta-mir-192,hsa-mir-192,ppy-mir-192,mmu-mir-192,eca-mir-192,ptr-mir-192,mml-mir-192,cfa-mir-192,efu-mir-192,rno-mir-192,ssc-mir-192,ggo-mir-192,cpo-mir-192,pal-mir-192,dno-mir-192,cgr-mir-192,tch-mir-192,ppa-mir-192,nle-mir-192,oga-mir-192,oan-mir-192,	chi-mir-192	cgagtgcacagggctCTGACCTATGAATTGACAGCCagtgctctcgtgtcccctctggCTGCCAATTCCATAGGTCACAGGtatgttcgcctcaatgccagccacca	chi-miR-192-3p	CTGCCAATTCCATAGGTCACAGG	3'	Diff	gp1b	((((.(((((..(((.((((((((((((((.(((((((................))))))).))))).)))))))))..))).)))..)))))).............	94	57	-40.3	2	4	1	3	1	6	4	5	3	2	0	5	3	4	4	7	0	3	1.70714	3.15613	1.00152	2.2859	1.41642	5.58792	3.84311	3.58447	3.0208
104	190	chi-miR-193b-5p	CGGGGTTTTGAGGGCGAGATGA	22	NC_019481.2	+	13212556	13212666	ggaggctgtggtcccagaatCGGGGTTTTGAGGGCGAGATGAgtttatgttttatccAACTGGCCCACAAAGTCCCGCTtttggggtcattctagacggcgagggattcag	27	chi-mir-193b,chi-mir-193a,bta-mir-193b,hsa-mir-193b,ppy-mir-193b,mml-mir-193b,mmu-mir-193b,eca-mir-193b,ptr-mir-193b,mdo-mir-193b,cpo-mir-193b,pal-mir-193b,ocu-mir-193b,tch-mir-193b,oga-mir-193b,mmr-mir-193,dma-mir-193,cja-mir-193,cfa-mir-193b,efu-mir-193b,rno-mir-193b,ggo-mir-193b,dno-mir-193b,cgr-mir-193b,ppa-mir-193b,nle-mir-193b,pha-mir-193b,	chi-mir-193a	gctgtggtcccagaatCGGGGTTTTGAGGGCGAGATGAgtttatgttttatccAACTGGCCCACAAAGTCCCgcttttggggtcattct	chi-miR-193b-5p	CGGGGTTTTGAGGGCGAGATGA	5'	Yes	gp1b	....((((((..(((((((.((((..((((.((((.((.((..(.........)..)).)).)))).))))..)))).)))))))..).......)))))...........	96	53.2	-43.9	15	25	22	24	21	29	53	81	56	89	297	710	265	140	79	154	93	178	12.8036	19.7258	22.0333	18.2872	29.7449	27.0083	50.9213	58.0685	56.3882
104	191	chi-miR-193a_R+3	AACTGGCCCACAAAGTCCCGCT	22	NC_019481.2	+	13212556	13212666	ggaggctgtggtcccagaatCGGGGTTTTGAGGGCGAGATGAgtttatgttttatccAACTGGCCCACAAAGTCCCGCTtttggggtcattctagacggcgagggattcag	27	chi-mir-193b,chi-mir-193a,bta-mir-193b,hsa-mir-193b,ppy-mir-193b,mml-mir-193b,mmu-mir-193b,eca-mir-193b,ptr-mir-193b,mdo-mir-193b,cpo-mir-193b,pal-mir-193b,ocu-mir-193b,tch-mir-193b,oga-mir-193b,mmr-mir-193,dma-mir-193,cja-mir-193,cfa-mir-193b,efu-mir-193b,rno-mir-193b,ggo-mir-193b,dno-mir-193b,cgr-mir-193b,ppa-mir-193b,nle-mir-193b,pha-mir-193b,	chi-mir-193a	gctgtggtcccagaatCGGGGTTTTGAGGGCGAGATGAgtttatgttttatccAACTGGCCCACAAAGTCCCgcttttggggtcattct	chi-miR-193a	AACTGGCCCACAAAGTCCC	3'	Diff	gp1b	....((((((..(((((((.((((..((((.((((.((.((..(.........)..)).)).)))).))))..)))).)))))))..).......)))))...........	96	53.2	-43.9	1130	2899	1624	919	981	1962	2541	3845	2351	3987	15974	45526	12657	11169	7800	9161	5663	9652	964.536	2287.41	1626.46	700.246	1389.51	1827.25	2441.34	2756.46	2367.3
105	192	bta-miR-194b	CACATGGAGTTGCTGTTACA	20	NC_019478.2	+	42321073	42321125	taacagcagccccactggaactagtggtacttcCACATGGAGTTGCTGTTACA	1	bta-mir-194b-2,	bta-mir-194b-2	taacagcagccccactggaactagaggtacttcCACATGGAGTTGCTGTTACA	bta-miR-194b	CACATGGAGTTGCTGTTACA	3'	Yes	gp1b	((((((((((.((((((....))))))....(((....)))))))))))))..	51	49.1	-21.8	1	1.5	1.5	4	0.5	1.5	1	1	1	3	0.5	1	3	3.5	2.5	1	3	1	0.853571	1.18355	1.50227	3.04786	0.708212	1.39698	0.960778	0.716895	1.00693
106	193	chi-miR-194_R+1	TGTAACAGCAACTCCATGTGGAC	23	NC_019469.2	-	21668364	21668460	ttcttaatggcatcatcgatTGTAACAGCAACTCCATGTGGACtgtgcgtcaacttccagtggagatgctgttacttttgatggctgccaactcact	5	chi-mir-194,bta-mir-194-1,mmu-mir-194-1,pal-mir-194a,ocu-mir-194,	chi-mir-194	ttcttaatggcatcatcgatTGTAACAGCAACTCCATGTGGActgtgcgtcaatttccagtggagatgctgttacttttgatggctgccaactcact	chi-miR-194	TGTAACAGCAACTCCATGTGGA	5'	Diff	gp1b	.......((((((((((((..(((((((((.((((((.((((..((......)).)))))))))).)))))))))..))))))).))))).......	83	45.4	-45.7	9	2	13	12	1	6	9	16	10	8	1	8	5	12	7	15	8	8	7.68214	1.57807	13.0197	9.14359	1.41642	5.58792	8.64701	11.4703	10.0693
107	194	bta-mir-194b-p5	AGTAACAGCATCTCCACTGGA	21	NC_019469.2	+	21668370	21668448	ttggcagccatcaaaAGTAACAGCATCTCCACTGGAagttgacgcacagtcCACATGGAGTTGCTGTTACAATcgatga	1	bta-mir-194b,	bta-mir-194b	ttggcagccatcaaaagtaacagcatctccactggaaattgacgcacagtcCACATGGAGTTGCTGTTACAatcgatgacgccgt	bta-mir-194b-p5	agtaacagcatctccactgga	5'	New	gp1b	........((((....(((((((((.(((((.((((.((......))..))))..))))).)))))))))....)))).	70	46.8	-28.6	3	3	1	6	2	6	5	3	6	4	4	11	6	3	1	6	2	1	2.56071	2.3671	1.00152	4.57179	2.83285	5.58792	4.80389	2.15068	6.04159
107	195	bta-miR-194b_R+2	CACATGGAGTTGCTGTTACAAT	22	NC_019469.2	+	21668370	21668448	ttggcagccatcaaaAGTAACAGCATCTCCACTGGAagttgacgcacagtcCACATGGAGTTGCTGTTACAATcgatga	1	bta-mir-194b,	bta-mir-194b	ttggcagccatcaaaagtaacagcatctccactggaaattgacgcacagtcCACATGGAGTTGCTGTTACAatcgatgacgccgt	bta-miR-194b	CACATGGAGTTGCTGTTACA	3'	Diff	gp1b	........((((....(((((((((.(((((.((((.((......))..))))..))))).)))))))))....)))).	70	46.8	-28.6	22	15.5	22.5	25	6.5	22.5	16	24	15	21	10.5	28	28	17.5	18.5	41	11	9	18.7786	12.23	22.5341	19.0491	9.20676	20.9547	15.3725	17.2055	15.104
108	196	chi-miR-195-5p_R+1	TAGCAGCACAGAAATGTTGGT	21	NC_019468.2	-	26392757	26392841	cccagctcccctggctcTAGCAGCACAGAAATGTTGGTactgggaagagagcctgCCAATATTGGCTGTGCTGCTCCaggcaggg	15	chi-mir-195,bta-mir-195,hsa-mir-195,ppy-mir-195,ggo-mir-195,ppa-mir-195,mmu-mir-195a,eca-mir-195,ptr-mir-195,mml-mir-195,rno-mir-195,dno-mir-195,ocu-mir-195,nle-mir-195,mmr-mir-195,	chi-mir-195	cccagctcccctggctcTAGCAGCACAGAAATGTTGGtactgggaagagagcctgCCAATATTGGCTGTGCTGCTCcaggcagggtggtga	chi-miR-195-5p	TAGCAGCACAGAAATGTTGG	5'	Diff	gp1b	........(((((.((..((((((((((.((((((((((..((........))))))))))))..))))))))))..)).)))))	77	58.8	-43.2	30	30	13	28	14	22	45	144	50	77	109	360	188	342	329	315	146	61	25.6071	23.671	13.0197	21.335	19.8299	20.489	43.235	103.233	50.3466
108	197	chi-miR-195-3p_R+1	CCAATATTGGCTGTGCTGCTCC	22	NC_019468.2	-	26392757	26392841	cccagctcccctggctcTAGCAGCACAGAAATGTTGGTactgggaagagagcctgCCAATATTGGCTGTGCTGCTCCaggcaggg	15	chi-mir-195,bta-mir-195,hsa-mir-195,ppy-mir-195,ggo-mir-195,ppa-mir-195,mmu-mir-195a,eca-mir-195,ptr-mir-195,mml-mir-195,rno-mir-195,dno-mir-195,ocu-mir-195,nle-mir-195,mmr-mir-195,	chi-mir-195	cccagctcccctggctcTAGCAGCACAGAAATGTTGGtactgggaagagagcctgCCAATATTGGCTGTGCTGCTCcaggcagggtggtga	chi-miR-195-3p	CCAATATTGGCTGTGCTGCTC	3'	Diff	gp1b	........(((((.((..((((((((((.((((((((((..((........))))))))))))..))))))))))..)).)))))	77	58.8	-43.2	211	142	109	136	77	107	180	190	273	168	66	332	395	386	186	250	204	149	180.104	112.043	109.165	103.627	109.065	99.6512	172.94	136.21	274.892
109	198	chi-miR-196a_R+1	TAGGTAGTTTCATGTTGTTGGG	22	NC_019468.2	+	37358993	37359094	tgaactggaactgctgagtgaatTAGGTAGTTTTATGTTGTTGGGcctgggtttctgaacaCAACGACATTAAACCACCCGACTcacggcagttactgctcc	14	chi-mir-196a,bta-mir-196a-1,hsa-mir-196a-1,ppy-mir-196-1,mml-mir-196a-1,ggo-mir-196-1,eca-mir-196a,ptr-mir-196a-1,cja-mir-196a,cfa-mir-196a-1,ssc-mir-196a-1,pal-mir-196c,dno-mir-196c,pha-mir-196a-1,	chi-mir-196a	tgaactggaactgctgagtgaatTAGGTAGTTTCATGTTGTTGGgcctggatttctgaacacaacgacattaaaccacccgactcacggcagttactgctcc	chi-miR-196a	TAGGTAGTTTCATGTTGTTGG	5'	Diff	gp1b	......(((((((((..((((.(..(((.((((.(((((((((.....((....)).....))))))))).)))).)))..).))))))))))).)).....	91	47.1	-31.9	588	1699.5	1196	3353.17	755.667	742.333	1331.5	913.667	1331.33	1434.17	507.5	768.5	32	445.5	20.5	1373.33	753	480	501.9	1340.96	1197.81	2555	1070.34	691.35	1279.28	655.003	1340.56
109	199	hsa-miR-196a-1-3p_R+2_1ss5AG	CAACGACATTAAACCACCCGACT	23	NC_019468.2	+	37358993	37359094	tgaactggaactgctgagtgaatTAGGTAGTTTTATGTTGTTGGGcctgggtttctgaacaCAACGACATTAAACCACCCGACTcacggcagttactgctcc	14	chi-mir-196a,bta-mir-196a-1,hsa-mir-196a-1,ppy-mir-196-1,mml-mir-196a-1,ggo-mir-196-1,eca-mir-196a,ptr-mir-196a-1,cja-mir-196a,cfa-mir-196a-1,ssc-mir-196a-1,pal-mir-196c,dno-mir-196c,pha-mir-196a-1,	hsa-mir-196a-1	gtgaatTAGGTAGTTTCATGTTGTTGGGcctgggtttctgaacaCAACAACATTAAACCACCCGAttcac	hsa-miR-196a-1-3p	CAACAACATTAAACCACCCGA	3'	Diff	gp1b	......(((((((((..((((.(..(((.((((.(((((((((.....((....)).....))))))))).)))).)))..).))))))))))).)).....	91	47.1	-31.9	0	0	0	0	0	0	0	1	0	2	0	0	0	0	0	0	0	0	0	0	0	0	0	0	0	0.716895	0
110	200	chi-miR-196b_R+1	TAGGTAGTTTCCTGTTGTTGGG	22	NC_019461.2	+	68836362	68836434	tgattTAGGTAGTTTCCTGTTGTTGGGatccacctttctcTCGACAGCACGACACTGCCTTCAttacttcagt	25	chi-mir-196b,bta-mir-196b,mmu-mir-196b,rno-mir-196b-1,rno-mir-196b-2,hsa-mir-196b,ppy-mir-196b,eca-mir-196b,ptr-mir-196b,mdo-mir-196b,mml-mir-196b,cja-mir-196b,cfa-mir-196b,ggo-mir-196b,cpo-mir-196b,dno-mir-196b,ocu-mir-196b,nle-mir-196b,oga-mir-196b,mmr-mir-196b,ssc-mir-196b-2,ssc-mir-196b-1,pal-mir-196b,cgr-mir-196b,oan-mir-196b,	chi-mir-196b	aactggtcggtgattTAGGTAGTTTCCTGTTGTTGGgatccacctttctctcgacagcacgacactgccttcattacttcagttg	chi-miR-196b	TAGGTAGTTTCCTGTTGTTGG	5'	Diff	gp1b	((((..(((((((.((.(((((((((((..........))))))))))).)).)))))))..)))).......	66	45.2	-26.3	1384.5	4805.5	3450	7626.67	2744.67	2395.83	3893	2689.67	3111.33	4445.17	1057	2635.5	93	1505	81	5001.83	2456.5	2564	1181.77	3791.7	3455.23	5811.26	3887.61	2231.29	3740.31	1928.21	3132.9
110	201	hsa-miR-196b-3p_R+1	TCGACAGCACGACACTGCCTTCA	23	NC_019461.2	+	68836362	68836434	tgattTAGGTAGTTTCCTGTTGTTGGGatccacctttctcTCGACAGCACGACACTGCCTTCAttacttcagt	25	chi-mir-196b,bta-mir-196b,mmu-mir-196b,rno-mir-196b-1,rno-mir-196b-2,hsa-mir-196b,ppy-mir-196b,eca-mir-196b,ptr-mir-196b,mdo-mir-196b,mml-mir-196b,cja-mir-196b,cfa-mir-196b,ggo-mir-196b,cpo-mir-196b,dno-mir-196b,ocu-mir-196b,nle-mir-196b,oga-mir-196b,mmr-mir-196b,ssc-mir-196b-2,ssc-mir-196b-1,pal-mir-196b,cgr-mir-196b,oan-mir-196b,	hsa-mir-196b	actggtcggtgattTAGGTAGTTTCCTGTTGTTGGGatccacctttctcTCGACAGCACGACACTGCCTTCattacttcagttg	hsa-miR-196b-3p	TCGACAGCACGACACTGCCTTC	3'	Diff	gp1b	((((..(((((((.((.(((((((((((..........))))))))))).)).)))))))..)))).......	66	45.2	-26.3	8	20	27	62	7	20	36	30	44	34	30	40	2	21	0	68	41	13	6.82857	15.7807	27.0409	47.2419	9.91497	18.6264	34.588	21.5068	44.305
111	202	bta-miR-196a	TAGGTAGTTTCATGTTGTTGGG	22	NC_019460.2	-	132216723	132216832	tgctcgctcagctgatctgtggctTAGGTAGTTTCATGTTGTTGGGattgagttttgaacTCGGCAACAAGAAACTGCCTGAGTtacatcagtcggttatcgtcgagggc	24	bta-mir-196a-2,mmu-mir-196a-2,hsa-mir-196a-2,ptr-mir-196a-2,ppy-mir-196-2,mml-mir-196a-2,ggo-mir-196-2,ppa-mir-196,cfa-mir-196a-2,cpo-mir-196c,pal-mir-196a,dno-mir-196a,ocu-mir-196a-2,tch-mir-196a,pha-mir-196a-2,dma-mir-196,efu-mir-196,rno-mir-196a,ssc-mir-196a-2,cgr-mir-196a,oga-mir-196,age-mir-196,lla-mir-196,oan-mir-196a,	bta-mir-196a-2	agctgatctgtggctTAGGTAGTTTCATGTTGTTGGGattgagttttgaactcggcaacaagaaactgcctgagttacatcagtc	bta-miR-196a	TAGGTAGTTTCATGTTGTTGGG	5'	Yes	gp1b	..(((((..(((((((.(((..(((((((((((((.(((((..(((.(..(...)..).)))..))))).)))))))))))))..)))...)))))))...).))))...	105	48.2	-48.3	588	1699.5	1196	3353.17	755.667	742.333	1331.5	913.667	1331.33	1434.17	507.5	768.5	32	445.5	20.5	1373.33	753	480	501.9	1340.96	1197.81	2555	1070.34	691.35	1279.28	655.003	1340.56
111	203	hsa-miR-196a-3p_L+1R+1	TCGGCAACAAGAAACTGCCTGAGT	24	NC_019460.2	-	132216723	132216832	tgctcgctcagctgatctgtggctTAGGTAGTTTCATGTTGTTGGGattgagttttgaacTCGGCAACAAGAAACTGCCTGAGTtacatcagtcggttatcgtcgagggc	24	bta-mir-196a-2,mmu-mir-196a-2,hsa-mir-196a-2,ptr-mir-196a-2,ppy-mir-196-2,mml-mir-196a-2,ggo-mir-196-2,ppa-mir-196,cfa-mir-196a-2,cpo-mir-196c,pal-mir-196a,dno-mir-196a,ocu-mir-196a-2,tch-mir-196a,pha-mir-196a-2,dma-mir-196,efu-mir-196,rno-mir-196a,ssc-mir-196a-2,cgr-mir-196a,oga-mir-196,age-mir-196,lla-mir-196,oan-mir-196a,	hsa-mir-196a-2	tgctcgctcagctgatctgtggctTAGGTAGTTTCATGTTGTTGGGattgagttttgaactCGGCAACAAGAAACTGCCTGAGttacatcagtcggttttcgtcgagggc	hsa-miR-196a-3p	CGGCAACAAGAAACTGCCTGAG	3'	Diff	gp1b	..(((((..(((((((.(((..(((((((((((((.(((((..(((.(..(...)..).)))..))))).)))))))))))))..)))...)))))))...).))))...	105	48.2	-48.3	3	7	1	13	1	7	4	5	4	9	4	2	0	2	0	12	4	0	2.56071	5.52323	1.00152	9.90555	1.41642	6.51924	3.84311	3.58447	4.02773
112	204	hsa-miR-197-5p	CGGGTAGAGAGGGCAGTGGGAGG	23	NC_019458.2	+	85904970	85905079	cctgctggaatctgtgctccgggggctgtgcCGGGTAGAGAGGGCAGTGGGAGGtaagagctcttcacccTTCACCACCTTCTCCACCCAGCagggccagcacactttgg	18	chi-mir-197,bta-mir-197,hsa-mir-197,eca-mir-197,ptr-mir-197,ppy-mir-197,mml-mir-197,ppa-mir-197,age-mir-197,cja-mir-197,cfa-mir-197,cpo-mir-197,oga-mir-197,mmr-mir-197,ggo-mir-197,dno-mir-197,ocu-mir-197,mne-mir-197,	hsa-mir-197	ggctgtgcCGGGTAGAGAGGGCAGTGGGAGGtaagagctcttcacccTTCACCACCTTCTCCACCCAGCatggcc	hsa-miR-197-5p	CGGGTAGAGAGGGCAGTGGGAGG	5'	Yes	gp1b	((....))....((((((.....(((..(((.((((.(((((((..((((..((((((....))).)))..))))..))))))).)))).)))..)))))))))......	92	62.7	-48	4	4	4	6	3	8	8	2	4	2	3	7	5	3	3	1	0	4	3.41429	3.15613	4.00606	4.57179	4.24927	7.45056	7.68623	1.43379	4.02773
112	205	chi-miR-197-3p	TTCACCACCTTCTCCACCCAGC	22	NC_019458.2	+	85904970	85905079	cctgctggaatctgtgctccgggggctgtgcCGGGTAGAGAGGGCAGTGGGAGGtaagagctcttcacccTTCACCACCTTCTCCACCCAGCagggccagcacactttgg	18	chi-mir-197,bta-mir-197,hsa-mir-197,eca-mir-197,ptr-mir-197,ppy-mir-197,mml-mir-197,ppa-mir-197,age-mir-197,cja-mir-197,cfa-mir-197,cpo-mir-197,oga-mir-197,mmr-mir-197,ggo-mir-197,dno-mir-197,ocu-mir-197,mne-mir-197,	chi-mir-197	tgctggaaTCTGTGCTCCGGGGGCTGTGCcgggtagagagggcagtgggaggtaagagctcttcacccTTCACCACCTTCTCCACCCAGCagggccagcacactttgg	chi-miR-197-3p	TTCACCACCTTCTCCACCCAGC	3'	Yes	gp1b	((....))....((((((.....(((..(((.((((.(((((((..((((..((((((....))).)))..))))..))))))).)))).)))..)))))))))......	92	62.7	-48	3428	5718	4836	3071	2880	4672	3651	3072	3121	4526	2645	7605	4852	2636	1866	3227	2187	3027	2926.04	4511.69	4843.33	2340	4079.3	4351.13	3507.8	2202.3	3142.63
113	206	chi-miR-199c-5p	CCCAGTGTTTAGACTATCTGTTC	23	NC_019460.2	+	7905477	7905576	cctccactccgtctaCCCAGTGTTTAGACTATCTGTTCaggactcccaaattgtACAGTAGTCTGCACATTGGTTAGGctgggctgggttagaccctcgg	23	chi-mir-199c,chi-mir-199b,bta-mir-199b,hsa-mir-199b,mmu-mir-199b,eca-mir-199b,cja-mir-199-2,ptr-mir-199b,mdo-mir-199b-1,ppy-mir-199b,cfa-mir-199-3,efu-mir-199-3,ssc-mir-199b,cpo-mir-199-3,pal-mir-199-3,ppa-mir-199b,nle-mir-199b,mmr-mir-199-3,pha-mir-199-3,dno-mir-199-2,tch-mir-199b,sbo-mir-199-3,oga-mir-199-2,	chi-mir-199c	cctccactccgtctaCCCAGTGTTTAGACTATCTGTTCaggactcccaaattgtACAGTAGTCTGCACATTGGTTaggctgggctgggtgagaccct	chi-miR-199c-5p	CCCAGTGTTTAGACTATCTGTTC	5'	Yes	gp1b	..((((..(((((((.(((((((..((((((.((((.((((....))....)).))))))))))..))))))).))))).))..))))............	86	52	-35.8	57357	52974.5	32108.5	55267	23939	27731.5	26527	97768	30871.5	60822	4234	13499.5	20853	30368.5	29117	40261.5	20764	11545	48958.3	41798.6	32157.2	42111.5	33907.8	25826.9	25486.6	70089.4	31085.5
113	207	chi-miR-199b-3p_R+3	ACAGTAGTCTGCACATTGGTTAAG	24	NC_019460.2	+	7905477	7905576	cctccactccgtctaCCCAGTGTTTAGACTATCTGTTCaggactcccaaattgtACAGTAGTCTGCACATTGGTTAGGctgggctgggttagaccctcgg	23	chi-mir-199c,chi-mir-199b,bta-mir-199b,hsa-mir-199b,mmu-mir-199b,eca-mir-199b,cja-mir-199-2,ptr-mir-199b,mdo-mir-199b-1,ppy-mir-199b,cfa-mir-199-3,efu-mir-199-3,ssc-mir-199b,cpo-mir-199-3,pal-mir-199-3,ppa-mir-199b,nle-mir-199b,mmr-mir-199-3,pha-mir-199-3,dno-mir-199-2,tch-mir-199b,sbo-mir-199-3,oga-mir-199-2,	chi-mir-199c	cctccactccgtctaCCCAGTGTTTAGACTATCTGTTCaggactcccaaattgtACAGTAGTCTGCACATTGGTTaggctgggctgggtgagaccct	chi-miR-199b-3p	ACAGTAGTCTGCACATTGGTT	3'	Diff	gp1b	..((((..(((((((.(((((((..((((((.((((.((((....))....)).))))))))))..))))))).))))).))..))))............	86	52	-35.8	28.5	13.5	18.5	38.5	10.5	14.5	25.5	67	11.5	30	9.5	18.5	27	21.5	18	32.5	12.5	11	24.3268	10.6519	18.528	29.3357	14.8725	13.5041	24.4998	48.0319	11.5797
114	208	bta-miR-199a-5p_L+2	AACCCAGTGTTCAGACTACCTGTT	24	NC_019462.2	-	12898382	12898507	ggatggacagccggccctgccAGCCCAGTGTTCAGACTACCTGTTcagggggctcggaatgtgtACAGTAGTCTGCACATTGGTTAGGctgggctcgggcgagcagcacgtcgggatgggcccccc	17	bta-mir-199a-2,hsa-mir-199a-1,mmu-mir-199a-1,ptr-mir-199a-1,mml-mir-199a-2,cja-mir-199-1,cfa-mir-199-1,efu-mir-199-2,ssc-mir-199a-2,cpo-mir-199-1,pal-mir-199-2,ocu-mir-199a-1,cgr-mir-199a,nle-mir-199a-1,mmr-mir-199-2,pha-mir-199-2,sbo-mir-199-1,	bta-mir-199a-2	gccaaCCCAGTGTTCAGACTACCTGTTcagggggctctgaatgtgTACAGTAGTCTGCACATTGGttaggc	bta-miR-199a-5p	CCCAGTGTTCAGACTACCTGTT	5'	Diff	gp1b	.((((.....(((((((.(((...(((((((.((((((((.(((.((..............)).))))))))))).)))))))...))).)))).)))((.....)).))))(((......)))..	88	64.3	-48.7	173	669.5	240.5	772	184	180.5	269	430	199.5	283	19	108.5	116	198.5	135	286.5	68	109	147.668	528.257	240.864	588.237	260.622	168.103	258.449	308.265	200.883
114	209	bta-miR-199c_L-1R+5	ACAGTAGTCTGCACATTGGTTAAG	24	NC_019462.2	-	12898382	12898507	ggatggacagccggccctgccAGCCCAGTGTTCAGACTACCTGTTcagggggctcggaatgtgtACAGTAGTCTGCACATTGGTTAGGctgggctcgggcgagcagcacgtcgggatgggcccccc	17	bta-mir-199a-2,hsa-mir-199a-1,mmu-mir-199a-1,ptr-mir-199a-1,mml-mir-199a-2,cja-mir-199-1,cfa-mir-199-1,efu-mir-199-2,ssc-mir-199a-2,cpo-mir-199-1,pal-mir-199-2,ocu-mir-199a-1,cgr-mir-199a,nle-mir-199a-1,mmr-mir-199-2,pha-mir-199-2,sbo-mir-199-1,	bta-mir-199a-2	gccaaCCCAGTGTTCAGACTACCTGTTcagggggctctgaatgtgTACAGTAGTCTGCACATTGGttaggc	bta-miR-199c	TACAGTAGTCTGCACATTGG	3'	Diff	gp1b	.((((.....(((((((.(((...(((((((.((((((((.(((.((..............)).))))))))))).)))))))...))).)))).)))((.....)).))))(((......)))..	88	64.3	-48.7	28.5	13.5	18.5	38.5	10.5	14.5	25.5	67	11.5	30	9.5	18.5	27	21.5	18	32.5	12.5	11	24.3268	10.6519	18.528	29.3357	14.8725	13.5041	24.4998	48.0319	11.5797
115	210	chi-miR-204-5p	TTCCCTTTGTCATCCTATGCCT	22	NC_019459.2	+	65421613	65421718	ggctacagtctttcttcatgtgactcgtggacTTCCCTTTGTCATCCTATGCCTgagaatatatgaaggagGCTGGGAAGGCAAAGGGACGTtcaattgtcatcac	23	chi-mir-204,bta-mir-204,hsa-mir-204,ptr-mir-204,ppy-mir-204,mml-mir-204,ggo-mir-204,ppa-mir-204,mne-mir-204,sla-mir-204,mmu-mir-204,eca-mir-204b-2,cja-mir-204,cfa-mir-204,cpo-mir-204,pal-mir-204,dno-mir-204,ocu-mir-204,mmr-mir-204,efu-mir-204,rno-mir-204,ssc-mir-204,cgr-mir-204,	chi-mir-204	ggctacagtctttcttcatgtgactcgtggacTTCCCTTTGTCATCCTATGCCTgagaatatatgaaggagGCTGGGAAGGCAAAGGGACgttcaattgtcatcac	chi-miR-204-5p	TTCCCTTTGTCATCCTATGCCT	5'	Yes	gp1b	(((....))).........(((((...(((((.((((((((((.(((((.((((...............))))))))).)))))))))).)))))...)))))...	84	47.2	-42.1	601.5	334.5	532	414	229	431.5	375.5	750	346	727	69	2965	449	366.5	268	444.5	210	234.5	513.423	263.931	532.806	315.454	324.361	401.864	360.772	537.671	348.398
115	211	chi-miR-204-3p_R+2	GCTGGGAAGGCAAAGGGACGT	21	NC_019459.2	+	65421613	65421718	ggctacagtctttcttcatgtgactcgtggacTTCCCTTTGTCATCCTATGCCTgagaatatatgaaggagGCTGGGAAGGCAAAGGGACGTtcaattgtcatcac	23	chi-mir-204,bta-mir-204,hsa-mir-204,ptr-mir-204,ppy-mir-204,mml-mir-204,ggo-mir-204,ppa-mir-204,mne-mir-204,sla-mir-204,mmu-mir-204,eca-mir-204b-2,cja-mir-204,cfa-mir-204,cpo-mir-204,pal-mir-204,dno-mir-204,ocu-mir-204,mmr-mir-204,efu-mir-204,rno-mir-204,ssc-mir-204,cgr-mir-204,	chi-mir-204	ggctacagtctttcttcatgtgactcgtggacTTCCCTTTGTCATCCTATGCCTgagaatatatgaaggagGCTGGGAAGGCAAAGGGACgttcaattgtcatcac	chi-miR-204-3p	GCTGGGAAGGCAAAGGGAC	3'	Diff	gp1b	(((....))).........(((((...(((((.((((((((((.(((((.((((...............))))))))).)))))))))).)))))...)))))...	84	47.2	-42.1	5	6	5	6	2	8	3	4	6	4	1	82	7	3	2	7	0	4	4.26786	4.7342	5.00758	4.57179	2.83285	7.45056	2.88234	2.86758	6.04159
116	212	bta-miR-205_R+1	TCCTTCATTCCACCGGAGTCTGT	23	NC_019469.2	-	71958804	71958911	aagacctcagatagtccatgtgtttctcttgTCCTTCATTCCACCGGAGTCTGTctcgtacccacccaGATTTCAGTGGAGTGAAGCTCAggaggcgtggaactgaca	17	bta-mir-205,cfa-mir-205,hsa-mir-205,ptr-mir-205,ggo-mir-205,ppa-mir-205,mmu-mir-205,eca-mir-205,ppy-mir-205,cja-mir-205,efu-mir-205,ssc-mir-205,cpo-mir-205,pal-mir-205,dno-mir-205,ocu-mir-205,cgr-mir-205,	bta-mir-205	ctcttgTCCTTCATTCCACCGGAGTCTGtctcgtacccaaccagatttcagtggagtgaagttcaggag	bta-miR-205	TCCTTCATTCCACCGGAGTCTG	5'	Diff	gp1b	......((((....(((((((....((((((..(((((((((((.((((((((.............)))))))).)))))))))))..))))))))))))).))))..	100	50.9	-45.6	11	109	2	42	150	161	13	5	7	18	1	3	11	0	2	13	0	38	9.38928	86.0045	2.00303	32.0026	212.464	149.942	12.4901	3.58447	7.04852
116	213	hsa-miR-205-3p_R+1_1ss19TC	GATTTCAGTGGAGTGAAGCTCA	22	NC_019469.2	-	71958804	71958911	aagacctcagatagtccatgtgtttctcttgTCCTTCATTCCACCGGAGTCTGTctcgtacccacccaGATTTCAGTGGAGTGAAGCTCAggaggcgtggaactgaca	17	bta-mir-205,cfa-mir-205,hsa-mir-205,ptr-mir-205,ggo-mir-205,ppa-mir-205,mmu-mir-205,eca-mir-205,ppy-mir-205,cja-mir-205,efu-mir-205,ssc-mir-205,cpo-mir-205,pal-mir-205,dno-mir-205,ocu-mir-205,cgr-mir-205,	hsa-mir-205	aaagatcctcagacaatccatgtgcttctcttgTCCTTCATTCCACCGGAGTCTGtctcatacccaaccaGATTTCAGTGGAGTGAAGTTCaggaggcatggagctgaca	hsa-miR-205-3p	GATTTCAGTGGAGTGAAGTTC	3'	Diff	gp1b	......((((....(((((((....((((((..(((((((((((.((((((((.............)))))))).)))))))))))..))))))))))))).))))..	100	50.9	-45.6	0	0	0	1	0	2	0	0	0	0	0	0	0	0	0	0	0	0	0	0	0	0.761965	0	1.86264	0	0	0
117	214	mmu-miR-206-5p_1ss19TC	ACATGCTTCTTTATATCCCCATA	23	NC_019477.2	+	24289543	24289634	actgcttcccaaggccACATGCTTCTTTATATCCCCATAcggattactttgctaTGGAATGTAAGGAAGTGTGTGGtttcggcgagcgcctc	19	chi-mir-206,bta-mir-206,hsa-mir-206,ppy-mir-206,mml-mir-206,mne-mir-206,mmu-mir-206,eca-mir-206-2,ptr-mir-206,mdo-mir-206,cja-mir-206,cfa-mir-206,efu-mir-206,ssc-mir-206,cpo-mir-206,pal-mir-206,ocu-mir-206,dno-mir-206,cgr-mir-206,	mmu-mir-206	ccaggccACATGCTTCTTTATATCCTCATAgatatctcagcactaTGGAATGTAAGGAAGTGTGTGGttttgg	mmu-miR-206-5p	ACATGCTTCTTTATATCCTCATA	5'	Diff	gp1b	...(((..((.(..(((((..(((((((((((..((((((..(....)..).))))).)))))))))))..)))))..).))..))).....	84	48.9	-39.2	48	46	30	30	19	38	35	49	41	41	8	15	24	18	17	15	7	17	40.9714	36.2955	30.0455	22.859	26.9121	35.3902	33.6272	35.1278	41.2842
117	215	chi-miR-206_R-1	TGGAATGTAAGGAAGTGTGTGG	22	NC_019477.2	+	24289543	24289634	actgcttcccaaggccACATGCTTCTTTATATCCCCATAcggattactttgctaTGGAATGTAAGGAAGTGTGTGGtttcggcgagcgcctc	19	chi-mir-206,bta-mir-206,hsa-mir-206,ppy-mir-206,mml-mir-206,mne-mir-206,mmu-mir-206,eca-mir-206-2,ptr-mir-206,mdo-mir-206,cja-mir-206,cfa-mir-206,efu-mir-206,ssc-mir-206,cpo-mir-206,pal-mir-206,ocu-mir-206,dno-mir-206,cgr-mir-206,	chi-mir-206	tgcttcccaaggccacatgcttctttatatccccatacggattactttgctaTGGAATGTAAGGAAGTGTGTGGTttcggcgagcg	chi-miR-206	TGGAATGTAAGGAAGTGTGTGGT	3'	Diff	gp1b	...(((..((.(..(((((..(((((((((((..((((((..(....)..).))))).)))))))))))..)))))..).))..))).....	84	48.9	-39.2	380852	395244	253879	425087	195605	275524	294325	385613	318880	360098	164944	383604	746650	545849	369958	639012	452153	459476	325085	311860	254264	323902	277060	256601	282781	276444	321090
118	216	mdo-miR-208b-3p	ATAAGACGAACAAAAGGTTTGT	22	NW_014640758.1	-	2651	2707	aagctttttgctcgcgttatgtttctcatccgaatATAAGACGAACAAAAGGTTTGT	1	mdo-mir-208b,	mdo-mir-208b	AAGCTTTTTGCTCGGGTTATGTtttggatctgaatATAAGACGAACAAAAGGTTTGT	mdo-miR-208b-3p	ATAAGACGAACAAAAGGTTTGT	3'	Yes	gp1b	((((((((((.(((..((((((((.......))))))))..))).))))))))))..	55	36.8	-16.3	772	878	338	852.5	133.5	224.5	374.5	559.5	255	471.5	321	724	1192.5	991.5	1276	1024.5	444	222.5	658.957	692.771	338.512	649.576	189.093	209.081	359.812	401.103	256.768
119	217	hsa-miR-208b-5p_2ss15AC16AG	AAGCTTTTTGCTCGCGTTATGT	22	NC_019464.2	+	21111643	21111750	ccccacctccttctcctctcagggAAGCTTTTTGCTCGCGTTATGTttctcatccgaatATAAGACGAACAAAAGGTTTGTctgagggcagagtgcacccacctgggg	15	chi-mir-208b,bta-mir-208b,eca-mir-208b,hsa-mir-208b,ppy-mir-208b,mml-mir-208b,mmu-mir-208b,ptr-mir-208b,cja-mir-208b,cfa-mir-208b,rno-mir-208b,ssc-mir-208b,pal-mir-208b,dno-mir-208b,ocu-mir-208b,	hsa-mir-208b	cctctcagggAAGCTTTTTGCTCGAATTATGTttctgatccgaatATAAGACGAACAAAAGGTTTGTctgagggcag	hsa-miR-208b-5p	AAGCTTTTTGCTCGAATTATGT	5'	Diff	gp1b	(((((......(((.(((((((..((((((((((.(((..((((((((.......))))))))..))).))))))))))..))))))).)))(((....))).)))))	81	51.9	-39.4	0	3	1	2	1	1	1	3	1	1	4	15	10	10	10	6	3	5	0	2.3671	1.00152	1.52393	1.41642	0.93132	0.960778	2.15068	1.00693
119	218	chi-miR-208b_L-1R+1	ATAAGACGAACAAAAGGTTTGT	22	NC_019464.2	+	21111643	21111750	ccccacctccttctcctctcagggAAGCTTTTTGCTCGCGTTATGTttctcatccgaatATAAGACGAACAAAAGGTTTGTctgagggcagagtgcacccacctgggg	15	chi-mir-208b,bta-mir-208b,eca-mir-208b,hsa-mir-208b,ppy-mir-208b,mml-mir-208b,mmu-mir-208b,ptr-mir-208b,cja-mir-208b,cfa-mir-208b,rno-mir-208b,ssc-mir-208b,pal-mir-208b,dno-mir-208b,ocu-mir-208b,	chi-mir-208b	ccccacctccttctcctctcagggaagctttttgctcgcgttatgtttctcatccgaaTATAAGACGAACAAAAGGTTTGtctgagggcagagtgcacccacctgggg	chi-miR-208b	TATAAGACGAACAAAAGGTTTG	3'	Diff	gp1b	(((((......(((.(((((((..((((((((((.(((..((((((((.......))))))))..))).))))))))))..))))))).)))(((....))).)))))	81	51.9	-39.4	772	878	338	852.5	133.5	224.5	374.5	559.5	255	471.5	321	724	1192.5	991.5	1276	1024.5	444	222.5	658.957	692.771	338.512	649.576	189.093	209.081	359.812	401.103	256.768
120	219	mmu-miR-208a-5p	GAGCTTTTGGCCCGGGTTATAC	22	NC_019464.2	+	21140635	21140717	ttcctgtgacgggcGAGCTTTTGGCCCGGGTTATACctgatgctcacgtATAAGACGAGCAAAAAGCTTGTtggtcagaggag	16	bta-mir-208a,hsa-mir-208a,mmu-mir-208a,eca-mir-208a,cja-mir-208a-1,ptr-mir-208a,ppy-mir-208a,mml-mir-208a,cja-mir-208a-2,cfa-mir-208a,rno-mir-208a,cpo-mir-208a,pal-mir-208a-1,pal-mir-208a-2,dno-mir-208a,ocu-mir-208a,	mmu-mir-208a	ttcctttgacgggtGAGCTTTTGGCCCGGGTTATACctgacactcacgtATAAGACGAGCAAAAAGCTTGTtggtcagaggag	mmu-miR-208a-5p	GAGCTTTTGGCCCGGGTTATAC	5'	Yes	gp1b	.((((.((((..((((((((((.((.((..((((((.((.....)).))))))..)).)).))))))))))..)))).)))).	81	51.8	-40	0	0	0	0	0	0	0	7	0	2	6	37	19	7	3	4	2	4	0	0	0	0	0	0	0	5.01826	0
120	220	bta-miR-208a	ATAAGACGAGCAAAAAGCTTGT	22	NC_019464.2	+	21140635	21140717	ttcctgtgacgggcGAGCTTTTGGCCCGGGTTATACctgatgctcacgtATAAGACGAGCAAAAAGCTTGTtggtcagaggag	16	bta-mir-208a,hsa-mir-208a,mmu-mir-208a,eca-mir-208a,cja-mir-208a-1,ptr-mir-208a,ppy-mir-208a,mml-mir-208a,cja-mir-208a-2,cfa-mir-208a,rno-mir-208a,cpo-mir-208a,pal-mir-208a-1,pal-mir-208a-2,dno-mir-208a,ocu-mir-208a,	bta-mir-208a	tgacgggcgagcttttggcccgggttatacctgatgctcacgtATAAGACGAGCAAAAAGCTTGTtggtca	bta-miR-208a	ATAAGACGAGCAAAAAGCTTGT	3'	Yes	gp1b	.((((.((((..((((((((((.((.((..((((((.((.....)).))))))..)).)).))))))))))..)))).)))).	81	51.8	-40	9	3	6	14	2	2	1	18	5	8	26	35	61	81	81	33	23	12	7.68214	2.3671	6.00909	10.6675	2.83285	1.86264	0.960778	12.9041	5.03466
121	221	bta-miR-210_L-1	CTGTGCGTGTGACAGCGGCTGA	22	NC_019478.2	+	49393664	49393769	cggcgtccctccaggcgcagggcagccactgcccatccgcacactgcgctgctccggacccaCTGTGCGTGTGACAGCGGCTGAtctgcccctgggcagcgcgacc	19	bta-mir-210,hsa-mir-210,mmu-mir-210,ptr-mir-210,mml-mir-210,cfa-mir-210,efu-mir-210,rno-mir-210,ssc-mir-210,ggo-mir-210,cpo-mir-210,dno-mir-210,cgr-mir-210,tch-mir-210,ppa-mir-210,nle-mir-210,pha-mir-210-1,pha-mir-210-2,oga-mir-210,	bta-mir-210	cctccaggcgcagggcagccactgcccaccgcacactgcgctgctccggacccACTGTGCGTGTGACAGCGGCTGAtctgtccctgggcagcgcgacc	bta-miR-210	ACTGTGCGTGTGACAGCGGCTGA	3'	Diff	gp1b	..((((..(.(((((.((((..(((((.(((..((..((((((.((..(((...)))...)).))))))..)).))).)))))..)))).))))))..))))....	100	72.6	-52.5	717	1102	1026	971	672	1129	1873	2019	1308	2782	366	2096	4315	2387	2318	4797	4225	4186	612.011	869.514	1027.55	739.868	951.837	1051.46	1799.54	1447.41	1317.07
122	222	chi-miR-211	TTCCCTTTGTCATCCTTTGCCC	22	NC_019475.2	-	26509753	26509862	tcccctgcccatgtgacctgtgggcTTCCCTTTGTCATCCTTTGCCCagggttctgagtgggGCAGGGACAGCAAAGGGGTGCtcagtcgtcacctcccacagcacggag	11	chi-mir-211,bta-mir-211,hsa-mir-211,eca-mir-211,ptr-mir-211,ppy-mir-211,mml-mir-211,cja-mir-211,cfa-mir-211,pal-mir-211,mne-mir-211,	chi-mir-211	tcccctggccgtgtgacctgtgggcTTCCCTTTGTCATCCTTTGCCCagggttctgagtggggcagggacagcaaaggggtgctcagtcgtcacctcccacagcacggag	chi-miR-211	TTCCCTTTGTCATCCTTTGCCC	5'	Yes	gp1b	..((.(((....(((((...(((((..((((((((..(((((.((((.............)))))))))..))))))))..)))))...)))))........))).))..	106	61.8	-44	21.5	12.5	6	21	3	21.5	18.5	5	23	22	9	19	64	13.5	13	47.5	10	3.5	18.3518	9.86291	6.00909	16.0013	4.24927	20.0234	17.7744	3.58447	23.1594
122	223	hsa-miR-211-3p_1ss21CT	GCAGGGACAGCAAAGGGGTGT	21	NC_019475.2	-	26509753	26509862	tcccctgcccatgtgacctgtgggcTTCCCTTTGTCATCCTTTGCCCagggttctgagtgggGCAGGGACAGCAAAGGGGTGCtcagtcgtcacctcccacagcacggag	11	chi-mir-211,bta-mir-211,hsa-mir-211,eca-mir-211,ptr-mir-211,ppy-mir-211,mml-mir-211,cja-mir-211,cfa-mir-211,pal-mir-211,mne-mir-211,	hsa-mir-211	tcacctggccatgtgacttgtgggcTTCCCTTTGTCATCCTTCGCCTagggctctgagcaggGCAGGGACAGCAAAGGGGTGCtcagttgtcacttcccacagcacggag	hsa-miR-211-3p	GCAGGGACAGCAAAGGGGTGC	3'	Diff	gp1b	..((.(((....(((((...(((((..((((((((..(((((.((((.............)))))))))..))))))))..)))))...)))))........))).))..	106	61.8	-44	0	0	0	0	0	0	0	0	0	0	0	0	1	0	0	0	0	0	0	0	0	0	0	0	0	0	0
123	224	bta-miR-212	ACCTTGGCTCTAGACTGCTTACT	23	NC_019468.2	-	22652108	22652207	tgcccgggcagcgcgccggcACCTTGGCTCTAGACTGCTTACTgcccgggccgccctcagTAACAGTCTCCAGTCACGGCCAccgacgcctggccccgcc	16	bta-mir-212,hsa-mir-212,mmu-mir-212,eca-mir-212,mdo-mir-212,mml-mir-212,cfa-mir-212,cpo-mir-212,pal-mir-212,ocu-mir-212,rno-mir-212,ssc-mir-212,cgr-mir-212,nle-mir-212,oga-mir-212,mmr-mir-212,	bta-mir-212	cggagccaccctgcccgggcagcgcgccggcACCTTGGCTCTAGACTGCTTACTgcccgggccgccctcagtaacagtctccagtcacggccaccgacgcctggccccgcc	bta-miR-212	ACCTTGGCTCTAGACTGCTTACT	5'	Yes	gp1b	.((..((((((.(((.(((..((.(((((..((((((.((((((...(((...))).))))))))))))..))))).))...))).)))))).))).)).	98	72	-44.4	32	38	37	31	14	33	14	16	21	34	3	16	7	9	18	16	7	4	27.3143	29.9832	37.0561	23.6209	19.8299	30.7336	13.4509	11.4703	21.1456
123	225	hsa-miR-212-3p_R+1	TAACAGTCTCCAGTCACGGCCA	22	NC_019468.2	-	22652108	22652207	tgcccgggcagcgcgccggcACCTTGGCTCTAGACTGCTTACTgcccgggccgccctcagTAACAGTCTCCAGTCACGGCCAccgacgcctggccccgcc	16	bta-mir-212,hsa-mir-212,mmu-mir-212,eca-mir-212,mdo-mir-212,mml-mir-212,cfa-mir-212,cpo-mir-212,pal-mir-212,ocu-mir-212,rno-mir-212,ssc-mir-212,cgr-mir-212,nle-mir-212,oga-mir-212,mmr-mir-212,	hsa-mir-212	cggggcaccccgcccggacagcgcgccggcACCTTGGCTCTAGACTGCTTACTgcccgggccgccctcagTAACAGTCTCCAGTCACGGCCaccgacgcctggccccgcc	hsa-miR-212-3p	TAACAGTCTCCAGTCACGGCC	3'	Diff	gp1b	.((..((((((.(((.(((..((.(((((..((((((.((((((...(((...))).))))))))))))..))))).))...))).)))))).))).)).	98	72	-44.4	25	55	30	28	36	51	20	35	36	57	5	47	16	13	16	22	8	6	21.3393	43.3968	30.0455	21.335	50.9913	47.4973	19.2156	25.0913	36.2495
124	226	chi-miR-214-5p	TGCCTGTCTACACTTGCTGTGC	22	NC_019469.2	-	37687851	37687962	ggcctggctggacggagttgtcatgtgtcTGCCTGTCTACACTTGCTGTGCagaacatccgctcacctgtACAGCAGGCACAGACAGGCAGTcacatgacaacccagcctga	32	chi-mir-214,bta-mir-214,cfa-mir-214,ssc-mir-214,aja-mir-214,hsa-mir-214,mmu-mir-214,ptr-mir-214,ppy-mir-214,mml-mir-214,ggo-mir-214,ppa-mir-214,mne-mir-214,age-mir-214,sla-mir-214,eca-mir-214,mdo-mir-214,cja-mir-214,efu-mir-214,rno-mir-214,cpo-mir-214,pal-mir-214,dno-mir-214,ocu-mir-214,nle-mir-214,oga-mir-214,mmr-mir-214,pha-mir-214,dma-mir-214,cgr-mir-214,sbo-mir-214,oan-mir-214,	chi-mir-214	ggcctggctggacggagttgtcatgtgtcTGCCTGTCTACACTTGCTGTGCagaacatccgctcacctgTACAGCAGGCACAGACAGGCagtcacatgacaacccagcctga	chi-miR-214-5p	TGCCTGTCTACACTTGCTGTGC	5'	Yes	gp1b	.....((((((.....(((((((((((.((((((((((...((((((((((((.............))))))))))))...)))))))))).)))))))))))))))))...	104	57.1	-67.6	601	901	424	760	324	563	662	1027	570	888	63	480	253	393	287	555	292	152	512.996	710.918	424.643	579.094	458.922	524.333	636.035	736.251	573.951
124	227	chi-miR-214-3p_L-1R+3	ACAGCAGGCACAGACAGGCAGT	22	NC_019469.2	-	37687851	37687962	ggcctggctggacggagttgtcatgtgtcTGCCTGTCTACACTTGCTGTGCagaacatccgctcacctgtACAGCAGGCACAGACAGGCAGTcacatgacaacccagcctga	32	chi-mir-214,bta-mir-214,cfa-mir-214,ssc-mir-214,aja-mir-214,hsa-mir-214,mmu-mir-214,ptr-mir-214,ppy-mir-214,mml-mir-214,ggo-mir-214,ppa-mir-214,mne-mir-214,age-mir-214,sla-mir-214,eca-mir-214,mdo-mir-214,cja-mir-214,efu-mir-214,rno-mir-214,cpo-mir-214,pal-mir-214,dno-mir-214,ocu-mir-214,nle-mir-214,oga-mir-214,mmr-mir-214,pha-mir-214,dma-mir-214,cgr-mir-214,sbo-mir-214,oan-mir-214,	chi-mir-214	ggcctggctggacggagttgtcatgtgtcTGCCTGTCTACACTTGCTGTGCagaacatccgctcacctgTACAGCAGGCACAGACAGGCagtcacatgacaacccagcctga	chi-miR-214-3p	TACAGCAGGCACAGACAGGC	3'	Diff	gp1b	.....((((((.....(((((((((((.((((((((((...((((((((((((.............))))))))))))...)))))))))).)))))))))))))))))...	104	57.1	-67.6	15146	25497	11505	11543	7369	13546	13671	17891	10206	23025	1267	13616	9277	8014	7229	8758	3709	4655	12928.2	20118	11522.4	8795.37	10437.6	12615.7	13134.8	12826	10276.7
125	228	chi-miR-215-5p_L-1R+2_1ss20AC	TGACCTATGAATTGACAGCCAA	22	NC_019469.2	-	21668061	21668167	attcagaaatggtgtacaggaaaaTGACCTATGAATTGACAGACAAtgggactaagtctgTCTGTCATTTCTGTAGGCCAATAttctgtatatctctgcgacttcaa	10	chi-mir-215,bta-mir-215,eca-mir-215,ppy-mir-215,cja-mir-215,efu-mir-215,ssc-mir-215,dno-mir-215,ocu-mir-215,cgr-mir-215,	chi-mir-215	attcagaaatggtgtacaggaaaATGACCTATGAATTGACAGACaatgggactaagtctgtctgtcatttctgtaggccaatattctgtatatctctgcgacttcaa	chi-miR-215-5p	ATGACCTATGAATTGACAGAC	5'	Diff	gp1b	...((((...(((((((((((...((.((((((((.(((((((((...((......))))))))))).))).))))).))...))))))))))))))).........	95	38.3	-37.8	18.5	7	8.5	12	5.5	4.5	13	20	7.5	9.5	5.5	8.5	5.5	9	4.5	20.5	8.5	7	15.7911	5.52323	8.51288	9.14359	7.79034	4.19094	12.4901	14.3379	7.55199
125	229	dno-miR-215-3p_1ss23TA	TCTGTCATTTCTGTAGGCCAATA	23	NC_019469.2	-	21668061	21668167	attcagaaatggtgtacaggaaaaTGACCTATGAATTGACAGACAAtgggactaagtctgTCTGTCATTTCTGTAGGCCAATAttctgtatatctctgcgacttcaa	10	chi-mir-215,bta-mir-215,eca-mir-215,ppy-mir-215,cja-mir-215,efu-mir-215,ssc-mir-215,dno-mir-215,ocu-mir-215,cgr-mir-215,	dno-mir-215	ATGACCTATGAATTGACAGACAatataactaagtttgTCTGTCATTTCTGTAGGCCAATT	dno-miR-215-3p	TCTGTCATTTCTGTAGGCCAATT	3'	Diff	gp1b	...((((...(((((((((((...((.((((((((.(((((((((...((......))))))))))).))).))))).))...))))))))))))))).........	95	38.3	-37.8	0	0	0	0	0	0	0	0	0	0	0	1	0	0	0	0	0	0	0	0	0	0	0	0	0	0	0
126	230	mmu-miR-216c-5p_L-2_1ss14AG	AGAATCTCTACGGGTAAGTGT	21	NC_019460.2	-	67885309	67885375	AGAATCTCTACGGGTAAGTGTgtgatttctttagtgacatcaCATTTGCCTGCAGAGATTTTCcagt	1	mmu-mir-216c,	mmu-mir-216c	GAAGAATCTCTACAGGTAAGTGTgtggtttcttcagtgacatcacaTTTGCCTGCAGAGATTTCCCAGT	mmu-miR-216c-5p	GAAGAATCTCTACAGGTAAGTGT	5'	Diff	gp1b	(((((((((.(((((((..(((((((.((......)).)))))))))))))).))))))))).....	62	40.3	-27.4	0	2	0	0	0	0	0	0	0	0	0	0	0	1	0	0	0	1	0	1.57807	0	0	0	0	0	0	0
126	231	mmu-mir-216c-p3_1ss20CT	CATTTGCCTGCAGAGATTTTC	21	NC_019460.2	-	67885309	67885375	AGAATCTCTACGGGTAAGTGTgtgatttctttagtgacatcaCATTTGCCTGCAGAGATTTTCcagt	1	mmu-mir-216c,	mmu-mir-216c	GAAGAATCTCTACAGGTAAGTGTgtggtttcttcagtgacatcacaTTTGCCTGCAGAGATTTCCCAGT	mmu-mir-216c-p3	caTTTGCCTGCAGAGATTTCC	3'	New	gp1b	(((((((((.(((((((..(((((((.((......)).)))))))))))))).))))))))).....	62	40.3	-27.4	0	0	0	0	0	0	0	0	0	0	0	1	0	0	0	0	0	0	0	0	0	0	0	0	0	0	0
127	232	bta-miR-216a	TAATCTCAGCTGGCAACTGTGA	22	NC_019460.2	+	67899493	67899624	ctaacctggatggctgtgagttggctTAATCTCAGCTGGCAACTGTGAgatgttcatacagccctcCACAGTGGTCTCTGGGATTATGctaaacagagcaatctccttgccctcatggatcaaaagacttgc	18	bta-mir-216a,hsa-mir-216a,ptr-mir-216a,ggo-mir-216,ppa-mir-216,lca-mir-216,mmu-mir-216a,eca-mir-216a,mdo-mir-216,ppy-mir-216a,mml-mir-216a,cja-mir-216a,cfa-mir-216a,rno-mir-216a,ssc-mir-216-1,ssc-mir-216-2,cpo-mir-216a,sha-mir-216a,	bta-mir-216a	gatggctgtgagttggctTAATCTCAGCTGGCAACTGTGAgatgttcatacagtcctccacagtggtctctgggattatgctaaacagagcaatctccttgccctcatg	bta-miR-216a	TAATCTCAGCTGGCAACTGTGA	5'	Yes	gp1b	.......((((.(((.((..(((((.(((((((((..(((.((((((((.(((....)))...)).)))))).))).))))))))).))))).)).))).))))......((....))..............	97	48.5	-40	6	29	15	16	3	5	7	11	9	22	0	6	1	3	0	1	3	0	5.12143	22.8819	15.0227	12.1914	4.24927	4.6566	6.72545	7.88584	9.06239
127	233	hsa-miR-216a-3p_L-1R+1	CACAGTGGTCTCTGGGATTATG	22	NC_019460.2	+	67899493	67899624	ctaacctggatggctgtgagttggctTAATCTCAGCTGGCAACTGTGAgatgttcatacagccctcCACAGTGGTCTCTGGGATTATGctaaacagagcaatctccttgccctcatggatcaaaagacttgc	18	bta-mir-216a,hsa-mir-216a,ptr-mir-216a,ggo-mir-216,ppa-mir-216,lca-mir-216,mmu-mir-216a,eca-mir-216a,mdo-mir-216,ppy-mir-216a,mml-mir-216a,cja-mir-216a,cfa-mir-216a,rno-mir-216a,ssc-mir-216-1,ssc-mir-216-2,cpo-mir-216a,sha-mir-216a,	hsa-mir-216a	gatggctgtgagttggctTAATCTCAGCTGGCAACTGTGAgatgttcatacaatcccTCACAGTGGTCTCTGGGATTATgctaaacagagcaatttcctagccctcacga	hsa-miR-216a-3p	TCACAGTGGTCTCTGGGATTAT	3'	Diff	gp1b	.......((((.(((.((..(((((.(((((((((..(((.((((((((.(((....)))...)).)))))).))).))))))))).))))).)).))).))))......((....))..............	97	48.5	-40	3	5	9	1	1	3	3	1	1	2	0	1	0	2	2	0	0	0	2.56071	3.94516	9.01364	0.761965	1.41642	2.79396	2.88234	0.716895	1.00693
128	234	chi-miR-216b_R-1	AAATCTCTGCAGGCAAATGTGA	22	NC_019460.2	+	67885295	67885393	cttcaaagtggcagactggaAAATCTCTGCAGGCAAATGTGAtgtcactaaagaaatcacACACTTACCCGTAGAGATTCTacagtctgacatcttcaa	15	chi-mir-216b,eca-mir-216b,bta-mir-216b,hsa-mir-216b,mmu-mir-216b,ptr-mir-216b,ppy-mir-216b,mml-mir-216b,cja-mir-216b,cfa-mir-216b,cpo-mir-216b,pal-mir-216b,dno-mir-216b,ocu-mir-216b,cgr-mir-216b,	chi-mir-216b	gtggcagactggaAAATCTCTGCAGGCAAATGTGATgtcactaaagaaatcacacacttacccgtagagattctacagtctgacat	chi-miR-216b	AAATCTCTGCAGGCAAATGTGAT	5'	Diff	gp1b	.......(((.(((((((...(((((((((.((....((((((.((......)).))))))......)).)))))))))...))))))).)))......	86	41.4	-34.6	20	47	22	24	9	6	12	26	17	32	0	22	10	4	1	5	2	5	17.0714	37.0845	22.0333	18.2872	12.7478	5.58792	11.5293	18.6393	17.1178
128	235	hsa-miR-216b-3p_L-2R-1	ACACTTACCCGTAGAGATTCT	21	NC_019460.2	+	67885295	67885393	cttcaaagtggcagactggaAAATCTCTGCAGGCAAATGTGAtgtcactaaagaaatcacACACTTACCCGTAGAGATTCTacagtctgacatcttcaa	15	chi-mir-216b,eca-mir-216b,bta-mir-216b,hsa-mir-216b,mmu-mir-216b,ptr-mir-216b,ppy-mir-216b,mml-mir-216b,cja-mir-216b,cfa-mir-216b,cpo-mir-216b,pal-mir-216b,dno-mir-216b,ocu-mir-216b,cgr-mir-216b,	hsa-mir-216b	gcagactggaAAATCTCTGCAGGCAAATGTGAtgtcactgaggaaatcACACACTTACCCGTAGAGATTCTAcagtctgaca	hsa-miR-216b-3p	ACACACTTACCCGTAGAGATTCTA	3'	Diff	gp1b	.......(((.(((((((...(((((((((.((....((((((.((......)).))))))......)).)))))))))...))))))).)))......	86	41.4	-34.6	2	3	3	5	0	0	0	2	0	1	0	0	0	1	0	1	2	0	1.70714	2.3671	3.00455	3.80983	0	0	0	1.43379	0
129	236	chi-miR-217-5p	TACTGCATCAGGAACTGATTGGA	23	NC_019460.2	+	67910968	67911087	aatataattaacagagattttgatgtcgcagaTACTGCATCAGGAACTGATTGGAtaagaatcggtcaccATCAGTTCCTCATGCATTGCCTtcagcatctaaacaagcatcagtaaata	19	chi-mir-217,bta-mir-217,hsa-mir-217,ggo-mir-217,ppa-mir-217,eca-mir-217,ptr-mir-217,mdo-mir-217,ppy-mir-217,mml-mir-217,cja-mir-217,cfa-mir-217,rno-mir-217,ssc-mir-217-1,ssc-mir-217-2,cpo-mir-217,dno-mir-217,ocu-mir-217,oan-mir-217,	chi-mir-217	aatataattaacagagattttgatgtcgcagaTACTGCATCAGGAACTGATTGGAtaagaatcggtcacCATCAGTTCCTCATGCATTGCcttcagcatctaaacaagcatcagtaaata	chi-miR-217-5p	TACTGCATCAGGAACTGATTGGA	5'	Yes	gp1b	...................(((((((.........(((((.((((((((((..(((........)))...)))))))))).))))).(((.....))).........)))))))......	51	37.5	-30.5	18	26	15	24	11	2	7	22	5	13	3	11	8	3	2	1	8	0	15.3643	20.5148	15.0227	18.2872	15.5807	1.86264	6.72545	15.7717	5.03466
129	237	chi-miR-217-3p_L-1R+2	ATCAGTTCCTCATGCATTGCCT	22	NC_019460.2	+	67910968	67911087	aatataattaacagagattttgatgtcgcagaTACTGCATCAGGAACTGATTGGAtaagaatcggtcaccATCAGTTCCTCATGCATTGCCTtcagcatctaaacaagcatcagtaaata	19	chi-mir-217,bta-mir-217,hsa-mir-217,ggo-mir-217,ppa-mir-217,eca-mir-217,ptr-mir-217,mdo-mir-217,ppy-mir-217,mml-mir-217,cja-mir-217,cfa-mir-217,rno-mir-217,ssc-mir-217-1,ssc-mir-217-2,cpo-mir-217,dno-mir-217,ocu-mir-217,oan-mir-217,	chi-mir-217	aatataattaacagagattttgatgtcgcagaTACTGCATCAGGAACTGATTGGAtaagaatcggtcacCATCAGTTCCTCATGCATTGCcttcagcatctaaacaagcatcagtaaata	chi-miR-217-3p	CATCAGTTCCTCATGCATTGC	3'	Diff	gp1b	...................(((((((.........(((((.((((((((((..(((........)))...)))))))))).))))).(((.....))).........)))))))......	51	37.5	-30.5	0	2	0	0	0	0	0	1	0	2	0	0	0	0	0	0	0	0	0	1.57807	0	0	0	0	0	0.716895	0
130	238	bta-miR-218_R+3	TTGTGCTTGATCTAACCATGTGTTT	25	NC_019463.2	+	39923112	39923274	ttggcctagtggatggtgtagtggttatgtagcgagattttctgTTGTGCTTGATCTAACCATGTGGTTgccaggtatgagtaAAACATGGTTCCGTCAAGCACcatggaacgtcacgcagctttctacagcatgacaagctgctgaggcttaaatcaggatt	31	bta-mir-218-1,hsa-mir-218-1,ptr-mir-218-1,ppy-mir-218-1,ggo-mir-218,ppa-mir-218-1,age-mir-218,lla-mir-218-1,sla-mir-218-1,mmu-mir-218-1,eca-mir-218-1,mdo-mir-218-1,mml-mir-218-1,cja-mir-218,cfa-mir-218-1,dno-mir-218-1,mmr-mir-218a,efu-mir-218a,rno-mir-218a-1,ssc-mir-218-1,ssc-mir-218-2,cpo-mir-218-1,ocu-mir-218-1,tch-mir-218-1,tch-mir-218-2,nle-mir-218-1,pal-mir-218-1,oga-mir-218a,mne-mir-218-1,l…	bta-mir-218-1	gtggttatgtagcgagattttctgTTGTGCTTGATCTAACCATGTGgttgccaggtatgagtaaaacatggttccgtcaagcaccatggaacgtcacgcagctttctaca	bta-miR-218	TTGTGCTTGATCTAACCATGTG	5'	Diff	gp1b	..(((((((..((((.(((((.((((.....(((.((..(((..(.(((((((((..((((((((..((((((....)).)))).))))))))..))))))))).)..)))..)).)))))))..))))).)))......)..)).)))))............	149	46	-60.3	3	6	3	15	7	7	2	6	5	4	2	0	0	1	1	5	4	10	2.56071	4.7342	3.00455	11.4295	9.91497	6.51924	1.92156	4.30137	5.03466
130	239	mmu-miR-218-1-3p_R-1	AAACATGGTTCCGTCAAGCAC	21	NC_019463.2	+	39923112	39923274	ttggcctagtggatggtgtagtggttatgtagcgagattttctgTTGTGCTTGATCTAACCATGTGGTTgccaggtatgagtaAAACATGGTTCCGTCAAGCACcatggaacgtcacgcagctttctacagcatgacaagctgctgaggcttaaatcaggatt	31	bta-mir-218-1,hsa-mir-218-1,ptr-mir-218-1,ppy-mir-218-1,ggo-mir-218,ppa-mir-218-1,age-mir-218,lla-mir-218-1,sla-mir-218-1,mmu-mir-218-1,eca-mir-218-1,mdo-mir-218-1,mml-mir-218-1,cja-mir-218,cfa-mir-218-1,dno-mir-218-1,mmr-mir-218a,efu-mir-218a,rno-mir-218a-1,ssc-mir-218-1,ssc-mir-218-2,cpo-mir-218-1,ocu-mir-218-1,tch-mir-218-1,tch-mir-218-2,nle-mir-218-1,pal-mir-218-1,oga-mir-218a,mne-mir-218-1,l…	mmu-mir-218-1	gtgataatggagcgagattttctgTTGTGCTTGATCTAACCATGTgcttgcgaggtatgagaaAAACATGGTTCCGTCAAGCACCatggaacgtcacgcagctttctaca	mmu-miR-218-1-3p	AAACATGGTTCCGTCAAGCACC	3'	Diff	gp1b	..(((((((..((((.(((((.((((.....(((.((..(((..(.(((((((((..((((((((..((((((....)).)))).))))))))..))))))))).)..)))..)).)))))))..))))).)))......)..)).)))))............	149	46	-60.3	6	24	15	15	10	19	17	5	16	35	42	7	6	4	9	5	13	5	5.12143	18.9368	15.0227	11.4295	14.1642	17.6951	16.3332	3.58447	16.1109
131	240	hsa-miR-219a-5p_R+2	TGATTGTCCAAACGCAATTCTCG	23	NC_019477.2	+	7466372	7466481	ccgccccgggccgcggctccTGATTGTCCAAACGCAATTCTCGagtctttagctctggccgAGAGTTGAGTCTGGACGTCCCGagccgtcgcccccaaacctcgaggggg	16	bta-mir-219-2,hsa-mir-219a-1,ggo-mir-219,mmu-mir-219a-1,eca-mir-219-1,ptr-mir-219-1,ppy-mir-219-1,mml-mir-219-1,cfa-mir-219-1,efu-mir-219,rno-mir-219a-1,ssc-mir-219a,pal-mir-219a-1,dno-mir-219a,ocu-mir-219a,tch-mir-219,	hsa-mir-219a-1	ccgccccgggccgcggctccTGATTGTCCAAACGCAATTCTcgagtctatggctccggccgAGAGTTGAGTCTGGACGTCCCGagccgccgcccccaaacctcgagcggg	hsa-miR-219a-5p	TGATTGTCCAAACGCAATTCT	5'	Diff	gp1b	...((((((((..((((((..((.((((((.((.(((((((((.(((.........)))))))))))).)).))))))))..))))))..))))...........)))).	106	65.5	-54.1	6	10	6	20	8	9	15	29	14	17	9	4	1	8	12	20	14	4	5.12143	7.89033	6.00909	15.2393	11.3314	8.38188	14.4117	20.7899	14.097
131	241	bta-miR-219	AGAGTTGAGTCTGGACGTCCCG	22	NC_019477.2	+	7466372	7466481	ccgccccgggccgcggctccTGATTGTCCAAACGCAATTCTCGagtctttagctctggccgAGAGTTGAGTCTGGACGTCCCGagccgtcgcccccaaacctcgaggggg	16	bta-mir-219-2,hsa-mir-219a-1,ggo-mir-219,mmu-mir-219a-1,eca-mir-219-1,ptr-mir-219-1,ppy-mir-219-1,mml-mir-219-1,cfa-mir-219-1,efu-mir-219,rno-mir-219a-1,ssc-mir-219a,pal-mir-219a-1,dno-mir-219a,ocu-mir-219a,tch-mir-219,	bta-mir-219-2	tgattgtccaaacgcaattctcgagtctctagctctggccgAGAGTTGAGTCTGGACGTCCCG	bta-miR-219	AGAGTTGAGTCTGGACGTCCCG	3'	Yes	gp1b	...((((((((..((((((..((.((((((.((.(((((((((.(((.........)))))))))))).)).))))))))..))))))..))))...........)))).	106	65.5	-54.1	7	4	4	3	6	9	2	2	0	7	1	1	5	3	1	0	1	3	5.975	3.15613	4.00606	2.2859	8.49855	8.38188	1.92156	1.43379	0
132	242	mmu-miR-219c-5p_1ss13GT	GGACGTCCAGACTCAACTCTCG	22	NC_019477.2	-	7466393	7466452	GGACGTCCAGACTCAACTCTCGgccagagctaaagacTCGAGAATTGCGTTTGGACAAtc	1	mmu-mir-219c,	mmu-mir-219c	GGACGTCCAGACGCAACTCTCGgccggagccagagactCGAGAATTGCGTTTGGACAATC	mmu-miR-219c-5p	GGACGTCCAGACGCAACTCTCG	5'	Diff	gp1b	....((((((((.(((.((((((..............)))))).))).))))))))....	52	51.7	-21.2	3	0	0	0	0	0	0	0	1	0	0	0	0	0	0	0	1	0	2.56071	0	0	0	0	0	0	0	1.00693
132	243	mmu-miR-219c-3p_L+1R-2	TCGAGAATTGCGTTTGGACAA	21	NC_019477.2	-	7466393	7466452	GGACGTCCAGACTCAACTCTCGgccagagctaaagacTCGAGAATTGCGTTTGGACAAtc	1	mmu-mir-219c,	mmu-mir-219c	GGACGTCCAGACGCAACTCTCGgccggagccagagactCGAGAATTGCGTTTGGACAATC	mmu-miR-219c-3p	CGAGAATTGCGTTTGGACAATC	3'	Diff	gp1b	....((((((((.(((.((((((..............)))))).))).))))))))....	52	51.7	-21.2	1	0	0	1	0	0	0	0	0	0	0	0	0	0	0	0	0	1	0.853571	0	0	0.761965	0	0	0	0	0
133	244	hsa-miR-222-5p_L+2R-1	GGCTCAGTAGCCAGTGTAGATCC	23	NC_019484.2	-	42567088	42567198	agctgctggaatgtgtaggtaccctcaatGGCTCAGTAGCCAGTGTAGATCCtgtcttttgtaatcagtAGCTACATCTGGCTACTGGGTCTctgatggcatcttctacct	27	chi-mir-222,bta-mir-222,hsa-mir-222,ppy-mir-222,mmu-mir-222,eca-mir-222,ptr-mir-222,ggo-mir-222,mml-mir-222,cja-mir-222-2,cfa-mir-222,efu-mir-222,rno-mir-222,ssc-mir-222,cpo-mir-222,dno-mir-222,pal-mir-222,ocu-mir-222,cgr-mir-222,tch-mir-222,ppa-mir-222,nle-mir-222,oga-mir-222,mmr-mir-222,pha-mir-222,dma-mir-222,age-mir-222,	hsa-mir-222	gctgctggaaggtgtaggtaccctcaatggCTCAGTAGCCAGTGTAGATCCTgtctttcgtaatcagcAGCTACATCTGGCTACTGGGTctctgatggcatcttctagct	hsa-miR-222-5p	CTCAGTAGCCAGTGTAGATCCT	5'	Diff	gp1b	............(((.((((.((.(((..(((((((((((((((((((...(((...........)))...))))).))))))))))))))..))).)).))))..)))..	97	47.7	-43	1	0	0	0	0	1	1	5	2	1	0	9	2	2	0	5	0	1	0.853571	0	0	0	0	0.93132	0.960778	3.58447	2.01386
133	245	chi-miR-222-3p_R-1	AGCTACATCTGGCTACTGGGTCT	23	NC_019484.2	-	42567088	42567198	agctgctggaatgtgtaggtaccctcaatGGCTCAGTAGCCAGTGTAGATCCtgtcttttgtaatcagtAGCTACATCTGGCTACTGGGTCTctgatggcatcttctacct	27	chi-mir-222,bta-mir-222,hsa-mir-222,ppy-mir-222,mmu-mir-222,eca-mir-222,ptr-mir-222,ggo-mir-222,mml-mir-222,cja-mir-222-2,cfa-mir-222,efu-mir-222,rno-mir-222,ssc-mir-222,cpo-mir-222,dno-mir-222,pal-mir-222,ocu-mir-222,cgr-mir-222,tch-mir-222,ppa-mir-222,nle-mir-222,oga-mir-222,mmr-mir-222,pha-mir-222,dma-mir-222,age-mir-222,	chi-mir-222	cagctgctggaatgtgtaggtaccctcaatggctcagtagccagtgtagatcctgtcttttgtaatcagtAGCTACATCTGGCTACTGGGTCTCtgatggcatcttctacct	chi-miR-222-3p	AGCTACATCTGGCTACTGGGTCTC	3'	Diff	gp1b	............(((.((((.((.(((..(((((((((((((((((((...(((...........)))...))))).))))))))))))))..))).)).))))..)))..	97	47.7	-43	662	658	339	555	363	461	434	1408	488	1215	185	5474	845	609	532	583	227	426	565.064	519.183	339.514	422.891	514.162	429.338	416.978	1009.39	491.383
134	246	chi-miR-223-5p	TGTGTATTTGACAAGCTGAGTTG	23	NC_019484.2	+	46042483	46042602	ccctggcccagccttctgcagtgccatgctcTGTGTATTTGACAAGCTGAGTTGgacactccatgtagtagTGTCAGTTTGTCAAATACCCCAAgtgcggcatatgcctagcagctccag	17	chi-mir-223,bta-mir-223,hsa-mir-223,ptr-mir-223,ggo-mir-223,ppa-mir-223,eca-mir-223,ppy-mir-223,mml-mir-223,cja-mir-223,cfa-mir-223,efu-mir-223,ssc-mir-223,cpo-mir-223,dno-mir-223,ocu-mir-223,sla-mir-223,	chi-mir-223	ccagccttctgcagtgccatgctcTGTGTATTTGACAAGCTGAGTTGgacactccatgtagtagTGTCAGTTTGTCAAATACCCCAagtgcggcatatgcctagcag	chi-miR-223-5p	TGTGTATTTGACAAGCTGAGTTG	5'	Yes	gp1b	..((((...(((((...((((((((..(((.((.((((((((((((((((.....((((.....)).))....))))))))))))))))..)))))..))))).)))..))..)))))))	118	52.5	-41.6	12	5	4	13	2	4	9	17	11	12	4	29	2	7	4	8	2	0	10.2429	3.94516	4.00606	9.90555	2.83285	3.72528	8.64701	12.1872	11.0763
134	247	chi-miR-223-3p_R+1	TGTCAGTTTGTCAAATACCCCAT	23	NC_019484.2	+	46042483	46042602	ccctggcccagccttctgcagtgccatgctcTGTGTATTTGACAAGCTGAGTTGgacactccatgtagtagTGTCAGTTTGTCAAATACCCCAAgtgcggcatatgcctagcagctccag	17	chi-mir-223,bta-mir-223,hsa-mir-223,ptr-mir-223,ggo-mir-223,ppa-mir-223,eca-mir-223,ppy-mir-223,mml-mir-223,cja-mir-223,cfa-mir-223,efu-mir-223,ssc-mir-223,cpo-mir-223,dno-mir-223,ocu-mir-223,sla-mir-223,	chi-mir-223	ccagccttctgcagtgccatgctcTGTGTATTTGACAAGCTGAGTTGgacactccatgtagtagTGTCAGTTTGTCAAATACCCCAagtgcggcatatgcctagcag	chi-miR-223-3p	TGTCAGTTTGTCAAATACCCCA	3'	Diff	gp1b	..((((...(((((...((((((((..(((.((.((((((((((((((((.....((((.....)).))....))))))))))))))))..)))))..))))).)))..))..)))))))	118	52.5	-41.6	43	22	21	50	21	25	29	105	69	81	39	331	30	56	44	77	21	37	36.7036	17.3587	21.0318	38.0983	29.7449	23.283	27.8626	75.2739	69.4783
135	248	chi-miR-224-5p	CAAGTCACTAGTGGTTCCGTTT	22	NC_019484.2	+	78980286	78980366	gggctttCAAGTCACTAGTGGTTCCGTTTagtagatggttgtacattgtttcaAAATGGTACCCTAGTGACTACAaagccc	19	chi-mir-224,bta-mir-224,hsa-mir-224,ptr-mir-224,ppy-mir-224,mml-mir-224,ggo-mir-224,ppa-mir-224,mne-mir-224,mmu-mir-224,eca-mir-224,cfa-mir-224,rno-mir-224,ssc-mir-224,cpo-mir-224,pal-mir-224,ocu-mir-224,nle-mir-224,oga-mir-224,	chi-mir-224	gggctttCAAGTCACTAGTGGTTCCGTTTagtagatggttgtacattgtttcaAAATGGTACCCTAGTGACTACAaagccc	chi-miR-224-5p	CAAGTCACTAGTGGTTCCGTTT	5'	Yes	gp1b	(((((((..(((((((((.(((.((((((....((((......))))......)))))).))))))))))))..)))))))	81	43.2	-36.5	45434	33434	32892	52256	17572	26673	21441	29674	26188	26653	1133	3910	12405	12382	7471	18394	7744	5306	38781.2	26380.5	32941.8	39817.3	24889.4	24841.1	20600	21273.1	26369.5
135	249	chi-miR-224-3p	AAATGGTACCCTAGTGACTACA	22	NC_019484.2	+	78980286	78980366	gggctttCAAGTCACTAGTGGTTCCGTTTagtagatggttgtacattgtttcaAAATGGTACCCTAGTGACTACAaagccc	19	chi-mir-224,bta-mir-224,hsa-mir-224,ptr-mir-224,ppy-mir-224,mml-mir-224,ggo-mir-224,ppa-mir-224,mne-mir-224,mmu-mir-224,eca-mir-224,cfa-mir-224,rno-mir-224,ssc-mir-224,cpo-mir-224,pal-mir-224,ocu-mir-224,nle-mir-224,oga-mir-224,	chi-mir-224	gggctttCAAGTCACTAGTGGTTCCGTTTagtagatggttgtacattgtttcaAAATGGTACCCTAGTGACTACAaagccc	chi-miR-224-3p	AAATGGTACCCTAGTGACTACA	3'	Yes	gp1b	(((((((..(((((((((.(((.((((((....((((......))))......)))))).))))))))))))..)))))))	81	43.2	-36.5	465	521	244	494	163	257	331	621	357	410	19	52	182	248	144	344	125	78	396.911	411.086	244.37	376.411	230.877	239.349	318.018	445.192	359.475
136	250	bta-miR-296-5p_R+2_1ss10CT	GAGGGCCCCTCCCAATCCTGT	21	NC_019470.2	+	56771077	56771155	aggacccttccgGAGGGCCCCCCCCAATCCTGTtgtgcttggttcagAGGGTTGGGCGGAGGCTTTCCTgaagggtctg	8	chi-mir-296,bta-mir-296,eca-mir-296,ptr-mir-296,ppy-mir-296,ssc-mir-296,pal-mir-296,tch-mir-296,	bta-mir-296	aggacccttccgGAGGGCCCCCCCCAATCCTgttgtgcttggttcaGAGGGTTGGGCGGAGGCTTTCCtgaagggtct	bta-miR-296-5p	GAGGGCCCCCCCCAATCCT	5'	Diff	gp1b	.(((((((((.(((..(((.(((((((((((.(((..(...)..)))))))))))).)).)))..))).))))))))).	77	63.3	-48.8	2	5	5	0	3	6	5	0	9	5	7	6	4	10	1	10	1	11	1.70714	3.94516	5.00758	0	4.24927	5.58792	4.80389	0	9.06239
136	251	chi-miR-296-3p	AGGGTTGGGCGGAGGCTTTCCT	22	NC_019470.2	+	56771077	56771155	aggacccttccgGAGGGCCCCCCCCAATCCTGTtgtgcttggttcagAGGGTTGGGCGGAGGCTTTCCTgaagggtctg	8	chi-mir-296,bta-mir-296,eca-mir-296,ptr-mir-296,ppy-mir-296,ssc-mir-296,pal-mir-296,tch-mir-296,	chi-mir-296	aggacccttccggagggccccccccaatcctgttgtgcttggttcagAGGGTTGGGCGGAGGCTTTCCTgaagggtctg	chi-miR-296-3p	AGGGTTGGGCGGAGGCTTTCCT	3'	Yes	gp1b	.(((((((((.(((..(((.(((((((((((.(((..(...)..)))))))))))).)).)))..))).))))))))).	77	63.3	-48.8	3576	3944	2491	2480	2025	4063	2431	1533	1983	3001	303	501	2268	1254	834	1277	705	774	3052.37	3111.94	2494.78	1889.67	2868.26	3783.95	2335.65	1099	1996.75
[truncated: 4,292 more rows]
[truncated: 10 more columns]

## Sheet: Table S4
red is pvalue<=0.001,orange is pvalue <=0.01,blue is pvalue<=0.05,green is pvalue <=0.1.
[truncated: 2,596 more rows]

## Sheet: Table S5
Table S5. Network construction miRNAs
[truncated: 119 more rows]

## Sheet: Table S6
Table S6. Biological process of differential gene enrichment using BINGO.
[truncated: 200 more rows]
